# Supplementary material for: Integrative analysis of the Pekin duck (Anas anas) MicroRNAome during feather follicle development
Source: BMC Dev Biol. 2017 Jul 20;17:12. doi: 10.1186/s12861-017-0153-1 (PMC5520360; doi:10.1186/s12861-017-0153-1)
Supplement: Supplementary file 1 — Annotations of sequenced miRNAs. Table S1–1 Number of small RNA reads. Table S1–2 Summary of reads matching noncoding RNA. Table S1–3 Summary of small RNA matching noncoding RNA databases. (XLS 286 kb) (XLS 24 kb) [file 12861_2017_153_MOESM1_ESM.xls]

## Sheet: Stem-loop RT-PCR primers
S1 Table. Primers for miRNA RT-qPCR.
MiRNA name	RT primer (5'→3')	PCR primer (5'→3')
		forward primer	reverse primer (universal primer)
gga-let-7f-5p	CTCAACTGGTGTCGTGGAGTCGGCAATTCAGTTGAGAACTAT	ACACTCCAGCTGGGTGAGGTAGTAGATTG	CTCAACTGGTGTCGTGGA
gga-miR-126-5p	CTCAACTGGTGTCGTGGAGTCGGCAATTCAGTTGAGCGCGTA	ACACTCCAGCTGGGCATTATTACTTTTGG	CTCAACTGGTGTCGTGGA
gga-miR-130a-5p	CTCAACTGGTGTCGTGGAGTCGGCAATTCAGTTGAGAGTAGT	ACACTCCAGCTGGGGCCCTTTTTCTGTTG	CTCAACTGGTGTCGTGGA
gga-miR-140-3p	CTCAACTGGTGTCGTGGAGTCGGCAATTCAGTTGAGCTCCGT	ACACTCCAGCTGGGCCACAGGGTAGAACC	CTCAACTGGTGTCGTGGA
gga-miR-206	CTCAACTGGTGTCGTGGAGTCGGCAATTCAGTTGAGCCACAC	ACACTCCAGCTGGGTGGAATGTAAGGAAG	CTCAACTGGTGTCGTGGA
gga-miR-24-5p	CTCAACTGGTGTCGTGGAGTCGGCAATTCAGTTGAGACTGAT	ACACTCCAGCTGGGGTGCCTACTGAGCTG	CTCAACTGGTGTCGTGGA
gga-miR-21-5p	CTCAACTGGTGTCGTGGAGTCGGCAATTCAGTTGAGTCAACA	ACACTCCAGCTGGGTAGCTTATCAGACTG	CTCAACTGGTGTCGTGGA
gga-miR-new-1	CTCAACTGGTGTCGTGGAGTCGGCAATTCAGTTGAGCATTCT	ACACTCCAGCTGGGAGGACTGTCTAACCT	CTCAACTGGTGTCGTGGA
gga-miR-new-6	CTCAACTGGTGTCGTGGAGTCGGCAATTCAGTTGAGTGGCCA	ACACTCCAGCTGGGCTCCTGCCTGGCTCG	CTCAACTGGTGTCGTGGA
gga-miR-new-20	CTCAACTGGTGTCGTGGAGTCGGCAATTCAGTTGAGATACAA	ACACTCCAGCTGGGTGAGGTAGTAGGTTG	CTCAACTGGTGTCGTGGA
