# Supplementary material for: Integrative analysis of the Pekin duck (Anas anas) MicroRNAome during feather follicle development
Source: BMC Dev Biol. 2017 Jul 20;17:12. doi: 10.1186/s12861-017-0153-1 (PMC5520360; doi:10.1186/s12861-017-0153-1)
Supplement: Supplementary file 2 — Predicted chromosomal positions and counts of novel miRNAs. (XLS 86 kb) [file 12861_2017_153_MOESM2_ESM.xls]

## Sheet: Table 2-1
Table S2-1 Number of small RNA reads
Library	Total reads	Annotated reads	Percent (%)	Unique Small RNAs	Annotated Small RNAs	Percent(%)
11EM-1	29206972	27606661	94.52	2206878	531269	24.1
11EM-2	29724010	28124659	94.62	1299237	319202	24.6
11EM-3	21483346	21181022	98.59	885000	189171	21.4
15EM-1	20764635	20455495	98.51	1435131	237069	16.5
15EM-2	19899214	19689285	98.95	964745	183186	19
15EM-3	22836848	21668619	94.88	1777009	361122	20.3
20EM-1	20135720	19163513	95.17	1190627	303811	25.5
20EM-2	22909994	22717142	99.16	791976	265650	33.5
20EM-3	16239624	16139974	99.39	610614	207459	34
1DB-1	31075139	29449695	94.77	2969270	849432	28.6
1DB-2	28666890	27107508	94.56	2127524	570114	26.8
1DB-3	28004052	26330250	94.02	1842025	496454	27
4WB-1	27161320	27002458	99.42	1869382	524212	28
4WB-2	50422155	47825665	94.85	5910285	1604208	27.1
4WB-3	24935412	23676300	94.95	2801932	764875	27.3
10WB-1	25931478	24596742	94.85	2250832	593518	26.4
10WB-2	24541862	23270978	94.82	3424066	826828	24.1
10WB-3	18043111	17127676	94.93	2917997	697259	23.9
Total	461981782	443133642	96.1644	37274530	9524839	25.5532

## Sheet: Table 2-2
Table S2-2 Summary of reads matching noncoding RNA database
Library	Annotation	Count	Percent (%)	Perfect matches	Percent (%)	1 mismatch	Percent (%)	2 mismatches	Percent (%)
11EM-1	Annotated	20306676	77.5%	13113199	64.6%	4637805	22.8%	2555672	12.6%
	Annotated	20306676	77.5	13113199	64.6	4637805	22.8	2555672	12.6
	miRBase (Gallus gallus)	14068678	69.3	9970574	70.9	3112177	22.1	985927	7
	ncRNA	5405089	26.6	2703362	50	1274573	23.6	1427154	26.4
	piRNA	0	0	0	0	0	0	0	0
	Rfam v10	832909	4.1	439263	52.7	251055	30.1	142591	17.1
	Unannotated	5909043	22.5
	Total	26215719	100
11EM-2	Annotated	21252685	79.4	13633452	64.1	4734469	22.3	2884764	13.6
	miRBase (Gallus gallus)	16427677	77.3	11603967	70.6	3648526	22.2	1175184	7.2
	ncRNA	4131838	19.4	1682229	40.7	871718	21.1	1577891	38.2
	piRNA	0	0	0	0	0	0	0	0
	Rfam v10	693170	3.3	347256	50.1	214225	30.9	131689	19
	Unannotated	5498736	20.6
	Total	26751421	100
11EM-3	Annotated	17112337	84.9	14413844	84.2	1581921	9.2	1116572	6.5
	miRBase (Gallus gallus)	13309786	77.8	12217810	91.8	1032272	7.8	59704	0.4
	ncRNA	3346085	19.6	1910615	57.1	446401	13.3	989069	29.6
	piRNA	0	0	0	0	0	0	0	0
	Rfam v10	456466	2.7	285419	62.5	103248	22.6	67799	14.9
	Unannotated	3042828	15.1
	Total	20155165	100
15EM-1	Annotated	15833652	82.4	12973652	81.9	1850397	11.7	1009603	6.4
	miRBase (Gallus gallus)	12555725	79.3	11200184	89.2	1248272	9.9	107269	0.9
	ncRNA	2806365	17.7	1473161	52.5	490197	17.5	843007	30
	piRNA	0	0	0	0	0	0	0	0
	Rfam v10	471562	3	300307	63.7	111928	0.237	59327	12.6
	Unannotated	3385703	17.6
	Total	19219355	100
15EM-2	Annotated	16211225	85.7	13455963	83	1692845	10.4	1062417	6.6
	miRBase (Gallus gallus)	13144918	81.1	11848896	90.1	1204011	9.2	92011	0.7
	ncRNA	2632860	16.2	1324286	50.3	391704	14.9	916870	34.8
	piRNA	0	0	0	0	0	0	0	0
	Rfam v10	433447	2.7	282781	65.2	97130	22.4	53536	12.4
	Unannotated	2710537	14.3
	Total	18921762	100
15EM-3	Annotated	16581304	78.3	10431887	62.9	3905018	23.6	2244399	13.5
	miRBase (Gallus gallus)	13033296	78.6	9085830	69.7	2974797	22.8	972669	7.5
	ncRNA	2944213	17.8	1053838	35.8	740497	25.2	1149878	39.1
	piRNA	0	0	0	0	0	0	0	0
	Rfam v10	603795	3.6	292219	48.4	189724	31.4	121852	20.2
	Unannotated	4608639	21.7
	Total	21189943	100
20EM-1	Annotated	15895907	84.3	10463174	65.8	3633801	22.9	1798932	11.3
	miRBase (Gallus gallus)	11910277	74.9	8368003	70.3	2663788	22.4	878486	7.4
	ncRNA	3176935	20	1640150	51.6	754792	23.8	781993	24.6
	piRNA	0	0	0	0	0	0	0	0
	Rfam v10	808695	5.1	455021	56.3	215221	26.6	138453	17.1
	Unannotated	2970715	15.7
	Total	18866622	100
20EM-2	Annotated	17355271	77.8	59532	69.3	4049272	23.3	1278937	7.4
	miRBase (Gallus gallus)	3851331	22.2	3416396	88.7	410526	10.7	24409	0.6
	ncRNA	12451917	71.7	8077253	64.9	3288821	26.4	1085843	8.7
	piRNA	0	0	0	0	0	0	0	0
	Rfam v10	1052023	6.1	533413	50.7	349925	33.3	168685	16
	Unannotated	4939232	22.2
	Total	22294503	100
20EM-3	Annotated	12773892	80.4	9289626	72.7	2624200	20.5	860066	6.7
	miRBase (Gallus gallus)	4142437	32.4	3664122	88.5	452426	10.9	25889	0.6
	ncRNA	7924977	62	5239262	66.1	1963837	24.8	721878	9.1
	piRNA	0	0	0	0	0	0	0	0
	Rfam v10	706478	5.5	386242	54.7	207937	29.4	112299	15.9
	Unannotated	3111910	19.6
	Total	15885802	100
1DB-1	Annotated	21174400	75.1	11354419	53.6	6822396	32.2	2997585	14.2
	miRBase (Gallus gallus)	6361504	30	4322817	68	1544211	24.3	494476	7.8
	ncRNA	12930020	61.1	6030158	46.6	4752239	36.8	2147623	16.6
	piRNA	0	0	0	0	0	0	0	0
	Rfam v10	1882876	8.9	1001444	53.2	525946	27.9	355486	18.9
	Unannotated	7027774	24.9
	Total	28202174	100
1DB-2	Annotated	19883594	77.3	11545033	58.1	5790829	29.1	2547732	12.8
	miRBase (Gallus gallus)	7799682	39.2	5358977	68.7	1844827	23.7	595878	7.6
	ncRNA	10086878	50.7	5121400	50.8	3386622	33.6	1578856	15.7
	piRNA	0	0	0	0	0	0	0	0
	Rfam v10	1997034	10	1064656	53.3	559380	28	372998	18.7
	Unannotated	5836115	22.7
	Total	25719709	100
1DB-3	Annotated	20397717	80.6	12547426	61.5	5401856	26.5	2448435	12
	miRBase (Gallus gallus)	8759823	42.9	6032452	68.9	2074357	23.7	653014	7.5
	ncRNA	9590803	47	5311095	55.4	2808797	29.3	1470911	15.3
	piRNA	0	0	0	0	0	0	0	0
	Rfam v10	2047091	10	1203879	58.8	518702	25.3	324510	15.9
	Unannotated	4912173	19.4
	Total	25309890	100
4WB-1	Annotated	18667028	72	13104727	70.2	3783192	20.3	1779109	9.5
	miRBase (Gallus gallus)	5106442	27.4	4398150	86.1	659848	12.9	48444	0.9
	ncRNA	11108014	59.5	7312612	65.8	2493490	22.4	1301912	11.7
	piRNA	0	0	0	0	0	0	0	0
	Rfam v10	2452572	13.1	1393965	56.8	629854	25.7	428753	17.5
	Unannotated	7257984	28
	Total	25925012	100
4WB-2	Annotated	33844411	71.5	17813313	52.6	10972305	32.4	5058793	14.9
	miRBase (Gallus gallus)	5700799	16.8	3874962	68	1374021	24.1	451816	7.9
	ncRNA	24835181	73.4	12464846	50.2	8546021	34.4	3824314	15.4
	piRNA	0	0	0	0	0	0	0	0
	Rfam v10	3308431	9.8	1473505	44.5	1052263	31.8	782663	23.7
	Unannotated	13491288	28.5
	Total	47335699	100
4WB-3	Annotated	16951405	72.8	9520255	56.2	5139496	30.3	2291654	13.5
	miRBase (Gallus gallus)	3657512	21.6	2479624	67.8	892212	24.4	285676	7.8
	ncRNA	11222570	66.2	6005345	53.5	3646398	32.5	1570827	14
	piRNA	0	0	0	0	0	0	0	0
	Rfam v10	2071323	12.2	1035286	50	600886	29	435151	21
	Unannotated	6349359	27.2
	Total	23300764	100
10WB-1	Annotated	18962606	78.9	11637090	61.4	5119061	27	2206455	11.6
	miRBase (Gallus gallus)	5864485	30.9	3941755	67.2	1462069	24.9	460661	7.9
	ncRNA	10292978	54.3	6008355	58.4	2950832	28.7	1333791	13
	piRNA	0	0	0	0	0	0	0	0
	Rfam v10	2805143	14.8	1686980	60.1	706160	25.2	412003	14.7
	Unannotated	5060742	21.1
	Total	24023348	100
10WB-2	Annotated	14710944	65.9	8854575	60.2	4045661	27.5	1810708	12.3
	miRBase (Gallus gallus)	3947135	26.8	2653055	67.2	983005	24.9	311075	7.9
	ncRNA	40050	54.6	4684729	58.4	2283718	28.5	1056562	13.2
	piRNA	0	0	0	0	0	0	0	0
	Rfam v10	2738800	18.6	1516791	55.4	778938	28.4	443071	16.2
	Unannotated	7618168	34.1
	Total	22329112	100
10WB-3	Annotated	10635068	64.9	6388891	60.1	2942671	27.7	1303506	12.3
	miRBase (Gallus gallus)	3179065	29.9	2149193	67.6	782876	24.6	246996	7.8
	ncRNA	5504552	51.8	3162176	57.4	1611219	29.3	731157	13.3
	piRNA	0	0	0	0	0	0	0	0
	Rfam v10	1951451	18.3	1077522	55.2	548576	28.1	325353	16.7
	Unannotated	5750763	35.1
	Total	16385831	100

## Sheet: Table 2-3
Table S2-3 Summary of small RNA matching noncoding RNA databases
Library	Annotation	Count	Percent (%)
11EM-1	Annotated	531269	24.1
	miRBase (Gallus gallus)	95547	18
	ncRNA	296816	55.9
	piRNA	0	0
	Rfam v10	138906	26.1
	Unannotated	1675609	75.9
	Total	2206878	100
11EM-2	Annotated	319202	24.6
	miRBase (Gallus gallus)	104654	32
	ncRNA	159130	49.9
	piRNA	0	0
	Rfam v10	55418	17.4
	Unannotated	980035	75.4
	Total	1299237	100
11EM-3	Annotated	189171	21.4
	miRBase (Gallus gallus)	32222	17
	ncRNA	128410	67.9
	piRNA	0	0
	Rfam v10	28539	15.1
	Unannotated	695829	78.6
	Total	885000	100
15EM-1	Annotated	237069	16.5
	miRBase (Gallus gallus)	37304	15.7
	ncRNA	165363	69.8
	piRNA	0	0
	Rfam v10	34402	14.5
	Unannotated	1198062	83.5
	Total	1435131	100
15EM-2	Annotated	183186	19
	miRBase (Gallus gallus)	35724	19.5
	ncRNA	121093	66.1
	piRNA	0	0
	Rfam v10	26369	14.4
	Unannotated	781559	81
	Total	964745	100
15EM-3	Annotated	361122	20.3
	miRBase (Gallus gallus)	94658	26.2
	ncRNA	184009	51
	piRNA	0	0
	Rfam v10	82455	22.8
	Unannotated	1415887	79.7
	Total	1777009	100
20EM-1	Annotated	303811	25.5
	miRBase (Gallus gallus)	90795	29.9
	ncRNA	151344	49.8
	piRNA	0	0
	Rfam v10	61672	20.3
	Unannotated	886816	74.5
	Total	1190627	100
20EM-2	Annotated	265650	33.5
	miRBase (Gallus gallus)	15514	5.8
	ncRNA	207583	78.1
	piRNA	0	0
	Rfam v10	42553	16
	Unannotated	526326	66.5
	Total	791976	100
20EM-3	Annotated	207459	34
	miRBase (Gallus gallus)	15678	7.6
	ncRNA	159013	76.6
	piRNA	0	0
	Rfam v10	32768	15.8
	Unannotated	403155	66
	Total	610614	100
1DB-1	Annotated	849432	28.6
	miRBase (Gallus gallus)	69255	8.2
	ncRNA	596033	70.2
	piRNA	0	0
	Rfam v10	184144	21.7
	Unannotated	2119838	71.4
	Total	2969270	100
1DB-2	Annotated	570114	26.8
	miRBase (Gallus gallus)	75116	13.2
	ncRNA	378632	66.4
	piRNA	0	0
	Rfam v10	116366	20.4
	Unannotated	1557410	73.2
	Total	2127524	100
1DB-3	Annotated	496454	27
	miRBase (Gallus gallus)	77609	15.6
	ncRNA	324350	65.3
	piRNA	0	0
	Rfam v10	94495	19
	Unannotated	1345571	73
	Total	1842025	100
4WB-1	Annotated	524212	28
	miRBase (Gallus gallus)	20180	3.8
	ncRNA	337816	64.4
	piRNA	0	0
	Rfam v10	166216	31.7
	Unannotated	1345170	72
	Total	1869382	100
4WB-2	Annotated	1604208	27.1
	miRBase (Gallus gallus)	68667	4.3
	ncRNA	1111950	69.3
	piRNA	0	0
	Rfam v10	423591	26.4
	Unannotated	4306077	72.9
	Total	5910285	100
4WB-3	Annotated	764875	27.3
	miRBase (Gallus gallus)	54602	7.1
	ncRNA	503766	65.9
	piRNA	0	0
	Rfam v10	206507	27
	Unannotated	2037057	72.7
	Total	2801932	100
10WB-1	Annotated	593518	26.4
	miRBase (Gallus gallus)	67004	11.3
	ncRNA	361064	60.8
	piRNA	0	0
	Rfam v10	165450	27.9
	Unannotated	1657314	73.6
	Total	2250832	100
10WB-2	Annotated	826828	24.1
	miRBase (Gallus gallus)	56341	6.8
	ncRNA	415520	50.3
	piRNA	0	0
	Rfam v10	354967	42.9
	Unannotated	2597238	75.9
	Total	3424066	100
10WB-3	Annotated	697259	23.9
	miRBase (Gallus gallus)	49947	7.2
	ncRNA	357699	51.3
	piRNA	0	0
	Rfam v10	289613	41.5
	Unannotated	2220738	76.1
	Total	2917997	100
