# Supplementary material for: Integrative analysis of the Pekin duck (Anas anas) MicroRNAome during feather follicle development
Source: BMC Dev Biol. 2017 Jul 20;17:12. doi: 10.1186/s12861-017-0153-1 (PMC5520360; doi:10.1186/s12861-017-0153-1)
Supplement: Supplementary file 4 — Summary of reads distribution of 354 known duck miRNAs. Table S4–1 Expression profiles of 354 miRNA in 18 libraries. Table S4–2 Raw reads distribution. Table S4–3 The distribution of numbers for normalized miRNAs. (XLS 90 kb) [file 12861_2017_153_MOESM4_ESM.xls]

## Sheet: Sheet1
S3 Table Predicted chromosomal positions and counts of novel miRNAs
Name	Location				Mature Sequence	Length	Precurser Sequence	Hairpins	Randfold p-value	Sequencing Count																		Total Reads
	chromosomal	start	end	orientation						11EM-1	11EM-2	11EM-3	15EM-1	15EM-2	15EM-3	20EM-1	20EM-2	20EM-3	1DB-1	1DB-2	1DB-3	4WB-1	4WB-2	4WB-3	10WB-1	10WB-2	10WB-3
gga-mir-new-1	2	16893638	16893655	-	AAGAATGGACAGAAGAAC	18	TGGTGTGCTTTTGTGCTATCCTTCTCGCTAGAGGCTGTGAGGTAAAAAGAATGGACAGAAGAACCA	((((...(((((((.((((.((((((((........))))))....->>->>>>>>>>>>>->>))	0.029703	0	0	0	0	0	0	0	10	8	0	0	0	0	5	0	0	0	0	23
gga-mir-new-2	3	36085461	36085478	-	AATGATTTGGGCACTGTC	18	GTAGAAATGATTTGGGCACTGTCTGAACAATGGAATAGATCAGTTCTAAATCAGCTCTTAC	(((((--<<<<<<<<<-<<<<<<((..........)))).)))))))))))))..)).)))	0.009901	0	0	0	0	0	0	0	0	0	0	0	0	0	0	0	0	7	7	14
gga-mir-new-3	8	15557927	15557947	+	ACACAGTCTGGATTTGAAGGC	21	GGCTCACAGGTCCTCTGGTTGTTTGTGCTGGAATTAAAGATCTGAAACTTATGAAGACAACACAGTCTGGATTTGAAGGCT	((((..(((((((.((((((((((.....((..(((......)))..)).....)))))>>->>>--->>>>>>>-->>>)	0.069307	0	0	0	0	0	0	0	5	0	0	0	0	0	0	0	0	0	0	5
gga-mir-new-4	2	60198339	60198356	+	ACAGGCACAAGGGGATGA	18	ACAGGCACAAGGGGATGATGCTTTTTGCTGGTTTCTAACCCCCTGTGCCTGT	<<<<<<<<<-<<<<--<<.(((.......))).))...)))).)))))))))	0.009901	0	0	0	0	0	0	0	6	0	0	0	0	0	0	0	0	0	0	6
gga-mir-new-5	1	85123045	85123063	+	ACATCCAAGGAAGGCAGCA	19	GTGAAATGTCTGCAACATCCAAGGAAGGCAGCAGCAGCTGCAGGAAGACAACCTGCTCCACCACGGGTGTCTCAGCAGGCTGAGACAAATTTCTTCTCAGCGCCTGAAACACCTCCTGCCCTCCTTCTGCACTGACTTGAGTGTCTGAAGAGCTGTTTCTC	(.(((((.(((.((<<<<-<<<<--<<<<<<-<(.((..((((((.((((.((((........))))))))((((...(((((((.........)))))))..))))......)))))).)).)).)))).))..)))).)))).)).)))...))))).)		0	0	0	0	0	0	0	0	0	0	0	0	0	0	37	0	0	0	37
gga-mir-new-6	7	34073721	34073740	+	ACCTCGCGGCGCCGCCGGGC	20	CCGGGCGCCGGGGGGCCGCTGAGGTGAGTGGCGGGGCCGCGGCGGGGCGCGGGGGGCGGTTGTTTACCTCAGGGCCGGCCGCCTGTCACCTCGCGGCGCCGCCGGGCCCGG	((((((.((((((.(((((.((((((((((((...)))))((((((((.(.((((...........)))).).)))..)))))..))>>>>>>>>>>->>->>>>>>))))	0.079208	11	0	0	0	0	0	0	0	0	0	0	0	0	0	0	0	0	0	11
gga-mir-new-7	5	16154167	16154188	-	ACGGAACCGGCCGCGCTCGGGC	22	CGGCGAGGCTGAGCGGAGCGGGTTCCTGCGTCAACAGTGCTTGGACGGAACCGGCCGCGCTCGGGCCCGCCG	(((((.(((((((((..((.((((((....((((......))))-->>>>>>->>-->>>>>->>>))))))	0.009901	0	0	0	0	0	0	0	0	0	0	0	0	6	0	0	0	0	0	6
gga-mir-new-8	8	19662040	19662060	-	ACTAAAGATTTCCGTGGAGAG	21	GTTTCTCTTCAGATCGTATAAATCTTTCGCCTTTTACTAAAGATTTCCGTGGAGAGGAAC	(((((((((((...((...((((((((.(......->->>>>>>>>->>>>>>>>>))))	0.019802	0	0	0	0	0	0	0	11	17	0	0	0	0	0	0	13	0	0	41
gga-mir-new-9	1	34160016	34160036	-	AGCACTGTGTCAATTAACCCT	21	TGCAGCTGCACAATTGTTAGGGACGCTGGGAGCCGTAATATATGAGTTTTCATCCCGTCAGCCATTTGCAGCACTGTGTCAATTAACCCTCCTCAGAGCAGGGTTAACTGATCCAGTGCCACAAGCGGCTGCTGGAGCCGAGAGCTGTCTATGCTGGGCTCCCATTGCTGTGAGCCCTGGTGCAGCTGCA	(((((((((((.....(((.((.((.((((((((..........(((((((.(((.(.(((((.((((.-<<<<<<-<<<<-<<<<<<<<.((...)).)))))))).)))).))))))..)))).)))))).)))...)))))))..........)))))))).)))).)))......)))))))))))	0.009901	0	0	5	6	0	0	0	0	0	0	0	0	0	0	0	0	0	0	11
gga-mir-new-10	1	143769625	143769646	-	AGCCTGCTGAGAGTGAAATTGA	22	CTGCGAAGGGGAGAGCGGAGTCTGACTCCTGCAATGAAATACTTCACCTGCGGAGCCTGCTGAGAGTGAAATTGATAAAGTGCGGCACCAGCTCAGACAATTTCACTCACAGCAGGCACTTGCAGGTGAAGCACTACCACAAAATGGAGCAAGGTTACTCGCTCGCCACCTTCCAG	(((.(((((((.(((((.(((((..((((............((((((((((((-<<<<<<<<-<<<<<<<<<<<-.....((.(((....)))))..))))))))))).))))))))..))))))))))))..............))))..))...)))))))).)).))))))))	0.009901	6	0	0	0	0	0	0	0	0	0	0	0	0	0	0	0	0	0	6
gga-mir-new-11	20	9858131	9858152	+	AGGACTGTCTAACCTGAGAAT	21	GGGCATGGGGCGGCGGCTGCCCGAGCGAGGGGCACCTCGAGGACTGTCTAACCTGAGAATGGTGAAACATGAGGGTCAATCTCAGGTTCGTCAGCCCATGAGATGCCTTCTCCAGAGCGGGATGGGCAGCGCCGTCCCCGCAGCCC	((((.((((((((((.((((((..((((((((((.((((-<<-<<<-<-<<<<<<<<<---.(((..(....)..)))=}}}}}}}}}=}=}}}=}}=}})).)))).))))....)).....))))))))))).)))))..))))	0.009901	0	0	0	0	0	0	0	0	37	0	0	0	0	0	0	605	192	0	834
gga-mir-new-12	20	9858131	9858152	+	AGGACTGTCTAACCTGAGAATG	22	GGGCATGGGGCGGCGGCTGCCCGAGCGAGGGGCACCTCGAGGACTGTCTAACCTGAGAATGGTGAAACATGAGGGTCAATCTCAGGTTCGTCAGCCCATGAGATGCCTTCTCCAGAGCGGGATGGGCAGCGCCGTCCCCGCAGCCC	((((.((((((((((.((((((..((((((((((.((((-<<-<<<-<-<<<<<<<<<---.(((..(....)..))}=}}}}}}}}}=}=}}}=}}=}))).)))).))))....)).....))))))))))).)))))..))))	0.009901	35	54	97	77	53	48	53	31	0	314	479	307	1978	6227	1215	0	0	615	11583
gga-mir-new-13	15	9394686	9394707	+	AGGCGCGATTATTGCTAATTG	21	GTGGCGGCGGAGAGAAGGGAGGTCAGCTTTGCGCAGTGGCAGTATCGTAGCCAATGAGGTTAATCCGAGGCGCGATTATTGCTAATTGAAAACTTTTCCCAATACCCCGCCAT	(((((((.((......((((((..((.(((...(((((((((((((((.(((.....((.....))-->>>>>>>->>>>>>>->>>>.)))))))))))....)))))))))	0.029703	0	0	0	0	0	0	0	0	0	0	0	0	0	0	14	0	0	0	14
gga-mir-new-14	1	129600663	129600680	+	AGGTTCTAACTCTGCCCC	18	TTAGGTTCTAACTCTGCCCCAGCTCTGAGAAAAACTGGGGAGTCTTGGAAGCCTGA	((<<<<<<<<<--<<-<<<<((............))))))))..)))).)))))))	0.049505	8	0	0	0	0	0	0	0	0	0	0	0	0	0	0	5	0	0	13
gga-mir-new-15	1	22680896	22680917	-	AGGTTCTGGTTTTCCACTGTAG	22	GGTTCTGGTTTTCCACTGTAGTACCTCACCTTTGATGGAACATTTGGAAAGAGAACC	<<<<<<--<<<<<<<--<<-<(.(((((....))).)).)))).)))))))))))))	0.009901	0	0	0	7	0	0	0	0	0	0	0	0	0	0	0	0	0	0	7
gga-mir-new-16	14	6960417	6960438	-	AGTTTAATATCTGATACGTCCT	22	AGTTTAATATCTGATACGTCCTCGATGAGAGGACTTAGATTTATTATATT	<<<-<<<<<<<<<<---<<<<<(.....)))))))))))..))))).)))	0.029703	0	0	0	0	0	0	8	45	19	83	23	0	42	49	17	0	15	31	332
gga-mir-new-17	6	8040877	8040897	+	ATACCGGGTGCTGTAGGCT	19	TACCGGGTGCTGTAGGCTTGCCCAGAGAGGTGGTGGAGTCACCGAGCCTGGTG	<<<<<<<<-<-<<-<<<<(..(((......)))..))))))).).))))))))	0.089109	0	0	0	197	0	0	0	0	0	0	0	0	1468	0	0	0	0	0	1665
gga-mir-new-18	Z	45439737	45439759	-	ATACCTTTAAATCCTGGTCTGGA	23	ACCTGGCCCTTTTCTGGATTTAAAGCTGTGTGTAACCTCTGGCAGCATACCTTTAAATCCTGGTCTGGATATGGT	(((....((...((.((((((((((..((((((..((...))..))>>>>>>>>>>>>>>->>--->>-...)))	0.059406	15	0	59	35	28	29	0	10	5	10	17	26	14	22	6	14	0	5	295
gga-mir-new-19	Z	42984957	42984974	-	ATCACATCGGGGTCACCA	18	GAGCATCACATCGGGGTCACCACTTGTTGCAGTGGTTACCATTCGTCCTCCTCCGAGGGACACAGCTTGGCCATTCACTGTGGTGACACCAATATGATGATC	((.(<<<<-<<-<<-<<<<<<<(..((.(.((((((((......(((((.......)))))......))))))))))).)))))))).)).)).))))).))	0.059406	0	0	0	11	0	5	0	8	5	0	0	0	6	8	0	8	9	0	60
gga-mir-new-20	3	40626407	40626424	+	ATCCATGCTGTGAGGAAG	18	CCTTAACAAAAAACTGAAAAACTTTGTCAGAATGATTTATGCATCCATGCTGTGAGGAAGTTCTGTTAAAACGTGTCTGCCTCACTAGATGGCACTGCAGAACAGTTTGGCAGCAGTTTGCAGATGCTTGGAAAGG	((((..(((..(.(((..(((((((((((((.((.(((.(((<-<<<<-<<<<<<<<-<<...(((....)))...)).)))))).))))))...))))))))).)))))))).))))).))).)..)))..))))	0.059406	0	0	0	0	0	0	0	8	10	0	0	0	0	0	0	0	0	0	18
gga-mir-new-21	14	6133524	6133544	-	ATCTCCCAATCTGCGCGGTTG	21	TGTTAAATTGAAGGCTCCTGATCTCCCAATCTGCGCGGTTGCATTTGCTTGAAGTAGTGTAACTGTCGTAAATGGAGAGAGAAAGGAAACTGAATTTTAAGA	(.(((((.(..((..((((.-<<<<<<<---<<<<<<<<<<((((.(((...))))))))))))).))))..))).))))...))))..))..).))))).)	0.009901	0	0	0	0	0	0	0	0	0	0	0	0	5	0	0	0	0	0	5
gga-mir-new-22	14	4903457	4903477	-	CAATGCCCCTGCCATGCAGCC	21	GGCGTCCCCGGCCCTCGCGGGGGTGCATTGTAGTTGCATTGCATGTGTCAGACTGGGAGTGCAATGCCCCTGCCATGCAGCCCGGCGGGGGTCCCGCGCAGCGCC	(((((..(((((((((((.(((.(((((.((((..(((((((((...(((...)))..)))>>>>>>-->>>>->>>>>->>).)))))))..))).)..)))))	0.019802	0	0	0	0	0	0	0	0	0	0	22	33	0	26	0	0	0	10	91
gga-mir-new-23	27	911786	911805	-	CAGAACACCGCCGTGGGATC	20	TCCTGTGGTGGTGACCCTGCCCGGACCCATCATCAGCTCCTTCCCGCAGAACACCGCCGTGGGA	(((((((((((((...((((..(((................))).)>>>-->>>>>>>>>>>>>	0.039604	0	0	0	0	0	0	0	0	0	0	0	0	0	0	0	6	0	0	6
gga-mir-new-24	13	12577720	12577742	+	CAGCGCAGTGCAGACCGTAGTGC	23	TCCCAGTCTCATCTGTGAACGTCTCCATCAGCGCAGTGCAGACCGTAGTGCGGCAGGGAGAAAATGTTACCCTGATGTGCACTGTCAGTGGCAATGAGCTGGTCAACTTCAACTGGGA	(((((((........((((.((....((<<<<-<<-<<<--<<-<<<<<<<(.(((((...........)))))...))))))).).)).))).)).))))))..)))))))))))))	0.069307	5	0	0	0	0	0	0	0	0	0	0	0	0	0	0	0	0	0	5
gga-mir-new-25	17	5277127	5277148	+	CAGCTGCGGAGCCGCGAGTCCT	22	GAGCTGACCAAGTATGGCCTGCCCGGGTTGGCGCAGCTGCGGAGCCGCGAGTCCTACGTGCTGTGCTACGACCCGCGGAGCCGCAGTGCGCTGTGGGTCATCGAGCAGCTC	((((((.....(.(((((((((.......((((<<-<<<<<<--<<<<<-<<<-<(.((.....)))).))).)))))..))))))))))))))))))))))...))))))	0.019802	0	5	0	0	0	0	0	0	0	0	0	0	0	0	0	0	0	0	5
gga-mir-new-26	5	57480615	57480632	+	CAGGAGTTCTGGGCTGCA	18	GGCGCACGCCTGTAGTCCCAGCTACTCGGGAGGCTGAGCCCGCCGGATCGCTTGAGCCCAGGAGTTCTGGGCTGCAGTGCGCT	(((((((...(((((.(((((..((((..(.((((((((((...))...)))).))))>-->>>>->>>>>>>>>>)))))))	0.069307	0	0	5	0	0	0	0	0	0	0	0	0	0	0	0	0	0	0	5
gga-mir-new-27	15	9394652	9394670	+	CAGTGGCAGTATCGTAGC	18	GGCGGCGGAGAGAAGGGAGGTCAGCTTTGCGCAGTGGCAGTATCGTAGCCAATGAGGTTAATCCGAGGCGCGATTATTGCTAATTGAAAACTTTTCCCAATACCCCGCC	(((((.((......((((((..((.(((..-<<<<<<<<<<<<<<<-<<(.....((.....)).=}}}}}}}=}}}}}}}=}})).)))))))))))....)))))))	0.09901	0	0	0	0	0	0	0	0	0	0	0	7	0	0	0	0	0	0	7
gga-mir-new-28	13	12903665	12903685	+	CATCTCCTACAAACACACCAG	21	GAGATGCAGGGTGAAACGTAGCTAGGGCCAGTGTGTTTGGAGGAGATGGGAGGGATTAATATTTTCCTTTATATTAATTGTGACCCATGTCTCTTCTTTCCCCATCTCCTACAAACACACCAGGCTTCAGTGACCGAAGCGAGCAGATT	((..(((..(.(.....((.(((.(((((.(((((((((.((((((((((((((((((((((........)))))))..(.(((....))).).))))).))>>>>>>>>->>>>>>>>>-->)))).))).))...).)..)))..))	0.019802	0	0	8	0	6	5	0	0	0	0	6	0	0	0	0	0	0	0	25
gga-mir-new-29	12	3117929	3117947	-	CATTGTTCGAAGGCAGAGG	19	TCTTCCTGCTCCCAGGGCAGTGTGGCCCCACACAATGGTGTGAACCGAGGCCCCACCGGGACCAGCATTGTTCGAAGGCAGAGGAAGG	(((((((.((((..(((((((((((((((((((....)))))......((.....))))).))).>>>>>>>>--->>->>>>>))))	0.059406	0	0	0	0	0	0	0	0	0	0	0	5	0	0	0	0	0	0	5
gga-mir-new-30	28	3805530	3805550	+	CCCCATGGGGTGGGGGCACCG	21	GGGCAGGGGGCTGTGGGCTCAGCTCCCCGTATGGGGGCAGGGATGTTTCCTTGGACACGAGGAAGCTGCTTTGGGAGCACATCGGAGAGTGAACACTGCATCCCTGCCCCCATGGGGTGGGGGCACCGCCAACCCCGGCGCC	((((.((((...((((((((..(.((((..(((((((((((((((((((((((....)))))))(((.((((((.......))))))))).......))))))))))>>>>>>>>>>->->>>>->>>)...)))).)).))	0.009901	0	0	0	0	0	0	0	0	0	0	0	5	0	0	0	0	0	0	5
gga-mir-new-31	2	319063	319080	-	CCCCTGCTCGCTGCGCCA	18	CCCCCTGCTCGCTGCGCCAGGCGCTCAGCTCCTTCCTGGACATCACGGCCCCCCCGAGCCCCCAATTCCTGCAGCTGCTGGCCACACTGGCACGGGAGCCCACTGACCGCGAGCGCCTGCAGCAGCTCAGCCAGGTGGG	(<<<<<<<<-<<<<<--<<(((((((.(((((.....)))..(((.(((...((((.(((.......((.((....)).)).......))).)))).)))...)))..)))))))))))..)))))..)).)))).)))	0.069307	5	8	0	0	0	0	0	0	0	0	0	0	0	0	0	0	0	0	13
gga-mir-new-32	19	5857006	5857023	-	CCGCGCCCGCGAGGGGGC	18	CCCTCCGCGCCCGCGAGGGGGCGCTATAACGGCGGCGCCTTCTCCGCGTGCGCGCACGGGG	((((-<<<<<-<<<<<<<<<<<(((........)))))))))).)))).)))))...))))		0	0	0	0	0	0	0	0	0	0	0	0	0	5	0	0	0	0	5
gga-mir-new-33	1	100351573	100351592	-	CCTGAGCGTCGCTTGACGGT	20	CGGGGCTACGCCTGCCTGAGCGTCGCTTGACGGTCAATCGCCGACGGCCGCCGTCCGCGGCGGCCGCGCGGCGCGGCTGGGGCGCCTCGCAGGCCCGCGCGCCCCG	((((((..(((..(<<<<-<-<-<<<<<--<<<<(...(((((.(((((((((....)))))))))..))))).)))))))))).).).)))))..))).))))))	0.039604	0	2019	0	1493	1575	1422	0	0	0	0	0	0	0	0	0	0	0	0	6509
gga-mir-new-34	7	22045104	22045123	-	CCTGTTCTAGGTTACTTGGC	20	CGAAGAGGCTGGCGCTGGGTTCAAGTAATCCAGGATAGGCTGTGGTCTGGCAGTCAGCCTGTTCTAGGTTACTTGGCTCCGGAGCCCGCCCGACGCTTCG	(((((.(((.(((.(((((.((((((((((.(((((((((((((......))..)))>>>>>>>>->>>>>>>>>>-))))).))).))).....)))))	0.009901	0	0	0	0	5	0	0	0	0	0	0	0	0	0	0	0	0	0	5
gga-mir-new-35	3	11634446	11634465	+	CGAGCTCGGCGGCGGCTGCT	20	TCCCTCCTCCCCTCAATCCCATCAGTAGCGGCGGCGCCCGGGCTCGGCTCCCCGCGCTGCGGCGGCGCTCGGCGGCGGCTCCCCTCCCGCCGCGGCCGCCATGTTGGGCAGCTGCGAGCTCGGCGGCGGCTGCTGCGTGTGACCGCGGGAGGGAGGCAGGGA	((((((((((((((.....(((..((((((((.((..((((((((((((.((((.((...((((((.(.((((((.((....))..)))))).)))))))..)))))).)))..>>>>>>>>>-->>->>>>>>))..))).....))).)))))).)))))	0.079208	0	5	0	0	0	0	0	0	0	0	0	0	0	0	0	0	0	0	5
gga-mir-new-36	19	6925753	6925772	-	CGAGGTGGGGGTTGGTCTGT	20	GTTCAGATCCCTCAGCCTTGTGAGTGAGGCCTCATGGATCTCTACAGTGACTTGAAAGGTTGTAGCGAGGTGGGGGTTGGTCTGTGC	((.(((((((((((.((((((......(((((...((.((........))))....)))))...)>>>>>>>>>>>--->>>>>-))	0.059406	0	5	0	0	0	0	0	0	0	0	0	0	0	0	0	0	0	0	5
gga-mir-new-37	1	100381930	100381952	-	CGGCCCTGCCGGAGCGTCGAGAA	23	ACCGCCCGTCGCTACTACCGATTGGATGGTTTAGTGAGGTCCTCGGATCGGCCCCGGCGGGGTCGGCCACGGCCCTGCCGGAGCGTCGAGAAGACGGTCGAACTTGACTATCTAGAGGAAGTAAAAGTCGTAACAAGGT	(((...((.(..((((.((..((((((((((.(((..((.((((...((((((((((((((((((....>>>>>>>>>>>>->->>>>>---)).))))..))).)))))))))).)).))))...).))......)))	0.009901	0	0	0	0	0	0	0	750	399	0	0	0	0	0	0	0	0	0	1149
gga-mir-new-38	1	100348703	100348721	-	CGGCGCCCCTCCCGTCGGC	19	CGCTCGCCCCCCTCCTTGCCCCTCCGCCCCCCCGCTCCCGGCGCCCCTCCCGTCGGCCGTCGTCCCGGCCGCCCCCCGTCCCGAGCGCCCTCCCCGCGAGGGCGCGAGGGGCGGCGGCGGCGGCCGCGGGCGCGGCGGCGGCGGGGGGGGGCCCGCCGGCGGCGCCGGGCGGGGCGGTCCCGGGCGGGGGGGGTCTCCGGGCCGGCG	((((.((((((((((((((((..(((((((((((((((<<<<<<<<<<<<<<<<<<<((.((((((((((((((((((((((..((((((((.....))))))))..))))))).)).)))))))).)))))))))..))))))))))))...)))))).)).).)))).)))))))....)))))))))))).....)))).))))	0.009901	0	0	0	0	8	0	0	0	0	0	0	0	0	0	0	0	0	0	8
gga-mir-new-39	1	100348541	100348562	-	CGGGCCGGCGCCCCGCCTCGGC	22	GTGGATCGCCCCAGCTGCGGCGGGCGCCGCTCGCCCCCCTCCTTGCCCCTCCGCCCCCCCGCTCCCGGCGCCCCTCCCGTCGGCCGTCGTCCCGGCCGCCCCCCGTCCCGAGCGCCCTCCCCGCGAGGGCGCGAGGGGCGGCGGCGGCGGCCGCGGGCGCGGCGGCGGCGGGGGGGGGCCCGCCGGCGGCGCCGGGCGGGGCGGTCCCGGGCGGGGGGGGTCTCCGGGCCGGCGCCCCGCCTCGGCCGGCGCCTA	((....((((...((((.(((((((((((((((...((((((((((((..((((((((((((((((((((((((((((((((((((.((((((((((((((((((((((..((((((((.....))))))))..))))))).)).)))))))).)))))))))..))))))))))))...)))))).)).).)))).)))))))....))))))))))))....>>>>->>>>>->>>>>>->>>>.))))....	0.019802	0	0	0	0	0	0	0	147	122	34	9	9	0	34	0	0	0	0	355
gga-mir-new-40	20	2719132	2719150	-	CGGGCCGGGGACCGCCGCC	19	GCGTGCGGCGGCCCCGAGCCCTCCGCGCCCGCACCCCGCTCCCCGGGGCCCCGCCGCGAACAAAGCGGCCCCGTTGCGGGGCGGTGCGGAGCGGGGCGGGCCGGGGACCGCCGCCCGC	(((.((((((((((((.((((.((.((((((((((.....(((((.(((...(((((.......)))))...))).))))).))))))).))).))->>>>>>>>>->>>>>>>-)))	0.009901	19	0	0	0	0	0	0	0	0	0	0	0	0	0	0	0	0	0	19
gga-mir-new-41	4	26352588	26352605	-	CGGGCGGGCGGTCGGTGC	18	GCCCCGGCCGGCGTTTGCCACACAGCGGCTTTCCTCGGCAAAAGCCGGCGGCTGCGGGCGGGCGGTCGGTGCGGGGC	(((((((((((((((((((.(.((((.((......((((....)))))).))))->>>>>>>>->>>>>>->)))))	0.019802	6	0	0	0	0	0	0	0	0	0	0	0	0	0	0	0	0	0	6
gga-mir-new-42	1	100377919	100377936	-	CGGGGACCGCCGCCCGGC	18	GGATTCAACCCGGCGGGCCAAGGTCGGCCGGCGCGGGCGCCGTCGGATCCCCGCCTCCGCCTCCCCTCCGTCCCTCCCCTTCGCCGGGGCGGGGCGGGCCCAGGGGGGGCGGGCGGGCCGGGGACCGCCGCCCGGCCGGCGTCCGGCCCCCGTCGGGCGCATTTCC	(((.....(((((((((....((((((({{{{={{{{{{=={={{{.(((((((((((((((((((((((((((.((((......)))).)))))))....)))))))))))..))).>>>>>>>>>>>>>>>>>>))))...))))))))))))))......)))	0.029703	0	0	0	0	0	0	0	0	34	0	0	0	0	0	0	0	0	0	34
gga-mir-new-43	5	38485367	38485384	-	CGGGGCGGGCGGGCGGCA	18	CTGCCGCCCCGGGCCCCGCGCCCGCCGGCCCTGCCCATGTCGGACGTGCTGGCCGCCGCCGCCGGCTCCCGGTTCGAGCCCCCGGCCGCCGGGGCGCTGGGCGGCTTCAGCGGCCCTGAGCTCTCCTCAGGTACGGGCCGGGCGGCGGGGCCGGGGGACGGCGGCGGGCGGGGCGGGGACGCAGCGTGGGCTGCCGTGCGGGCTCCGCGGGGCGGGCGGGCGGCAG	((((((((((..(((((((((((((((((...((((((((((..(.((((..((((((((((((.((((((((((..(((((((((((((((((.(((((((.((....)).))))..))).))))...)))...))))))).))).)))))))))).))))))).))))))))).)..))..)))))))).)))).))))))...)>>>>>>-->->>>>>>>>)	0.009901	0	12	7	7	5	0	0	0	0	0	0	0	0	0	0	0	0	0	31
gga-mir-new-44	3	53984451	53984468	-	CGGGGCGGGCGGGCGGCT	18	CGCAGTGCCCGCGGAGCTCCGCCCGGAGACGGTGCGGGGCGGGCGGGCGGCTGCG	((((((((((((...((((((((((....))).)>>>>>>-->>>>>>->>>)))	0.009901	0	5	0	8	0	0	0	0	0	0	0	0	0	0	0	0	0	0	13
gga-mir-new-45	AADN03015111.1	212	232	+	CGGGTCCCATCTGGGGTGCCA	21	CACATACCTGGTCCGCCTATGGATGGTCCTTGTCTGTCCCTGCAGTGATTGGGTGAGAAAGGGAATCCTTCCAAGAAATCTTGGGGCGTGCCAAAGGTGTCCCCTCTCTCAGCCAGTCCTGCAGCCGAACAGAGCGGGTCCCATCTGGGGTGCCAAAGTG	(((.....((((..((((..((((((.(((..((((((.((((((.((((((.(((((..((((..(((((((((....)))))((....)).))))..))))...))))).))))))))))))..).))))).->>>-->>>>>>->>>>>>>>..)))	0.009901	0	0	0	0	0	0	0	25	9	0	10	0	10	0	7	16	0	9	86
gga-mir-new-46	27	3426596	3426614	+	CGGTGCGGGGGGGGCGGCG	19	GGAGGTGCGCGGCGGCGGTGCGGGGGGGGCGGCGGAGCGAGGGGCGATTCCCCACCACCCCCCGCAGCTCCGCGCGGCCGCTGCTGTCC	(((.(.(((((((((<<<<<<<<<<<<<<-<<-<(((((.....)).)))))).)).)))))))))...)))).).))))).))).)))	0.089109	0	5	0	0	0	0	0	0	0	0	0	0	0	0	0	0	0	0	5
gga-mir-new-47	9	386056	386078	-	CGTCTGATCTCGGAAGCTAAGCA	23	TCTGATCTCGGAAGCTAAGCAGGGTCGGGCCTGGTTAGTACTTGGATGGGA	<<<-<<<<-<<--<<<<<-<<((..====}}}}=}}}}}=}}=}}}).)))	0.049505	0	0	0	0	0	0	0	0	0	1134	0	0	0	0	0	0	0	0	1134
gga-mir-new-48	8	19641503	19641521	+	CTAAAGATTTCCGTGGAGA	19	GGAGAACTTCACGTTATACTCTGGTTTCTCTTCAGATCGTATAAATCTTTCGCCTTTTACTAAAGATTTCCGTGGAGAGGAACAAACACGAGTGTCGTGGAATTTTTT	((((((.((((((..(((((((((((((((((((...((...((((((((.(.......>->>>>>>>>->>>>>>>>)))))...)).)))))))))))).))))))	0.029703	0	0	0	0	0	0	0	0	0	0	0	0	19	0	0	0	0	0	19
gga-mir-new-49	1	90910790	90910810	-	CTAGGGGTATGATTCTCGCTT	21	GGGAGAACGGGGGCAGGGGACGAGAGCGCTAGCATAGGACATGGTTGAAGGCGGGAGGAGGAGGACATGAGTCAAGTATTCAGCTGGGGAAAACCTAGCAGAGAGCGGCTCGTTGGTCTAGGGGTATGATTCTCGCTTCGGGTGCGAGAGGTCCCGGGTTCAAATCCC	((((......((((..(((((....((((((((..((((((((.((..((((.(............(((((((..((.(((.((((((.....)))))).))).)))))))))).))>>-->>->>>>->>>>->>>-..))))).....)))))..))))...))))		0	0	0	0	0	0	0	0	0	0	0	0	0	108	53	0	0	0	161
gga-mir-new-50	19	7077486	7077508	-	CTATACTTTCAGGGATCATTTCT	23	GGGGTGCGCGGCGGTGGTAGTGGCGGGTTAGGACTATACTTTCAGGGATCATTTCTGTAGTTGGTAACTAGAGGAGTGTGATCGAAAGTGTCCGGCGTCACAAACCGCGAGGAGGAGCAGCGTGTTCTCT	((((.((((((((((....((((((.....(((<---<<<<<<-<<---<<<<<<<.(((((...))))).)))))))...))))))))))))..))))))..)))))............))))).))))	0.009901	6	0	0	0	0	0	0	0	0	0	0	0	0	0	0	0	0	0	6
gga-mir-new-51	4	19171614	19171631	-	CTCCTGCCTGGCTCGCCA	18	TCTGCTTCACCATGGCGGGTCTGGATGAGAGAGCTTCTCTGAGAATCCTCAGGGCAAGTCCCCACCCTGGTCAGCCCCACAGATCAGCAAAAATCTCTCCTGCCTGGCTCGCCAAATTGACCTGTGGA	(((((.(((...(((((((((.(((.(((((((((((((((((....))))))).)))).......((((((.........))))))......)))>>>->->>->>>>>>>>>...)))...)))))	0.049505	244	363	354	856	340	410	196	133	128	36	67	41	73	66	47	119	92	41	3606
gga-mir-new-52	7	34073723	34073740	+	CTCGCGGCGCCGCCGGGC	18	CCGGGCGCCGGGGGGCCGCTGAGGTGAGTGGCGGGGCCGCGGCGGGGCGCGGGGGGCGGTTGTTTACCTCAGGGCCGGCCGCCTGTCACCTCGCGGCGCCGCCGGGCCCGG	((((((.((((((.(((((.((((((((((((...)))))((((((((.(.((((...........)))).).)))..)))))..))>>>>>>>>>>->>->>>>>>))))	0.029703	0	0	0	0	0	0	0	9	8	0	0	0	0	0	0	0	0	0	17
gga-mir-new-53	18	2204236	2204254	-	CTCTGCTGCAGCACTGCCT	19	CTCTGCTGCAGCACTGCCTTGTGACCGGCTGGGTCCGTGGGTGCGGGGCTGACATCCCTGCGGCGCTGCCACCCTGGGGACAGGGCTGTGTCCTGGACGGGTGCTGGAGGGTCTGTGCTGCAGATGGAG	<<<<<<<<<<<<<<-<<<<(....(((((...((((..((((((((.((((.((....)))))).))).)))))..((((((......))))))))))....))))))))))..))))))))).)))))	0.019802	0	0	0	0	0	0	0	39	31	0	0	0	8	7	0	0	0	0	85
gga-mir-new-54	4	67299133	67299155	-	CTCTGCTTGGTGACCTTGGGCGA	23	CCTGCGAGGTGCTGTCCTCCAGGTCGCTTTGGCAGCCCTCGTCGTTGAGCGAACTCTGCTTGGTGACCTTGGGCGAGAGCAGCTTCACCAGG	((((.(((.((((.(((((.((((((((..(((((...((((......)))).-->>>>>->>>>>>>>->>>->>.)))).)))...))))	0.009901	0	0	5	0	0	0	0	0	0	0	0	0	0	0	0	0	0	0	5
gga-mir-new-55	1	100373658	100373677	-	CTGCGGTGCGCCTGGAAGCC	20	GCTACGCCGCGACGAGTAGGAGGGCCGCTGCGGTGCGCCTGGAAGCCTGGGGCGCGGGCCCGGGTGGAGCCGCCGCAGGTGCAGATCTTGGTGGTAGTAGC	((((((((((..((((.....(.((((<-<<<<<-<<<<<<<--<<<((.....))))))))))))..))))).)).))).)....))))))))).)))))		0	0	0	0	0	0	0	0	0	0	0	0	0	0	0	0	0	55	55
gga-mir-new-56	AADN03010404.1	11	31	-	CTGGTTAGTACTTGGATGGGA	21	TCGTCTGATCTCGGAAGCTAAGCAGGGTCGGGCCTGGTTAGTACTTGGATGGGAGA	((.(({={{{{={{=={{{{{={{{{......)>>>->>>>>->>->>>>->>>))	0.09901	34	0	0	0	0	0	0	0	0	0	0	0	0	0	0	0	0	0	34
gga-mir-new-57	1	20652529	20652548	+	CTTGATGATCTTTGAAAGTC	20	AGGCAGTTGGACTTGATGATCTTTGAAAGTCCCTTCCAACTGAAGTATTCTATATTCTTGGGGCATTTCTGGGATCATGTCTAGCTCACT	((..(((((((<---<<<<<<<<-<<<<<<<((........(((...))).........))))).)))).))))))))))))))))..))	0.019802	0	0	6	0	0	0	0	0	0	0	0	0	0	0	0	0	0	0	6
gga-mir-new-58	14	7521129	7521147	-	CTTGTTGATGTCTTGGGAT	19	AGGGATCTTTCCCATCCCAAACTCAATTACAAATCATTTTTATAGGTGGTTGACACAGAGTCTGGCAAGCAAATTCAGCTGATTAATAGAAAATCTTTGCGGACTCTCACTGCCCAGTTACTCGTCTTGTTGATGTCTTGGGATGGAGCATCCTT	((((((((...((((((((((((((...((((..(.........((((((.((....(((((((.((((....(((............)))....))))))))))))))))))).........).->>>>>>>->>->>>>>>>)))).))))))	0.069307	5	0	0	0	0	0	0	0	0	0	0	0	0	0	0	0	0	0	5
gga-mir-new-59	10	12627323	12627344	-	GAAGACTAGTGATTTTGTTGTT	22	CGACCAGGCAGAAAGGAGGCAGGGCAGAGGGTGAGGGCGCTCCACCTGCATCCCCACACCGGTGGGTGACATCCGCGTGGCGCTCACGGGACAAGGACGGCCGCGGTGCCCTCTGGAAGACTAGTGATTTTGTTGTTGTATGGCTCATCCCACCACAACAAGTCACAGTCTGCCTTAGGGCGCACGGCCCCGCCGGCGCTGCAGGAGGTCTCCCAGCCCCACGGTGAGCAATGCGGTTGGGCTGCTCCCGGATCC	((.(((((..((..(((((...((.((((((...(((.((((((.((((((..(..(((((..(((((((.(((..((((((((..((((.........((((..(((((((..(<-<<<<<-<<<<<<<-<<<<<-((..((......)))).))))))))))))))))).))..))))))).))))))))..)))))))).))).))).....))))..))))).)..)))))).))))..)).)))....))	0.049505	0	0	0	0	49	9	27	0	0	0	0	0	0	0	10	0	0	0	95
gga-mir-new-60	6	8040877	8040897	+	GAATACCGGGTGCTGTAGGCT	21	TACCGGGTGCTGTAGGCTTGCCCAGAGAGGTGGTGGAGTCACCGAGCCTGGTG	<<<<<<<<-<-<<-<<<<(..(((......)))..))))))).).))))))))	0.059406	164	284	197	0	158	207	169	831	328	0	0	445	0	2216	489	264	203	270	6225
gga-mir-new-61	2	137899609	137899631	-	GACGAGGTGGCCGAGTGGTTAAG	23	GCAGACGAGGTGGCCGAGTGGTTAAGGCGATGGACTGCTAATCCATTGTGCTCTGC	(((<<<<-<<<<<---<<<<<<<---......)))))))...))))).)).)))))		0	0	0	0	0	0	0	0	20	0	0	0	0	29	0	0	0	0	49
gga-mir-new-62	20	2399226	2399243	-	GAGAACTCTGCTGAAGGA	18	ACACAGTTTTCCTGCATTGCGTGGTCACTCCATGGCTCTCCATGCTACGCACATGGAGAGCCATGGAGAACTCTGCTGAAGGAAGAGGTGT	((((..(((((((.((..(((.(((..(((((((((((((((((.......))))))))))))))>>>->>>->>>>>->>>>))).))))		6	0	0	0	0	0	0	0	0	0	0	0	0	0	0	0	12	5	23
gga-mir-new-63	15	9394686	9394707	+	GAGGCGCGATTATTGCTAATTG	22	GTGGCGGCGGAGAGAAGGGAGGTCAGCTTTGCGCAGTGGCAGTATCGTAGCCAATGAGGTTAATCCGAGGCGCGATTATTGCTAATTGAAAACTTTTCCCAATACCCCGCCAT	(((((((.((......((((((..((.(((...(((((((((((((((.(((.....((.....))-->>>>>>>->>>>>>>->>>>.)))))))))))....)))))))))		0	0	0	0	0	0	0	0	0	0	0	0	23	0	0	0	0	0	23
gga-mir-new-64	12	18166613	18166631	-	GAGGTAAAGCACTGAATGG	19	ATGTCATGGTCCTCAGAGGTAAAGCACTGAATGGGTACAAATGCAGCCTGCTGGCTCAGGAAATGTTGATGGGTCAATTCCATGCAGCCAAGGCTTGGACTTCATCAGGTTTTGTCCTCCTGTCTGTAAATGGCGT	(((((((......((<<<<<<<<<<-<<<<--<<((.((.....(((((..((((((((((...(((((....)))))))).)).)))))))))))).))))..)))))))))).))).))).......)))))))		0	0	0	0	0	0	0	0	0	0	0	0	0	0	0	0	0	7	7
gga-mir-new-65	15	9394652	9394670	+	GCAGTGGCAGTATCGTAGC	19	GGCGGCGGAGAGAAGGGAGGTCAGCTTTGCGCAGTGGCAGTATCGTAGCCAATGAGGTTAATCCGAGGCGCGATTATTGCTAATTGAAAACTTTTCCCAATACCCCGCC	(((((.((......((((((..((.(((..-<<<<<<<<<<<<<<<-<<(.....((.....))..)}}}}}}=}}}}}}}=}}}}.)))))))))))....)))))))		0	0	0	0	0	0	0	0	0	25	0	0	0	17	0	11	6	15	74
gga-mir-new-66	14	4208828	4208845	-	GCCATGAAGGTGAGGGCC	18	TGTCCTGTAGGCATCCTCACCCTACACGTGCATTGCTGGAAGCAGAAAGGCACCACGTGTCTGCAGTGCCATGAAGGTGAGGGCCTGACG	((((....((((..(((((((.(.((.(.(((((((...........((((((...)))))))))))>>>->>>->>>>>>>>>>)))))		18	0	0	0	0	0	0	0	0	164	59	35	0	299	63	32	9	13	692
gga-mir-new-67	13	13261722	13261739	+	GCCGGAGCTCCCCGAGCT	18	GGCGGCCGCGGAGGTGGCTGCGCGGCTCGCGAGCGCCGCGCCCCGTCCCGCTGGAGCCTGACCGAGTGAGGAGACGGTGAGGGAGGCCGCGAGGAGGGCGTTGCGGGCGGCGGGGCCGGAGCCGGAGCTCCCCGAGCTGAGCAGAGCCCCCCGGCCCTGTGCC	((((((((.((.(((..((((.(((((((.((((.(((.((((.(((((((((...(((.((((..(....)..)))).)))....((((((.(....).)))))).))))))))).)).>>>>>->>>>-->>>>>>).)))).))).)))))))....)))		85	55	165	169	141	87	91	82	58	20	18	16	33	41	38	65	68	28	1260
gga-mir-new-68	20	2719130	2719147	-	GCCGGGGACCGCCGCCCG	18	GCGTGCGGCGGCCCCGAGCCCTCCGCGCCCGCACCCCGCTCCCCGGGGCCCCGCCGCGAACAAAGCGGCCCCGTTGCGGGGCGGTGCGGAGCGGGGCGGGCCGGGGACCGCCGCCCGC	(((.((((((((((((.((((.((.((((((((((.....(((((.(((...(((((.......)))))...))).))))).))))))).))).)).))>>>>>>>->>>>>>>->>)		0	0	0	0	0	0	0	0	0	0	0	0	6	0	0	0	0	0	6
gga-mir-new-69	1	83562597	83562614	-	GCCGTGATCGTATAGTGG	18	TGAGGCAGATGGCGGCAGAGAGCGCCACTGTGCGAGGTGGTGGCGCCGAGCACAGGGCGGCCGTGATCGTATAGTGGTCAGTACTCTGCGTTGTGGCCGCA	((.(((..((((((.(((((.((((((((((((((..((((.((.((.......)))).>>>>--->>>>>>>>>>>)..)).))))))))))).))).))		0	0	0	0	0	0	0	17	12	0	0	0	6	7	6	0	0	0	48
gga-mir-new-70	16	97849	97868	+	GCCTCCCCTCCGCCCCCCCC	20	GCCGCCTCCCCTCCGCCCCCCCCCGCTCCGGTGCGCTGCGCGCTGCTGGAGGGGGTGGGGCGCAGGGGAGGGCTGC	((.<<<<<<<<<-<<<<<<-<<<(.(((((((((((...)))).))))))))))).)))))).)))))).))).))		6	0	6	0	0	6	0	0	0	0	0	0	0	0	0	0	0	0	18
gga-mir-new-71	22	2253629	2253646	-	GCCTGAGCTCCCCGAGCT	18	GGCACAGACAGACCCAGGTGACGCATGGGGAGGTCACTGGGCACTGCTCTGTAGGAGAAGCCTGAGCTCCCCGAGCTCCCTCCTGTCTGGCT	(((.(((((((....(((.((.((.(((((((.(((...(((....((((...))))..>>>>>>->>>>>>>->>>)))).))))))))))		17	13	0	0	0	11	10	0	0	0	6	0	0	6	0	11	14	8	96
gga-mir-new-72	6	19170048	19170065	-	GCGAGGGGGCGGGCGGCG	18	TGGCGCGGTGCCCGCCCCGCAGCCGCCCGGGGAGCGTCGCGGGCGAGCGCGGCAGCTCCGGGGGAAGTTGAGGGCCGCTCCGGCGGCTGCGAGGGGGCGGGCGGCGCCG	((((((..(((((((((((((((((((.(((((((((((((......)))))).)))))((.((..........)).)))))))))))>>--->>>>>>>>>>>>>)))		0	0	0	0	0	0	0	11	12	0	0	0	0	6	0	0	0	0	29
gga-mir-new-73	15	9394650	9394668	+	GCGCAGTGGCAGTATCGTA	19	GTGGCGGCGGAGAGAAGGGAGGTCAGCTTTGCGCAGTGGCAGTATCGTAGCCAATGAGGTTAATCCGAGGCGCGATTATTGCTAATTGAAAACTTTTCCCAATACCCCGCCAT	(((((((.((......((((((..((.(((---<<<<<<<<<<<<<<<-(((.....((.....))..)}}}}}}=}}}}}}}=}}}}.)))))))))))....)))))))))		0	0	0	0	0	0	0	0	6	0	0	0	0	0	0	0	0	0	6
gga-mir-new-74	14	11969992	11970009	+	GCGGACGGGTGAGTAACA	18	CAGGCAGTTCTGTGCCAGGTCTGTCCCAGGCAGCTGCGGACGGGTGAGTAACAGAGATGTCTG	((((((.((((((((((..((((((((((....))>->>>>>>>>>->>->>>))).))))))		0	0	0	0	0	0	0	0	0	0	0	0	0	0	0	0	7	0	7
gga-mir-new-75	15	3184220	3184237	+	GCGGGCGGGAGGGCGGCA	18	GGCGGGCGGGAGGGCGGCAGGCGCGGCGCGCGGACTCGCGGCGGCCGTTGTTGGGCGCCATGGCCGCGGCTCGCCGGGCCTGGCCCGATTCTGCCGGCT	(<<-<<<<<<<<<<<--<<(((.((((((((((.(.((.((((.(((....))).)))).))))))))...))))).)))))))))..))))))).)))		7	10	7	8	12	0	0	0	0	7	0	0	0	0	0	0	0	0	51
gga-mir-new-76	25	988912	988933	-	GCTCCCTGGGGCTGGGGGGCCT	22	GCCTTTGGGGGCTCCCTGGGGCTGGGGGGCCTCTACGGTGCCGGGGCCACTCAGGGCTCGGGGGGCCTCTGC	((....((((<<<<<<<<<<-<<-<<<<<<<<(.........)))))).))).)).))))))))))))))))		0	0	0	0	0	0	0	0	0	0	0	0	6	0	0	0	0	0	6
gga-mir-new-77	1	168694619	168694637	-	GCTGATGTCTGTCATACTC	19	ATGCTGATGTCTGTCATACTCTAGCAGCACGTAAATATTGGTGTTAAAACTGTAAATATCTCCAGTATTAACTGTGCTGCTGAAGTAAGGCTAGCCACTTCTGCAT	((<<-<<-<<<<<<<-<<<<-(((((((((((.((((((((.(................).)))))))).)).))))))))).)))).))).))..)).)).))))		0	0	97	0	0	0	0	0	10	0	13	9	0	13	10	0	0	0	152
gga-mir-new-78	1	100410588	100410607	-	GGACTCCGGTTCTATTTTGT	20	GCAGGCTGGCCGCCGGAATACTCCAGCTAGGAATAATGGAATAGGACTCCGGTTCTATTTTGTTGGTTTTCGGAAACGGGGCCATGATTAAGAGGGACGGCCGGGGGCATTCGTATTCAAGGCTAGAGGTGAAATTCTTGGACCGGCGC	((..((((((((..(((((.(((.((((..(((((...((((.<--<<<<<<<<<<-<<<<<-((((((.((....))))))))....))))).)))..))))))).))))).)))))..)))).))).....)))))))).)))))))		0	20	0	23	17	0	15	0	0	0	0	0	0	0	0	0	0	0	75
gga-mir-new-79	7	34224022	34224041	+	GGCGCGGATCTAGGGCTGCG	20	CCCCGGGGCTCTCGCGGTGGCTGCCGGGATCGCTGGCCGCTTTGGTTAATGTCCGCCATGTTTGCCATGGCGCAGGGAGCGGATCGAGCGAGCCCGGCGCGGATCTAGGGCTGCGGGG	(((((.((((((...(((.((.((((((.(((((.((((((((..........(((((((.....)))))))...)))))))..).))))).)))>>>>>-->>>->>>>>>->>)))		5	0	0	0	0	0	0	0	0	0	0	0	0	0	0	0	0	0	5
gga-mir-new-80	25	1023924	1023944	+	GGCTATGGGGGTCTGTATGGC	21	CTCCCTTGGCTATGGGGGTCTGTATGGCTATGGAGGCTCCTCCCTGGGCTATGGGGGTCTGTATGGCCTTGGGAG	(((((..<<<<<<<-<<<<<<-<<<<<<(..((((....))))...}}}}}}}=}}}}}}=}}}}}})..)))))		0	0	0	0	0	0	0	0	0	6	0	0	0	0	0	0	0	0	6
gga-mir-new-81	25	984875	984895	-	GGGACACCTGTGGGCCCTGCT	21	CTGCACCTTTGGCAGACCCTACGTGTCTCCTGCCTGCAGCCCCTGCCCCTTGCCCCGCTACAGCAGGAAGCTGTGGGACACCTGTGGGCCCTGCTAAACCCAG	(((....((((((((..((((((((((((......(((((.(((((.....((...))....)))))..)))))>>>>>>>-->>>>>-->>>>>)))..)))		0	0	0	0	0	0	0	0	0	0	0	0	6	0	0	7	5	0	18
gga-mir-new-82	JH375211.1	16297	16315	+	GGGAGCGGAGCGCGGCCGG	19	CTGGCGGCGCGGGGAGCGGAGCGCGGCCGGGCACAGCGCCGCGCACTGCGCGCACAGCGGTACGGCTGCGCGGCGCTTCTGCGCTTCGG	((((.((((((<<-<<<<--<<<<<<<<<-((.(.((..(((((...)))))....))))).)))))))))..))))))))))))))))		0	0	0	0	0	0	0	19	0	0	0	0	0	0	0	0	0	0	19
gga-mir-new-83	27	2298959	2298977	+	GGGATGGAGCTGGCGGTC	18	CGGAGGAAGGAGGGATGGAGCTGGCGGTCCCCCCTGCTGCGCTCACATCCCTCAGGCTCCG	(((((....((<<<<<<<<<<<<<<<<---...)))))).)))).))))))))...)))))		0	0	0	0	0	0	0	0	0	0	5	0	7	0	0	0	0	0	12
gga-mir-new-84	27	2298959	2298977	+	GGGATGGAGCTGGCGGTCC	19	CGGAGGAAGGAGGGATGGAGCTGGCGGTCCCCCCTGCTGCGCTCACATCCCTCAGGCTCCG	(((((....((<<<<<<<<<<<<<<<<---...)))))).)))).))))))))...)))))		0	0	0	0	0	0	0	0	0	9	0	0	0	0	0	0	0	0	9
gga-mir-new-85	1	100348540	100348561	-	GGGCCGGCGCCCCGCCTCGGCC	22	GCCGGCGGCGCCGGGCGGGGCGGTCCCGGGCGGGGGGGGTCTCCGGGCCGGCGCCCCGCCTCGGCCGGCGCCTAGCAGCCGGC	((((((((((((((.((((((((.(((((.(.((((....))))->->>>>->-->>>>>>>>->>)))))).....))))))		0	0	0	0	0	0	0	0	0	0	0	0	0	0	5	0	0	0	5
gga-mir-new-86	1	100377918	100377935	-	GGGGACCGCCGCCCGGCC	18	AGGATTCAACCCGGCGGGCCAAGGTCGGCCGGCGCGGGCGCCGTCGGATCCCCGCCTCCGCCTCCCCTCCGTCCCTCCCCTTCGCCGGGGCGGGGCGGGCCCAGGGGGGGCGGGCGGGCCGGGGACCGCCGCCCGGCCGGCGTCCGGCCCCCGTCGGGCGCATTTCCT	((((.....(((((((((....(((((((({{{={{{{{{=={={{{=(((((((((((((((((((((((((((.((((......)))).)))))))....)))))))))))..))).)>>>>>>>>>>>>>>>>>>)))...))))))))))))))......))))		0	0	0	0	0	0	0	0	0	0	0	0	0	0	14	0	6	0	20
gga-mir-new-87	Z	43934424	43934441	-	GGGGCTGGGGGCACAAAG	18	CTTTCAGGTGCTGTGGGCCCTATGTAGCAGCTGTCGTGGGGCTGGGGGCACAAAGG	((((...(((((.(.((((((((((((...))).)))>>>>>>->->>>>>->>>)		0	7	6	0	0	0	0	0	0	0	0	0	9	0	0	0	0	0	22
gga-mir-new-88	27	4041268	4041285	-	GGTAGAGCATTTGACTGC	18	TCTGGTTGTCAGGGCTCTGTCAGTTTGTTTTTTAATGCTCCTTGTCTGGTTGCTCAGCCAAGGGGGTATAGCTCAGTGGTAGAGCATTTGACTGCAGA	((((...(((((((((((((((.(..(((.....(((((((((...(((((....)))))))))))))))))..).)>>>>>>>>->>>>>>-->)))		8	14	8	9	6	10	0	0	0	0	0	0	0	0	0	0	16	11	82
gga-mir-new-89	AADN03019818.1	405	423	+	GGTCCCTTCGTGGTCGCCA	19	GCCTTACGGGTTCCCCTTTTCCATACACATACCTGGTCCACCTATGGATGGTCCTTGTCTGTCCCCGCAGTGATCGGGTGAGGAAGGGAGTCCTTCCGAGAAATCTTGGGGCGCGCCAAAGGTGTCCCCTCTCTCAACTGGTCCTGCAGCCGAACAGAGAGGGTCCCTTCGTGGTCGCCAAATTGACGTGCGGAAATCAGACCCTATAGC	((..((.(((((.....(((((.(((.......((((..(((.(((((.((.((((.((((((..(((((.((((((.(((((((((....))))))((((......((((.(((((...)))))))))))))))).)))))))))).)..).))))).))>>->>->>>>>>>>->>>>.......))).)))))...)))))))..))		8	20	37	55	32	22	19	7	0	0	0	9	5	0	0	6	0	0	220
gga-mir-new-90	1	78766504	78766526	+	GTAGTCGTGGCCGAGTGGTTAAG	23	CCTTGTTCCTCGGGGCAGAGAGTACACACCCATAATGTGCAGTAGTCGTGGCCGAGTGGTTAAGG	(((((.(((((((..((..((.(((.(((.......)))..>>>->>->>->>>>>->>->>>>)		0	0	0	235	0	0	0	0	0	0	0	0	0	0	0	0	0	54	289
gga-mir-new-91	3	76613006	76613023	+	GTCAGGATGGCCGAGCGG	18	AGGGCATAGTCAGGATGGCCGAGCGGTCTAAGGCGCTGCGTTCAGGTCGCAGTCTCCCCTGGAGGCGTGGGTTCGAATCCCACTTCTGACAGCACGCTGTACTTTTGAAAGCACGCTTGGATGTCATCCTGAACAACCTGCTCT	((((((..-<<<<<<<<<<<<<<<<-.((..((((.(((..(((((.....((((((...))))))(((((.......))))).)))))..)))))))...........))..)))))))...)))))))))......))))))		67	176	154	139	120	88	88	255	165	32	25	33	319	169	152	93	62	86	2223
gga-mir-new-92	4	12861636	12861655	-	GTCAGGATGGCCGAGTGGTC	20	GGGCCTCTCCGCCGTTCCGTTGTACGCAGTGTCAGGATGGCCGAGTGGTCT	(((((.(((.((((((((((((....))))>--->>>>>>>->>>->>>>)		0	0	0	0	0	0	0	44	0	0	0	0	0	0	0	0	0	0	44
gga-mir-new-93	AADN03010404.1	7	28	-	GTTAGTACTTGGATGGGAGACC	22	TCGTCTGATCTCGGAAGCTAAGCAGGGTCGGGCCTGGTTAGTACTTGGATGGGAGA	{{={{{={{{{={{=={{{{{=((((......))))->>>>>->>->>>>->>>>>		0	0	0	0	0	0	0	219	0	0	0	0	0	0	0	0	0	0	219
gga-mir-new-94	14	6960417	6960438	-	GTTTAATATCTGATACGTCCT	21	AGTTTAATATCTGATACGTCCTCGATGAGAGGACTTAGATTTATTATATT	<<<-<<<<<<<<<<---<<<<<(.....)))))))))))..))))).)))		0	0	0	0	0	0	0	0	0	0	0	7	0	0	0	24	0	0	31
gga-mir-new-95	JH375465.1	13009	13030	-	TAATCTGAGGGTCCAGGGTTCA	22	CCACCGCGGGGCTCTTCAGGATCCGCCCGGAGCACTCAGGTAAGAGCCCGGATAGCTCAGTCGGCAGAGCATCAGACTTTTAATCTGAGGGTCCAGGGTTCAAGTCCCTGTTCGGG	((...((((((..(((...((...(((((((.(.((((((((((((.(..(((.((((........))))))).).))))>->>>>>>>>->>>->>>>>>>)).))))))...))		157	181	222	121	114	92	0	22	34	8	0	20	19	22	11	14	6	0	1043
gga-mir-new-96	11	1036918	1036940	+	TAATCTGAGGGTCCAGGGTTCAA	23	GCCCAAACAGGAGCCTGGATAGCTCAGTTGGGAGAGCATCAGACTTTTAATCTGAGGGTCCAGGGTTCAAGCCCCTGTTCAGGC	(((..(((((((.(((((((..((((((((((((.........))))>>>->>>>>->>>>>>>->----...))))))..)))		0	0	0	0	0	0	0	0	0	0	13	0	0	0	0	0	0	0	13
gga-mir-new-97	Z	45439737	45439759	-	TACCTTTAAATCCTGGTCTGGA	22	ACCTGGCCCTTTTCTGGATTTAAAGCTGTGTGTAACCTCTGGCAGCATACCTTTAAATCCTGGTCTGGATATGGT	(((....((...((.((((((((((..((((((..((...))..))>>>>>>>>>>>>>>->>--->>-...)))		0	34	0	0	0	0	13	0	0	0	0	0	0	0	0	0	0	0	47
gga-mir-new-98	9	4036368	4036387	+	TAGATCCTGAAGAAAGACCC	20	GTCTTTATCTTTCAGATTTGCTGTGATGGCCTGCTGTTGGGCCCTAGATCCTGAAGAAAGAC	((((((...(((((((((((.......(((((......))))).>>>>>->>>>>>>>>>>>		0	0	0	0	0	0	0	0	0	0	0	0	0	0	0	0	5	0	5
gga-mir-new-99	1	170497073	170497094	-	TCCCTACGGGTAGGGTCAGGCT	22	GGAAGTTTCCTTGAAATGTCCCTGACCCATGCCCCAGGGAGGCAGCACACCTCCCTACGGGTAGGGTCAGGCTGACATATAGGGCCTTCT	(((((...(((((..(((((((((((((.(((((.(((((((.......))>>>>>-->>>>>>>>>>>>>--))))).))))).)))))		6	9	9	10	8	9	0	0	0	0	0	0	9	0	0	0	0	0	60
gga-mir-new-100	16	173043	173061	+	TCCCTGGTGGTCTAGTGGT	19	AATTGTGGGACCATTGACTCACGCAGCTCCCTGGTGGTCTAGTGGTTAGGATT	((((....((((((((((.(((.(((.--->>>>>>>>>->>>>>>)..))))		0	0	81	252	0	0	0	0	0	0	41	0	0	0	0	0	0	0	374
gga-mir-new-101	1	90910790	90910811	-	TCTAGGGGTATGATTCTCGCTT	22	GGGAGAACGGGGGCAGGGGACGAGAGCGCTAGCATAGGACATGGTTGAAGGCGGGAGGAGGAGGACATGAGTCAAGTATTCAGCTGGGGAAAACCTAGCAGAGAGCGGCTCGTTGGTCTAGGGGTATGATTCTCGCTTCGGGTGCGAGAGGTCCCGGGTTCAAATCCC	((((......((((..(((((....((((((((..((((((((.((..((((.(............(((((((..((.(((.((((((.....)))))).))).)))))))))).)>>>-->>->>>>->>>>->>>-..))))).....)))))..))))...))))		0	0	0	0	0	0	0	0	0	0	0	0	0	0	0	0	0	34	34
gga-mir-new-102	8	9991549	9991567	-	TCTCCTGGCTGGCTCGCCA	19	CAGTGGATGTGTCGGCCTGGGGAGTCTTCTCTGAAAAAATAGTTTTTGGGGCATGCCAGAAGTGTCCCCTGGTTCGACCAGTCCTGCAGTCCAGCAAAGAGTTCTCCTGGCTGGCTCGCCAAAACTG	((((((.((.(((((((.((((((((((..(((..............(((((((.......)))))))(((((...)))))..........)))..)))).)>>>>>->>>>>>>->>>>-..))))		52	111	112	115	39	62	65	15	17	15	18	11	54	23	8	28	18	9	772
gga-mir-new-103	Z	47282665	47282682	+	TGAAGAGGCTCTGTGCAA	18	AGCAGTTATTAACTCCAAGGTGATTGAAGAGGCTCTGTGCAAATTGCCCTGGAGAATGGCATCAGAGTCTTCTTGCCAGTTAACGGGGAGATGTGGATGGCTGTT	((((((((((..((((..(..(((<<<<<<<<<<<<<<<<--(((.........))).))).))))).))))))..)))))..)..)))).....))))))))))		0	0	0	0	0	0	5	7	0	0	0	0	0	0	0	0	0	0	12
gga-mir-new-104	1	71371153	71371170	+	TGAGGTAGTAGGTTGTAT	18	TGACTGTCCTTTGGGGTGAGGTAGTAGGTTGTATAGTTTTAGGGTTATGCCCTGCCTGTCAGATAACTATACAATCTACTGTCTTTCCTGAAGTGGCTGTGA	(.((.(((((((((((-<<<<<<<<<<<<<<<<<((((.((((((...))))))..........))))))))))))))))))))))))))))).))).)).)		50	40	66	70	91	39	66	22	24	74	71	120	100	55	47	124	85	79	1223
gga-mir-new-105	1	100373657	100373676	-	TGCGGTGCGCCTGGAAGCCT	20	GCTACGCCGCGACGAGTAGGAGGGCCGCTGCGGTGCGCCTGGAAGCCTGGGGCGCGGGCCCGGGTGGAGCCGCCGCAGGTGCAGATCTTGGTGGTAGTAGC	((((((((((..((((.....(.(((((-<<<<<-<<<<<<<--<<<<(.....))))))))))))..))))).)).))).)....))))))))).)))))		0	6	0	0	0	0	0	322	265	353	222	0	0	0	0	0	29	0	1197
gga-mir-new-106	17	969867	969884	-	TGCTCGTCATCGTAGGGT	18	TCCAGCATCGGGGTCTTCTGGCGGCAGATGGGGCAGCGCACACGGCCAAACTCGGCGCCATCGGCCGTGTCCATGATGGCACGCAGGCAGGCATGGCACAGCCCGTGGTTGCAGTTGAGCAGGGCTGCTTTGTGCTGCTCGTCATCGTAGGGTTCCGTGCAGATGGG	(((((((.(((((((((...((((..((((((.(((((((..(((((...(((((((((((.(((.(((.(((((...((......))...)))))))).))).)))))....))))))...)))))...)))))>>>>>>>>->>>>>>>>>)))))))...))))		0	0	0	0	0	0	0	0	0	0	0	0	0	0	0	0	0	8	8
gga-mir-new-107	Z	70557169	70557188	+	TGCTGAGAGGGCTTGGGGAG	20	CGGCCGGCGCAGAACGAGCCTGGGCTTGGAGCAGTGCTGAGAGGGCTTGGGGAGAGGATTGTAGTGGAGCTCCATCCCCATTCCACTCCTAGCAGCTCTCTGGCCATCCACCCCCGCTGCTGCCGGCCG	((((((((((((..........((((.(((((..<<<<<-<<<<<--<<<<<<-.(((..((......))))).))))))..)).))).))))))))))..))))...........)))).))))))))		15	33	35	29	28	26	5	0	0	0	0	8	5	5	0	0	0	0	189
gga-mir-new-108	1	168694619	168694638	-	TGCTGATGTCTGTCATACTC	20	ATGCTGATGTCTGTCATACTCTAGCAGCACGTAAATATTGGTGTTAAAACTGTAAATATCTCCAGTATTAACTGTGCTGCTGAAGTAAGGCTAGCCACTTCTGCAT	(<<<-<<-<<<<<<<-<<<<-(((((((((((.((((((((.(................).)))))))).)).))))))))).)))).))).))..)).)).))))		31	61	0	75	52	48	32	20	0	8	0	0	19	0	0	11	0	0	357
gga-mir-new-109	10	12627324	12627346	-	TGGAAGACTAGTGATTTTGTTGT	23	CGACCAGGCAGAAAGGAGGCAGGGCAGAGGGTGAGGGCGCTCCACCTGCATCCCCACACCGGTGGGTGACATCCGCGTGGCGCTCACGGGACAAGGACGGCCGCGGTGCCCTCTGGAAGACTAGTGATTTTGTTGTTGTATGGCTCATCCCACCACAACAAGTCACAGTCTGCCTTAGGGCGCACGGCCCCGCCGGCGCTGCAGGAGGTCTCCCAGCCCCACGGTGAGCAATGCGGTTGGGCTGCTCCCGGATCC	((.(((((..((..(((((...((.((((((...(((.((((((.((((((..(..(((((..(((((((.(((..((((((((..((((.........((((..(((((((.-<<-<<<<<-<<<<<<<-<<<<<.((..((......)))).))))))))))))))))).))..))))))).))))))))..)))))))).))).))).....))))..))))).)..)))))).))))..)).)))....))		24	13	8	24	0	0	0	0	0	10	9	12	15	13	0	0	8	6	142
gga-mir-new-110	6	27720923	27720940	-	TGGGGATTGCAATTGTTC	18	TCAGAATGGGGATTGCAATTGTTCTGCTTTGCTACTGACAGGCTCAAGTGCAATCTATTACTCTGG	(((((.<<-<<<<<<<<-<<<-<<(((.........).))))..))).))))))))..)).)))))		0	0	0	0	0	0	0	0	0	8	0	0	0	5	0	0	0	0	13
gga-mir-new-111	2	114662429	114662449	+	TGGTAGAGCGGAGGACTGTAG	21	TAGAGCGGAGGACTGTAGTGGCTGTCCCTGCGGGAATCCTTAGGTCGCTGGTTCGATTCCGGCTCGAAGGAGACGGCGGTATTTTTTTCCCGCTCTG	<<<<<<<<<<<<--<<<-(.(((((((((((.((((((.((((....))))...)))))).))....))).)))))).))))..)))).))))))))		5	0	0	0	0	0	0	0	0	0	0	0	0	0	0	0	0	0	5
gga-mir-new-112	5	17651836	17651857	-	TGTACTGTTGCTGATTTCTTCT	22	CAGCAATGGCAACTTGTAATGTACTGTTGCTGATTTCTTCTGATGATGGTTCTTTTGAGGAAATTGCCAACAGTACCTTATAATATTTGCCATTGGTG	((.(((((((((.((((((-<<<<<<<<<-<<<<<<<<<<-((.((....)).)).)))))))))).))))))))).))))))...))))))))).))		0	0	0	0	0	0	0	0	0	0	0	0	0	0	0	6	0	0	6
gga-mir-new-113	5	57480567	57480587	+	TGTAGTCCCAGCTACTCGGGA	21	CTGTAGTAGCGGCGCTGCGGCGGTGCCGCTGCCGGGCGCGGTGGCGCACGCCTGTAGTCCCAGCTACTCGG	(((.((((((((.(((((((((((((((((((.....)))))))))).))))->>>>>->>->>>>>>>>>		5	0	0	0	0	0	0	0	0	0	0	0	0	0	0	0	0	0	5
gga-mir-new-114	AADN03016139.1	1533	1551	+	TGTCCCATCTGGGGTGCCA	19	CATACCTGGTCCACCGATAGATGGTCCTTGTCTATCCCCGCAGTGATTAGAAGAGGAAGGGGAGTCCTTCCGAGAAACCTCGAGGTGCGCTTGAGGCGTCTCCCTCCTCAGCTGGTCCTGCAGCTGGAAAGAGAGTGTCCCATCTGGGGTGCCAAAATTG	((....(((..((((..(((((((.(.((.(((.(((..((((.((((((..(((((.(((((..(((..((((..(((....)))...)))))))..))))).)))))..))))))))))....))).))).))->-->>>>>>>->>>>>>>....))		23	37	0	79	0	32	0	0	16	0	7	0	0	0	0	0	0	0	194
gga-mir-new-115	4	74417174	74417196	+	TGTGCTGACTGGGCCTGATCCCC	23	CACCAGGCATGTCACTCAATCAGAGGAGATCAAGTTCATCATGTAGGATCTGCCTTTAATGAACCTGTGCTGACTGGGCCTGATCCCCCTGTTGTCTTGCACATGCCATGTG	(((..(((((((((..(((.(((.((.(((((.((((((((((((((.((..........)).))>>>>->>>->>>>>->>>>>->>))))))...)).)))))))..)))		0	8	14	7	0	0	0	0	0	0	0	0	0	0	0	0	0	0	29
gga-mir-new-116	AADN03016152.1	62	80	-	TGTGTCCTGACCTCATCCT	19	CTGTGTCCTGACCTCATCCTGACTCTTCACTCTCCCGGAGCTGTGGTGGTGGGGTCTGGGGGTGGACACAG	(<<<<<<<---<<<<<-<<<.(((..((((.(((...)))..)))).))).)))..)))))..))))))))		0	0	0	0	0	0	0	6	6	0	0	0	6	6	0	0	0	0	24
gga-mir-new-117	13	12903594	12903615	+	TGTGTTTGGAGGAGATGGGAGG	22	GTGAAACGTAGCTAGGGCCAGTGTGTTTGGAGGAGATGGGAGGGATTAATATTTTCCTTTATATTAATTGTGACCCATGTCTCTTCTTTCCCCATCTCCTACAAACACACCAGGCTTCAGTGACCGAAGCGAGCAGATTGTTTCAC	((((((((..(((.(((((.(<<<<<<<<-<<<<<<<<<<<<<(((((((((........)))))))..(.(((....))).).)))))=}}}}}}}}}}=}}}}}}}}}=.))))).))).................))))))))		0	8	0	0	0	0	0	0	0	0	0	0	0	0	0	0	0	0	8
gga-mir-new-118	7	22045102	22045121	-	TGTTCTAGGTTACTTGGCTC	20	CGAAGAGGCTGGCGCTGGGTTCAAGTAATCCAGGATAGGCTGTGGTCTGGCAGTCAGCCTGTTCTAGGTTACTTGGCTCCGGAGCCCGCCCGACGCTTCG	(((((.(((.(((.(((((.((((((((((.(((((((((((((......))..)))))>>>>>>->>>>>>>>>>->>))).))).))).....)))))		5	0	16	10	0	0	16	0	0	0	0	0	0	0	0	0	0	0	47
gga-mir-new-119	14	6960417	6960435	-	TTAATATCTGATACGTCCT	19	AGTTTAATATCTGATACGTCCTCGATGAGAGGACTTAGATTTATTATATT	(((-<<<<<<<<<<---<<<<<(.....)))))))))))..))))).)))		54	39	174	225	111	78	0	0	0	0	0	0	0	0	0	0	0	0	681
gga-mir-new-120	2	147321961	147321978	-	TTACTGAGATCTGATAGC	18	CTGCTATCAAGGCACTCATGGGTGAGACTCAGCTAAGGAGAGAGCAGGACAGGGTCTGAGCATCTCAAGCTGGGAAACTCAGAAATCCCACGACTTTTTCCTACTGTGACACTTACTGAGATCTGATAGCAG	(((((((((.((..((((((((((...(.(((...(((((((((..(....(((((((((..(((((...)))))..))))))...))).)..))))))))).))).).)))>>>->>>>->>>>>>>>>))		0	0	0	0	0	0	0	0	0	0	0	0	63	0	5	0	5	0	73
gga-mir-new-121	8	19028540	19028561	+	TTCAAGACGTATATTAATGGCC	22	TGAAGAGACAACAGTGTATTTTATTGTTCCATTAATACACGCCTTGGGTGCCTTCAGCCATTCAAGACGTATATTAATGGCCCAATAAAATACACCCTGAAGAGCCTTTA	(((((.(....(((((((((((((((..(((((((((.(((.((((((((........))>>>>>>->>>->>>>>>>>>--)))))))))))))..)).....))))))		0	6	0	0	0	0	0	0	0	0	0	0	0	0	0	0	0	0	6
gga-mir-new-122	2	97211794	97211813	-	TTCCCAGTGGCTAAGTTCTA	20	CCCAGTGGCTAAGTTCTACTCTCTGAGATGAGGACAGTAAGGTTTGGTCAGAGGG	<<<--<<<<<<<<<<-<<(((((......)))...)))).))))))))))..)))		0	10	0	0	0	0	0	0	0	12	0	17	0	5	0	19	7	5	75
gga-mir-new-123	3	34968449	34968471	-	TTCTGCTCCTATTTAAGTCAATG	23	TGGAAATCTCTTCTTAGGTCCCAATTCTGCTCCTATTTAAGTCAATGGCAGAACTCTCACTGATTTCAATAAGAGCAGAATTGGGCCCCAAGAAATTGGTCCA	((((......(((((.((.(((((<<<<<<<<-<<<<-<<<<<<-<<(........))).}}}}}}=}}}}=}}}}}}}}}}))).)).))))).....))))		0	11	9	6	0	0	0	0	0	0	0	0	0	0	0	0	0	0	26
gga-mir-new-124	4	74273192	74273212	-	TTCTGTGATTCTGTGAAGACG	21	GGTCCTTTCTAACCCCTGCAATTCTGTGATTCTGTGAAGACGGACAGTGTGTCATACACAGTGTCACATATTTCAGGGGTTGACACAAGGTCC	((.((((((.((((((((.((<--<<<<<<-<<<<<<-<<<<.......)))).).))))).)))))).))).))))))))))...)))).))		0	0	12	0	0	0	0	0	0	0	0	0	0	0	0	0	0	0	12
gga-mir-new-125	Z	79524968	79524989	+	TTGACTTCAGTGGAACCAGAAT	22	GACCCACACAATGGATGAAATCCTTTCTCCATTGAAGTCAGTGATAGTTTTGCTGTTGACTTCAGTGGAACCAGAATTTCATCCAGTGGCTC	((.((((....((((((((((.((...(((((((((((((...(((((...))))>>>>>>>>>>>>>>--->>->>)))))))))))).))		0	0	0	5	0	0	0	0	0	0	0	0	0	0	0	0	0	0	5
gga-mir-new-126	JH375727.1	39044	39065	-	TTTAGTGTGATAATGGCGTTTG	22	CCGCACGTCAGCTACAATTCACATAGTTTTCCAAATTGATGTCTCATCTACCAGTAGCTATTTAGTGTGATAATGGCGTTTGATAGATTGGACACAAACACCATTGTCACACTCCATAGCTCTGGCCGTAGATCATTAGTCCATGGAAGAAGTAATATGCACACATGCAG	(.(((.((..((..............(((((((.(((((((....(((((((((.(((((<--<<<<<<<<<<<<<-<<<<<............))))).)))))))))))))..))))))))))...))))))))))))...)))))))........))..)).))).)		0	5	0	0	0	0	0	0	0	0	0	0	0	0	0	0	0	0	5
gga-mir-new-127	8	25664336	25664357	+	TTTGATCTAAAGGCCACTGACG	22	TCTGTGTTGGGCTTTTGGGGCTTTTTGATCTAAAGGCCACTGACGTCAATGAGAGTACTTCCATTGTCTTCAGTGGGCTTTGGATCAAGCCCTTGACAAACAGTTTCTCCCATAGG	((((((..((((((((((((((.--<<<<<<<<<<-<<<<<<<-<.(((((.((.....))))))).).))))))).)))))))))))))))....)))).)))))....))))))		0	0	5	0	0	0	0	0	0	0	0	0	0	0	0	0	0	0	5
gga-mir-new-128	JH375710.1	3531	3550	-	TTTGTACTGGGAGGCACTGG	20	GCTGGGCGGATGTTGGCGCAGTGATTCCAGTTGGGAAGCAGTACTGGTCCATACTGGTCCAAGGCAGGGCAGCTCCCAGCTGGGACGCTGTAGTGCTTTGTACTGGGAGGCACTGGGCTACGCTGGGC	(((.((((.....((((.(((((.(((((((.(.((((((.(((.(((((...((((.....(((......))).))))...)))).).))).)))>>>->>>>>>>>-->>>>>-)))))))).)))		0	0	0	0	0	5	0	0	0	0	0	0	0	0	0	0	0	0	5
gga-mir-new-129	11	1036915	1036932	+	TTTTAATCTGAGGGTCCA	18	GCCCAAACAGGAGCCTGGATAGCTCAGTTGGGAGAGCATCAGACTTTTAATCTGAGGGTCCAGGGTTCAAGCCCCTGTTCAGGC	(((..(((((((.(((((((..((((((((((((.........)>>>>>>->>>>>->>>>>)).).......))))))..)))		0	0	0	0	0	0	99	0	0	0	0	0	0	0	0	0	0	0	99
