# Supplementary material for: Integrative analysis of the Pekin duck (Anas anas) MicroRNAome during feather follicle development
Source: BMC Dev Biol. 2017 Jul 20;17:12. doi: 10.1186/s12861-017-0153-1 (PMC5520360; doi:10.1186/s12861-017-0153-1)
Supplement: Supplementary file 5 — Summary of top 20 most abundant miRNAs in 18 libraries. (XLS 362 kb) [file 12861_2017_153_MOESM5_ESM.xls]

## Sheet: list
S4 Table Summary of reads distribution of 354 known duck miRNAs
Table S4-1 Expression profiles of 354 miRNAs in 18 libraries
Table S4-2 Raw reads distribution
Table S4-3 The distribution of numbers for normalized miRNAs

## Sheet: Table S4-1
Table S4-1 Expression profiles of 354 miRNAs in 18 libraries
Mature miRNA	Sequence	Accession ID	miR family	Feature ID	11-1_Tpm	11-2_Tpm	11-3_Tpm	15-1_Tpm	15-2_Tpm	15-3_Tpm	20-1_Tpm	20-2_Tpm	20-3_Tpm	1d-1_Tpm	1d-2_Tpm	1d-3_Tpm	4w-1_Tpm	4w-2_Tpm	4w-3_Tpm	10w-1_Tpm	10w-2_Tpm	10w-3_Tpm	11-1_log2-Tpm	11-2_log2-Tpm	11-3_log2-Tpm	15-1_log2-Tpm	15-2_log2-Tpm	15-3_log2-Tpm	20-1_log2-Tpm	20-2_log2-Tpm	20-3_log2-Tpm	1d-1_log2-Tpm	1d-2_log2-Tpm	1d-3_log2-Tpm	4w-1_log2-Tpm	4w-2_log2-Tpm	4w-3_log2-Tpm	10w-1_log2-Tpm	10w-2_log2-Tpm	10w-3_log2-Tpm	pvalues	fdr	11_Tpm	15_Tpm	20_Tpm	1d_Tpm	4w_Tpm	10w_Tpm
gga-let-7a-2-3p	CUGUACAACCUCCUAGCUUUCC	MIMAT0031037	let-7/98/4458/4500	let-7a-2 (Gallus gallus)	19.9024	23.0099	18.8583	12.7432	13.0088	24.2456	11.4187	8.56847	5.79369	10.8465	8.46188	7.19193	8.42074	10.8757	14.2173	8.86693	7.3471	5.66204	4.31487	4.52419	4.23713	3.67165	3.70142	4.59965	3.51333	3.09904	2.53448	3.43916	3.08098	2.84638	3.07395	3.44303	3.82958	3.14844	2.87718	2.50132	0.00252048	0.00487568	2363.29	2023.52	1458.76	1721.64	1177.56	1415.72
gga-let-7a-3p	CUAUACAAUCUACUGUCUUUCC	MIMAT0026491	let-7/98/4458/4500	let-7a-3 (Gallus gallus)	19.7602	22.0969	18.2572	54.7161	70.978	65.5245	41.7287	43.6213	46.3495	40.7136	37.4374	30.9367	52.0911	72.7968	62.064	52.5195	45.3493	34.9159	4.30453	4.46577	4.1904	5.77389	6.1493	6.03396	5.38297	5.44696	5.53448	5.34744	5.22641	4.95125	5.70296	6.1858	5.95569	5.71478	5.50301	5.12581	4.05081e-06	1.7277e-05	127.961	100.443	91.6497	103.242	100.926	160.439
gga-let-7a-5p	UGAGGUAGUAGGUUGUAUAGUU	MIMAT0001101	let-7/98/4458/4500	let-7a-3 (Gallus gallus)//let-7a-1 (Gallus gallus)//let-7a-2 (Gallus gallus)	4284.27	5229.28	5983.49	7943.95	8577.54	6543.62	6980.95	8867.58	8295.36	9073.64	9615.52	9560.81	13158.1	9676.01	10414.2	10987.3	10951.5	10380.4	12.0648	12.3524	12.5468	12.9556	13.0663	12.6759	12.7692	13.1143	13.0181	13.1475	13.2311	13.2229	13.6837	13.2402	13.3463	13.4236	13.4188	13.3416	6.02872e-05	0.000176377	203.073	348.708	156.802	97.2517	61.6241	46.1831
gga-let-7c-3p	CUGUACAACCUUCUAGCUUUCC	MIMAT0026492	let-7/98/4458/4500	let-7c (Gallus gallus)	42.2925	55.2117	41.323	27.5572	26.398	38.0564	13.0979	7.01056	11.8288	5.34465	6.53873	5.82204	2.5458	4.56076	4.92138	3.7514	4.05357	4.71837	5.40233	5.7869	5.36887	4.78435	4.72236	5.25007	3.71127	2.80953	3.56423	2.41809	2.70901	2.54152	1.34812	2.18928	2.29906	1.90743	2.01919	2.23829	4.71719e-08	4.07289e-07	116.382	169.302	57.9543	15.3707	15.83	13.8121
gga-let-7b	UGAGGUAGUAGGUUGUGUGGUU	MIMAT0001102	let-7/98/4458/4500	let-7b (Gallus gallus)	101.147	109.815	90.009	682.716	1155.2	763.659	915.848	1176.48	1045.76	1419.95	1804.3	1662.13	2248.73	1768.7	1863.29	1787.2	1950.78	1865.96	6.66031	6.77893	6.492	9.41514	10.1739	9.57679	9.83896	10.2003	10.0303	10.4716	10.8172	10.6988	11.1349	10.7885	10.8636	10.8035	10.9298	10.8657	1.09988e-10	6.48928e-09	211.388	101.379	124.265	66.6513	45.4458	9.8936
gga-let-7c-5p	UGAGGUAGUAGGUUGUAUGGUU	MIMAT0001104	let-7/98/4458/4500	let-7c (Gallus gallus)	2224.09	2412.88	3517.26	2974.26	2298.76	2259.75	2162.75	2060.07	2467.39	2756.58	2898.2	2606.56	2429.09	1817.29	2147.36	2680.71	2736.42	2472.74	11.119	11.2365	11.7802	11.5383	11.1666	11.1419	11.0787	11.0085	11.2688	11.4287	11.5009	11.3479	11.2462	10.8276	11.0683	11.3884	11.4181	11.2719	0.210246	0.273629	76904.5	55030	32288.6	29465.1	21612.7	19574.5
gga-let-7d	AGAGGUAGUGGGUUGCAUAGU	MIMAT0001161	let-7/98/4458/4500	let-7d (Gallus gallus)	0	0	0	0	0	0.0767266	0.167922	0	0	0.471587	0	0	0	0.175414	0.82023	0.170518	0.760045	0	-6.64386	-6.64386	-6.64386	-6.64386	-6.64386	-3.70413	-2.57414	-6.64386	-6.64386	-1.08441	-6.64386	-6.64386	-6.64386	-2.51116	-0.2859	-2.552	-0.395843	-6.64386	0.517624	0.562082	1	1	1	1	0.0911366	1
gga-let-7f-3p	CUAUACAAUCUAUUGCCUUCCC	MIMAT0026528	let-7/98/4458/4500	let-7f (Gallus gallus)	6.82367	9.25268	6.68681	21.5838	28.5281	21.1765	15.029	9.60707	11.346	15.248	16.2827	11.6441	16.0581	14.7348	17.7716	14.153	16.9743	12.8969	2.77055	3.20987	2.74132	4.43188	4.83431	4.40439	3.90968	3.2641	3.50411	3.93054	4.02527	3.54152	4.00523	3.88115	4.15151	3.82304	4.08528	3.68895	8.76229e-05	0.000240454	0.0954236	0.181078	0.0804679	0.180609	0.455576	0.0844494
gga-let-7f-5p	UGAGGUAGUAGAUUGUAUAGUU	MIMAT0001162	let-7/98/4458/4500	let-7f (Gallus gallus)	10193.4	12427.9	13800.2	26451.4	28914.1	21988.3	21595	25499.5	24171.8	18030.2	19718.2	19891.8	25181.9	20920.6	18359.5	20792.4	18321.9	20284.6	13.3153	13.6013	13.7524	14.6911	14.8195	14.4244	14.3984	14.6382	14.561	14.1381	14.2672	14.2799	14.6201	14.3526	14.1642	14.3438	14.1613	14.3081	7.68266e-05	0.000215419	0.0250442	0.0253583	1	1	0.175414	1
gga-let-7g-3p	CUGUACAGGCCACUGCCUUGCC	MIMAT0026527	let-7/98/4458/4500	let-7g (Gallus gallus)	10.3066	11.6876	8.11433	10.1946	10.1941	10.0512	9.73949	10.6457	5.79369	9.74612	11.5389	9.01845	6.46243	12.4544	10.663	6.13865	6.8404	9.75129	3.36549	3.54691	3.02047	3.34973	3.34966	3.32929	3.28385	3.41219	2.53448	3.28483	3.52844	3.17288	2.69208	3.63858	3.41454	2.61792	2.77408	3.28559	0.54974	0.595131	1	1	1	0.104797	0.065277	0.0568393
gga-let-7g-5p	UGAGGUAGUAGUUUGUACAGU	MIMAT0001160	let-7/98/4458/4500	let-7g (Gallus gallus)	1575.56	1996.02	2019.72	3107.11	3012.57	2247.17	2198.77	2801.63	3050.38	2625.01	2799.6	2520.37	3166.39	2597	2742.03	3049.03	2522.84	2757.41	10.6216	10.9629	10.9799	11.6014	11.5568	11.1339	11.1025	11.4521	11.5748	11.3581	11.451	11.2994	11.6286	11.3426	11.421	11.5741	11.3008	11.4291	0.0151172	0.0252428	0.0656261	1	1	1	1	1
gga-let-7i	UGAGGUAGUAGUUUGUGCUGU	MIMAT0001098	let-7/98/4458/4500	let-7i (Gallus gallus)	2762.52	3786.9	4177	6216.29	7186.2	5525.77	6293.89	7659.95	7172.83	5307.86	5605.36	5267.57	9262.81	7709.97	6212.97	6443.19	6331.43	5802.96	11.4318	11.8868	12.0283	12.6018	12.811	12.432	12.6197	12.9031	12.8083	12.3739	12.4526	12.3629	13.1772	12.9125	12.6011	12.6536	12.6283	12.5026	0.000313974	0.00076653	1	0.0255755	0.0559741	0.076105	1	1
gga-let-7j-3p	CUAUACAGUCUAUUGCCUUCCU	MIMAT0026542	let-7/98/4458/4500	let-7j (Gallus gallus)	8.67175	11.3832	8.56513	25.2474	29.1367	23.4783	21.2422	13.7615	17.3811	47.7874	55.2587	32.3066	60.1201	52.6242	85.8507	81.6781	97.5391	67.6299	3.11632	3.50884	3.09847	4.65807	4.86477	4.55326	4.40886	3.78256	4.11945	5.57856	5.78813	5.01376	5.90978	5.71765	6.42376	6.35188	6.60791	6.07959	1.82547e-07	1.24273e-06	1.05572	1.03868	0.594591	0.133188	0.436522	1
gga-let-7j-5p	UGAGGUAGUAGGUUGUAUAGUU	MIMAT0001181	let-7/98/4458/4500	let-7j (Gallus gallus)	1424.65	1741.03	1990.19	2648.99	2859.51	2184.94	2322.03	2949.89	2759	3009.82	3184.75	3163.53	4346.86	3196.92	3429.93	3608.67	3609.2	3408.23	10.4764	10.7657	10.9587	11.3712	11.4816	11.0934	11.1812	11.5264	11.4299	11.5555	11.637	11.6273	12.0858	11.6425	11.744	11.8173	11.8175	11.7348	6.97704e-05	0.000199183	1	0.0255755	1	1	1	1
gga-let-7k-3p	CUAUACAAUCUACUGUCUUUCC	MIMAT0026543	let-7/98/4458/4500	let-7k (Gallus gallus)	19.4759	21.9142	18.4826	54.6364	70.3694	66.2917	42.9881	43.102	48.5222	38.9845	35.7707	30.8225	53.0702	67.0082	63.9779	50.1323	44.5893	36.8033	4.28362	4.4538	4.2081	5.77179	6.13688	6.05076	5.42586	5.42968	5.60057	5.28483	5.16071	4.94591	5.72983	6.06626	5.9995	5.64767	5.47863	5.20176	5.18245e-07	2.82244e-06	1	1	1	1	0.0584713	1
gga-let-7k-5p	UGAGGUAGUAGAUUGAAUAGUU	MIMAT0001182	let-7/98/4458/4500	let-7k (Gallus gallus)	154.03	134.286	193.091	287.279	202.74	248.134	466.068	326.9	326.861	959.679	1358.77	867.483	1992.97	1411.38	1893.09	1939.47	2087.84	2146.86	7.26707	7.06916	7.59314	8.16631	7.66349	7.95497	8.8644	8.35271	8.35253	9.90641	10.4081	9.76069	10.9607	10.4629	10.8865	10.9214	11.0278	11.068	1.81686e-09	4.0198e-08	0.0250442	1	1	0.0427368	1	1
gga-miR-100-3p	AAGCUUGUAUCUAUAGGUAUG	MIMAT0026539	miR-99ab/100	mir-100 (Gallus gallus)	167.677	190.715	273.333	282.023	257.21	251.51	112.088	112.169	88.8366	32.8539	24.1035	22.3749	36.6204	37.714	24.8803	19.2685	22.2947	17.9298	7.38954	7.57527	8.09451	8.13967	8.0068	7.97447	6.80849	6.80953	6.47308	5.03799	4.59117	4.48381	5.19458	5.23703	4.63693	4.26817	4.47863	4.16429	9.97605e-10	2.93398e-08	0.121746	0.205898	0.278966	0.076105	0.0911366	0.314558
gga-miR-100-5p	AACCCGUAGAUCCGAACUUGUG	MIMAT0001178	miR-99ab/100	mir-100 (Gallus gallus)	8844.75	8372.27	9922.25	7229.77	9966.44	8941.1	7863.21	9800.77	7803.38	14621.2	10009.3	11732.3	13061.1	10540.3	14219.5	11230	13602.8	13068	13.1106	13.0314	13.2765	12.8197	13.2829	13.1262	12.9409	13.2587	12.9299	13.8358	13.289	13.5182	13.673	13.3636	13.7956	13.4551	13.7316	13.6738	0.00682013	0.0123812	0.0236933	1	1	1	1	1
gga-miR-101-1-5p	UCGGUUAUCAUGGUACCGGUGCU	MIMAT0026545	miR-101/144	mir-101-1 (Gallus gallus)	0.710799	1.21746	0.601062	1.75219	1.44543	1.1509	1.00753	1.0386	1.20702	0	0.384631	0.228315	0.979155	0.87707	0.27341	0	0	0.314558	-0.492487	0.283872	-0.734415	0.809158	0.531494	0.202761	0.0108274	0.0546429	0.271448	-6.64386	-1.37845	-2.1309	-0.0303903	-0.189236	-1.87086	-6.64386	-6.64386	-1.6686	0.0109895	0.0188849	0.0751327	1	1	1	1	1
gga-miR-101-2-5p	UCAGUUAUCACAGUGCUGAUGCU	MIMAT0031077	miR-101/144	mir-101-2 (Gallus gallus)	12.5811	11.2615	12.998	26.1235	26.7784	22.3274	30.0581	28.3019	31.1411	24.8369	28.2063	19.9776	29.7663	28.4171	36.3635	42.1179	39.7757	31.1412	3.65319	3.49332	3.70021	4.70728	4.743	4.48075	4.90968	4.82283	4.96075	4.63441	4.81794	4.32031	4.89561	4.82869	5.18442	5.39636	5.31381	4.96075	2.29649e-06	1.06968e-05	1	1	1	1	1	0.0568393
gga-miR-101-3p	GUACAGUACUGUGAUAACUGAA	MIMAT0001185	miR-101/144	mir-101-1 (Gallus gallus)//mir-101-2 (Gallus gallus)	3382.55	3565.51	4564.09	6455.78	5970.29	5107	9208.6	8540.42	6563.04	5999.05	5525.61	4627.83	6565.24	7289.33	8913.98	9014.94	9265.96	7751.96	11.7239	11.7999	12.1561	12.6564	12.5436	12.3183	13.1688	13.0601	12.6801	12.5505	12.4319	12.1761	12.6806	12.8316	13.1219	13.1381	13.1777	12.9203	0.000115437	0.000307255	0.206385	0.103813	0.0839611	1	1	1
gga-miR-103-1-5p	UCGGCUUCUUUACAGUGCUGCCUUG	MIMAT0031070	miR-103a/107/107ab	mir-103-1 (Gallus gallus)	0	0.0608729	0.150265	0.238935	0.15215	0.0767266	0	0	0	0.157196	0	0.228315	0	0	0	0	0	0	-6.64386	-4.03806	-2.73442	-2.06531	-2.71643	-3.70413	-6.64386	-6.64386	-6.64386	-2.66937	-6.64386	-2.1309	-6.64386	-6.64386	-6.64386	-6.64386	-6.64386	-6.64386	0.0120629	0.0204318	1.11389	0.881771	0.241404	0.776316	0.18222	0.168899
gga-miR-103-2-5p	AGCUUCUUUACAGUGCUGCCUUG	MIMAT0026519	miR-103a/107/107ab	mir-103-2 (Gallus gallus)	0.497559	0.486983	0.82646	0.876094	1.59758	1.22762	1.34338	0	0.965615	0.943173	0	1.14158	0	0.526242	0.27341	0	0.760045	0	-1.00706	-1.03806	-0.274984	-0.190842	0.675884	0.29587	0.425865	-6.64386	-0.0504798	-0.0844054	-6.64386	0.191026	-6.64386	-0.926202	-1.87086	-6.64386	-0.395843	-6.64386	0.469857	0.513362	0.0250442	1	0.306953	9.875	18.2142	7.45752
gga-miR-103-3p	AGCAGCAUUGUACAGGGCUAUGA	MIMAT0001145	miR-103a/107/107ab	mir-103-2 (Gallus gallus)//mir-103-1 (Gallus gallus)	7188.88	7529.49	7182.91	5741.6	5228.33	5016.15	4383.69	3725.72	3693.72	4319.26	4260.3	4813.34	3932.88	4093.81	3672.44	3258.6	3482.53	3941.73	12.8116	12.8783	12.8104	12.4872	12.3521	12.2924	12.0979	11.8633	11.8509	12.0766	12.0567	12.2328	11.9414	11.9992	11.8425	11.67	11.7659	11.9446	4.21044e-07	2.44343e-06	1	1	0.0559741	1	0.065277	1
gga-miR-106-3p	ACUGCAGUAUAAGCACUUCUGG	MIMAT0026517	miR-17/17-5p/20ab/20b-5p/93/106ab/427/518a-3p/519d	mir-106 (Gallus gallus)	582.855	689.811	538.175	571.691	511.224	603.761	228.542	206.162	205.917	78.755	88.7216	79.5678	76.3741	79.9888	46.2063	47.745	41.5491	26.4229	9.18699	9.43006	9.07193	9.15909	8.99781	9.23783	7.83632	7.68764	7.68592	6.2993	6.47121	6.31411	6.25501	6.32173	5.53002	5.57728	5.37675	4.72371	1.30351e-09	3.29602e-08	1	1	1	1	1	0.104853
gga-miR-106-5p	AAAAGUGCUUACAGUGCAGGUA	MIMAT0001142	miR-17/17-5p/20ab/20b-5p/93/106ab/427/518a-3p/519d	mir-106 (Gallus gallus)	732.265	868.778	1001.52	938.775	891.447	865.245	471.861	418.557	322.033	246.954	241.805	218.726	190.935	219.092	166.78	109.473	158.849	104.433	9.51622	9.76284	9.96797	9.87464	9.80001	9.75697	8.88222	8.70928	8.33106	7.9481	7.9177	7.77298	7.57694	7.77539	7.3818	6.77443	7.31152	6.70644	5.65627e-09	7.19527e-08	0.0236933	1	1	1	1	1
gga-miR-107-3p	AGCAGCAUUGUACAGGGCUAUCA	MIMAT0001147	miR-103a/107/107ab	mir-107 (Gallus gallus)	973.723	1136.56	986.492	1142.03	1226.41	983.174	912.657	930.068	906.471	472.844	496.174	440.306	545.585	490.984	471.632	411.801	426.132	432.203	9.92737	10.1505	9.94616	10.1574	10.2602	9.9413	9.83393	9.86119	9.82412	8.88522	8.9547	8.78236	9.09166	8.93953	8.88152	8.6858	8.73516	8.75556	1.07745e-09	2.93398e-08	1	1	1	1	1	0.104853
gga-miR-107-5p	AGCUUCUUUACAGUGUUGCCUUG	MIMAT0026520	miR-103a/107/107ab	mir-107 (Gallus gallus)	2.70104	2.61753	3.08044	6.13266	5.24918	5.37086	2.51883	2.85616	1.93123	0.471587	0.256421	0.91326	1.37082	0.87707	1.36705	0.170518	0	0.943674	1.43351	1.38821	1.62314	2.61651	2.39209	2.42515	1.33276	1.51407	0.94952	-1.08441	-1.96342	-0.130902	0.455037	-0.189236	0.451065	-2.552	-6.64386	-0.08364	0.00495823	0.00928684	1	1	0.0865502	1	1	1
gga-miR-10a-3p	AAAUUCGUAUCUAGGGGAAUA	MIMAT0007732	miR-10abc/10a-5p	mir-10a (Gallus gallus)	217.291	125.033	153.872	114.529	113.58	102.89	72.9622	72.1828	95.5959	111.923	107.697	114.272	103.79	82.0938	118.933	131.64	136.301	134.631	7.76349	6.96616	7.26558	6.83957	6.82757	6.68496	6.18908	6.17358	6.57888	6.80637	6.75083	6.83632	6.69753	6.3592	6.89401	7.04045	7.09066	7.07286	0.00226339	0.00457354	1	1	1	0.0523985	1	1
gga-miR-10a-5p	UACCCUGUAGAUCCGAAUUUGU	MIMAT0007731	miR-10abc/10a-5p	mir-10a (Gallus gallus)	208164	132977	72633.6	74169.9	64988.8	94630.8	80339	60609.7	101112	118741	119218	142640	103444	86884.3	123172	148252	157688	148218	17.6674	17.0208	16.1483	16.1785	15.9879	16.53	16.2938	15.8873	16.6256	16.8575	16.8632	17.122	16.6585	16.4068	16.9103	17.1777	17.2667	17.1774	0.0457668	0.0695341	1	0.0774822	1	1	1	1
gga-miR-10b-3p	AGAUUCGAUUCUAGGGGAAUA	MIMAT0026521	miR-10abc/10a-5p	mir-10b (Gallus gallus)	20.3999	23.6796	48.1601	32.973	35.3749	27.775	36.4391	27.2633	28.4856	19.1779	17.052	13.5847	18.2123	20.6989	18.0451	17.7339	13.9342	20.7608	4.35049	4.56557	5.58977	5.04321	5.14465	4.79572	5.18742	4.76889	4.83216	4.26137	4.09187	3.76392	4.18684	4.37148	4.17353	4.14844	3.80055	4.37579	0.00962105	0.0167776	1	0.0253583	1	1	1	1
gga-miR-10b-5p	UACCCUGUAGAACCGAAUUUGU	MIMAT0001148	miR-10abc/10a-5p	mir-10b (Gallus gallus)	94810.3	104005	194191	148267	143490	147547	184487	197260	171299	131987	145161	131937	122544	130513	132849	89438.2	130569	120553	16.5328	16.6663	17.5671	17.1778	17.1306	17.1708	17.4932	17.5897	17.3862	17.01	17.1473	17.0095	16.9029	16.9938	17.0194	16.4486	16.9945	16.8793	0.0816713	0.114729	1	0.103058	0.170511	0.0854736	0.0911366	1
gga-miR-122-3p	AACGCCAUUAUCACACUAAAUA	MIMAT0026550	miR-122/122a/1352	mir-122-1 (Gallus gallus)//mir-122-2 (Gallus gallus)	0.0710799	0.121746	0	0	0	0	0	0	0	0	1.41031	0	0.195831	0	0	0	0.760045	0	-3.81441	-3.03806	-6.64386	-6.64386	-6.64386	-6.64386	-6.64386	-6.64386	-6.64386	-6.64386	0.496016	-6.64386	-2.35232	-6.64386	-6.64386	-6.64386	-0.395843	-6.64386	0.747983	0.756099	0.17531	0.0265483	1	0.247052	0.429824	0.225738
gga-miR-122-5p	UGGAGUGUGACAAUGGUGUUUGU	MIMAT0001190	miR-122/122a/1352	mir-122-1 (Gallus gallus)//mir-122-2 (Gallus gallus)	0.426479	2.19142	5.18416	0.63716	0.228225	0.613812	0	0	0	0.628782	19.1033	2.16899	0.391662	1.57873	0.27341	0.341036	3.04018	0	-1.22945	1.13187	2.37411	-0.650273	-2.13147	-0.70413	-6.64386	-6.64386	-6.64386	-0.669368	4.25575	1.11703	-1.35232	0.658761	-1.87086	-1.552	1.60416	-6.64386	0.00946011	0.0165786	101.688	32.763	7.30104	6.97636	2.28474	1.98071
gga-miR-124a-3p	UUAAGGCACGCGGUGAAUGCCA	MIMAT0001128	miR-124ab	mir-124a (Gallus gallus)//mir-124a-2 (Gallus gallus)	2.77212	0.85222	3.00531	1.5929	0.380375	0.843992	0.75565	2.0772	0.724211	0.314391	0.769262	0.799103	0.195831	0.350828	0.27341	0.170518	0.760045	0.629116	1.47099	-0.230702	1.58751	0.671655	-1.39451	-0.244698	-0.40421	1.05464	-0.465517	-1.66937	-0.378453	-0.323547	-2.35232	-1.51116	-1.87086	-2.552	-0.395843	-0.668603	0.0318812	0.0492836	57.5396	23.2656	12.5717	8.12088	5.81795	2.12248
gga-miR-124b	UUAAGGCACGCAGUGAAUGCCA	MIMAT0001174	miR-124ab	mir-124b (Gallus gallus)	0	0.0608729	0.0751327	0	0	0	0	0	0	0	0	0	0	0	0	0	0	0	-6.64386	-4.03806	-3.73442	-6.64386	-6.64386	-6.64386	-6.64386	-6.64386	-6.64386	-6.64386	-6.64386	-6.64386	-6.64386	-6.64386	-6.64386	-6.64386	-6.64386	-6.64386	0.0235254	0.0378545	1313.04	51.9241	46.9894	126.965	205.685	213.949
gga-miR-124c-3p	UCAAGGUCCGCUGUGAACACGG	MIMAT0025600	miR-124ab	mir-124c (Gallus gallus)	2.62996	3.5915	6.98734	2.70793	2.05403	0.997445	3.10656	2.0772	1.44842	1.57196	1.53852	0.799103	0.587493	0.526242	0.27341	0.511554	0.506697	1.25823	1.39504	1.84459	2.80474	1.43719	1.03845	-0.00369035	1.63532	1.05464	0.534483	0.65256	0.621547	-0.323547	-0.767356	-0.926202	-1.87086	-0.967042	-0.980806	0.331397	0.000864955	0.00191608	109.891	3.46144	3.1184	6.9181	10.5131	7.98576
gga-miR-125b-3p	ACAAGUCAGGCUCUUGGGACCU	MIMAT0026493	miR-125a-5p/125b-5p/351/670/4319	mir-125b-2 (Gallus gallus)	2943.06	3380.33	4146.42	4644.02	3844.07	4034.67	3014.79	2308.29	2675.72	2241.92	2233.42	2081.78	1935.79	1383.14	1609.02	1975.62	2068.59	1786.69	11.5231	11.7229	12.0177	12.1812	11.9084	11.9782	11.5578	11.1726	11.3857	11.1305	11.125	11.0236	10.9187	10.4337	10.652	10.9481	11.0144	10.8031	6.51361e-06	2.56489e-05	13.7369	0.281869	0.71369	1.5561	1	0.170518
gga-miR-125b-5p	UCCCUGAGACCCUAACUUGUGA	MIMAT0001105	miR-125a-5p/125b-5p/351/670/4319	mir-125b-2 (Gallus gallus)	6824.45	7771.4	9721.57	4931.3	4969.75	5339.02	4709.55	3838.93	4075.14	8747.46	8521.24	8083.38	7781.94	5990.21	6400.53	7487.96	7631.86	7945.73	12.7365	12.924	13.247	12.2678	12.279	12.3824	12.2014	11.9065	11.9926	13.0946	13.0568	12.9807	12.9259	12.5484	12.644	12.8704	12.8978	12.956	1.30543e-05	4.71554e-05	89.6562	1.54597	12.4207	12.4424	0.995483	0.767653
gga-miR-126-3p	UCGUACCGUGAGUAAUAAUGCGC	MIMAT0001169	miR-126-3p	mir-126 (Gallus gallus)	2331.85	3545.36	4715.85	2569.27	2179.93	2989.19	5417.34	4877.27	4908.22	5714.84	7423.89	4501	4392.3	5468.53	4905.25	3596.05	3720.67	3638.49	11.1873	11.7917	12.2033	11.3271	11.0901	11.5455	12.4034	12.2519	12.261	12.4805	12.858	12.136	12.1008	12.4169	12.2601	11.8122	11.8613	11.8291	0.00236921	0.0047118	0.78383	0.132742	0.278966	0.276037	0.390353	0.0568393
gga-miR-126-5p	CAUUAUUACUUUUGGUACGCG	MIMAT0003723	miR-126-3p	mir-126 (Gallus gallus)	10734.3	15372.7	17774.8	10702.1	8732.88	10983.7	15916.9	15870.9	18903.6	24546.9	22176.5	22058	18196.4	20883.2	20369.9	19701.6	17548.2	15198.2	13.3899	13.9081	14.1175	13.3856	13.0922	13.4231	13.9583	13.9541	14.2064	14.5833	14.4367	14.429	14.1514	14.3501	14.3141	14.266	14.099	13.8916	0.000226046	0.000563523	552.169	52.0032	65.3238	429.502	39.5786	34.5337
gga-miR-128-1-5p	CGGGGCCGUAACACUGUCUGAGA	MIMAT0031096	miR-128/128ab	mir-128-1 (Gallus gallus)	154.243	200.941	134.037	141.29	109.624	143.939	72.1226	61.0179	71.4555	28.924	29.4884	35.0464	36.6204	30.1712	21.0526	22.1673	22.2947	20.7608	7.26906	7.65063	7.06648	7.14252	6.77642	7.16931	6.17238	5.93116	6.15897	4.85419	4.88207	5.13119	5.19458	4.9151	4.39592	4.47036	4.47863	4.37579	1.049e-08	1.0922e-07	5.61968	3.00656	2.15311	5.74106	8.11103	9.80988
gga-miR-128-2-5p	GGGGGCCGUUACACUGUAAGAGA	MIMAT0026506	miR-128/128ab	mir-128-2 (Gallus gallus)	41.6528	41.4544	32.3822	10.9114	7.98788	9.66755	2.85468	1.0386	0.241404	0.314391	0.256421	0.684945	0.783324	2.63121	0.27341	0.170518	0	0	5.38034	5.37345	5.01713	3.44776	2.99781	3.27315	1.51333	0.0546429	-2.05048	-1.66937	-1.96342	-0.545939	-0.352318	1.39573	-1.87086	-2.552	-6.64386	-6.64386	1.85988e-05	6.47409e-05	2.35249	1.7815	1.3696	2.50596	4.03235	4.16854
gga-miR-128-3p	UCACAGUGAACCGGUCUCUUU	MIMAT0001123	miR-128/128ab	mir-128-2 (Gallus gallus)//mir-128-1 (Gallus gallus)	6202	6750.86	6461.71	4549.4	4164.65	4450.75	2731.93	2274.8	2178.19	2846.81	3081.02	2994.12	2330.98	2224.07	1814.62	2117.49	1952.05	2049.03	12.5985	12.7209	12.6577	12.1515	12.024	12.1198	11.4157	11.1515	11.0889	11.4751	11.5892	11.5479	11.1867	11.119	10.8255	11.0481	10.9308	11.0007	2.8996e-09	5.01662e-08	160.706	242.715	193.562	167.864	75.37	82.9243
gga-miR-1306-3p	UGGACGUUGGCUCUGGUGGUGAU	MIMAT0007329	miR-1306.c	mir-1306 (Gallus gallus)	5.25991	6.08729	5.55982	5.09728	3.043	3.06906	1.67922	2.85616	1.93123	2.98672	0.897472	2.51147	2.15414	1.57873	0.82023	2.04622	1.52009	1.57279	2.39504	2.6058	2.47504	2.34973	1.60549	1.6178	0.747793	1.51407	0.94952	1.57856	-0.15606	1.32853	1.10711	0.658761	-0.2859	1.03296	0.604157	0.653326	0.00616495	0.0112494	22.4757	35.5721	25.7169	28.9213	21.4311	27.2398
gga-miR-1306-5p	ACCACCUCCCCUGCAAACGUCCAGU	MIMAT0026763	miR-1306.c	mir-1306 (Gallus gallus)	2.06132	1.27833	2.47938	1.35396	1.2172	2.6087	0.75565	1.5579	1.20702	2.35793	1.2821	1.36989	1.56665	2.98204	0.54682	2.38725	1.52009	0.314558	1.04357	0.354261	1.30998	0.437189	0.283567	1.38333	-0.40421	0.639605	0.271448	1.23752	0.358513	0.454061	0.647682	1.5763	-0.870863	1.25535	0.604157	-1.6686	0.847528	0.847528	1	0.0265483	0.0804679	1	1	1
gga-miR-130a-3p	CAGUGCAAUAUUAAAAGGGCAU	MIMAT0001167	miR-130ac/301ab/301b/301b-3p/454/721/4295/3666	mir-130a (Gallus gallus)	2538.62	2210.78	2079.6	1993.43	2219.11	2112.67	2093.57	1703.57	1496.22	949.933	925.551	1008.24	510.727	512.56	471.359	446.245	575.101	461.142	11.3098	11.1103	11.0221	10.961	11.1158	11.0448	11.0317	10.7343	10.5471	9.89168	9.85417	9.97762	8.99641	9.00158	8.88068	8.80169	9.16767	8.84907	3.97375e-10	1.66002e-08	1	0.0253583	1	1	1	1
gga-miR-130a-5p	GCCCUUUUUCUGUUGUACUACU	MIMAT0026532	miR-130ac/301ab/301b/301b-3p/454/721/4295/3666	mir-130a (Gallus gallus)	147.491	181.401	122.917	129.184	155.878	208.773	63.5586	55.3056	45.1425	19.8066	29.7448	22.1466	15.4707	9.64777	6.83525	11.9363	16.9743	5.9766	7.20448	7.50304	6.94154	7.01328	7.28427	7.70579	5.99001	5.78935	5.49641	4.30791	4.89457	4.46901	3.95146	3.2702	2.77299	3.57728	4.08528	2.57932	2.42822e-07	1.53498e-06	44.6556	21.6807	16.7765	16.8856	14.0089	9.72
gga-miR-130b-3p	CAGUGCAAUAAUGAAAGGGCGU	MIMAT0001165	miR-130ac/301ab/301b/301b-3p/454/721/4295/3666	mir-130b (Gallus gallus)	9481.56	9935.73	7873.08	7765.62	8259.69	7946.65	5417.25	5422.28	5225.43	2835.49	2983.45	2884.42	1421.34	1342.27	1371.97	1215.79	1406.84	1055.97	13.2109	13.2784	12.9427	12.9229	13.0119	12.9561	12.4033	12.4047	12.3513	11.4694	11.5428	11.4941	10.473	10.3905	10.422	10.2477	10.4582	10.0444	1.39296e-12	1.64369e-10	3103.48	2758.85	1514.2	751.189	663.998	450.048
gga-miR-130b-5p	CCUCUUUCCCUGUUGCACUACU	MIMAT0026530	miR-130ac/301ab/301b/301b-3p/454/721/4295/3666	mir-130b (Gallus gallus)	1517.48	1830.26	1391.53	1217.69	1490.77	1849.72	759.428	763.892	596.026	443.291	441.044	326.262	249.685	175.94	188.106	175.804	185.198	117.33	10.5675	10.8378	10.4425	10.2499	10.5418	10.8531	9.56877	9.57722	9.21923	8.79211	8.78478	8.34989	7.96396	7.45894	7.5554	7.45782	7.53292	6.87443	7.24918e-09	8.2781e-08	1779.77	838.55	1199.31	837.42	296.983	230.425
gga-miR-130c-3p	CAGUGCAAUGUUAAAAGGGCAU	MIMAT0007734	miR-130ac/301ab/301b/301b-3p/454/721/4295/3666	mir-130c (Gallus gallus)	1226.77	1091.57	1086.64	1049.72	997.039	1021.54	1167.56	921.24	894.401	1127.72	1171.97	1123.42	1103.7	1127.56	1097.74	1284.34	1271.56	1396.32	10.2606	10.0922	10.0857	10.0358	9.96151	9.99653	10.1893	9.84743	9.80478	10.1392	10.1947	10.1337	10.1081	10.139	10.1003	10.3268	10.3124	10.4474	0.00506005	0.00942767	122.192	67.2139	111.541	102.044	48.5449	35.2348
gga-miR-130c-5p	GCCCUUUUUAUGUUGUACUACU	MIMAT0007733	miR-130ac/301ab/301b/301b-3p/454/721/4295/3666	mir-130c (Gallus gallus)	21.8926	26.4188	21.4879	18.159	16.7365	28.3121	10.4112	9.86672	10.139	6.13063	6.41052	3.7672	7.04992	1.57873	3.28092	3.92191	7.8538	5.03293	4.45237	4.72349	4.42546	4.18262	4.06493	4.82335	3.38006	3.30257	3.34184	2.61603	2.68044	1.91349	2.81761	0.658761	1.7141	1.97156	2.97339	2.3314	0.000168466	0.000429043	1.51933	1.60079	0.526452	1	1	0.282577
gga-miR-1329-3p	CCUCGUAGCUUGAUCACGAUAU	MIMAT0007282	miR-1329	mir-1329 (Gallus gallus)	0.426479	0.243492	0.375663	0.47787	0	0.306906	0	0	0	0	0.12821	0.228315	0.391662	0.175414	0.54682	0.341036	0	0	-1.22945	-2.03806	-1.41249	-1.06531	-6.64386	-1.70413	-6.64386	-6.64386	-6.64386	-6.64386	-2.96342	-2.1309	-1.35232	-2.51116	-0.870863	-1.552	-6.64386	-6.64386	0.06242	0.0909329	24660.2	23169.2	12711.5	3525.8	2208.04	1689.43
gga-miR-1329-5p	UACAGUGAUCACGUUACGAUGG	MIMAT0007281	miR-1329	mir-1329 (Gallus gallus)	6.82367	5.47856	9.61698	3.10615	2.28225	1.91816	2.43487	1.0386	2.65544	1.72915	1.02568	0.342473	5.48327	5.96408	2.7341	3.06932	3.29353	0.943674	2.77055	2.4538	3.26558	1.63513	1.19046	0.939726	1.28385	0.0546429	1.40895	0.790064	0.0365847	-1.54594	2.45504	2.5763	1.45107	1.61792	1.71963	-0.08364	0.0072494	0.012961	1797.87	2547.21	2998.25	10751.2	13916	16913.8
gga-miR-133a-3p	UUGGUCCCCUUCAACCAGCUGU	MIMAT0001126	miR-133abcd/1383	mir-133a-1 (Gallus gallus)//mir-133a-2 (Gallus gallus)	5227.36	10254	6619.87	3057.09	489.162	397.597	5363.52	3409.47	2163.7	8227.93	9166.91	9556.02	5940.54	4627.95	9813.78	13692.8	10945.7	13297.9	12.3519	13.3239	12.6926	11.5779	8.93417	8.63516	12.389	11.7353	11.0793	13.0063	13.1622	13.2222	12.5364	12.1762	13.2606	13.7411	13.4181	13.6989	0.00068342	0.00157098	7.26161	23.5148	293.537	8.25287	64.7021	48.5952
gga-miR-133a-5p	AGCUGGUAAAAUGGAACCAAAUC	MIMAT0026509	miR-133abcd/1383	mir-133a-1 (Gallus gallus)//mir-133a-2 (Gallus gallus)	56.082	117.424	81.0682	36.1588	1.67365	1.84144	33.5844	21.8106	7.48352	14.3048	10.2568	12.329	9.20406	6.13949	12.03	13.812	8.61384	11.6386	5.80947	6.87558	6.34106	5.17628	0.742998	0.880832	5.06972	4.44696	2.90372	3.83843	3.35851	3.62399	3.20227	2.61812	3.58857	3.78785	3.10666	3.54085	0.0206215	0.0337964	0.759486	2.14655	29.1802	1.25577	13.1144	12.7974
gga-miR-133b	UUGGUCCCCUUCAACCAGCUA	MIMAT0001138	miR-133abcd/1383	mir-133b (Gallus gallus)	169.739	282.998	279.494	77.0167	1.2172	1.30435	56.7577	29.0809	4.10386	37.5697	42.4376	34.9322	20.7581	18.9447	60.697	69.0598	61.817	77.3812	7.40717	8.14465	8.12667	6.2671	0.283567	0.383333	5.82674	4.862	2.03698	5.2315	5.40727	5.12649	4.3756	4.24372	5.92355	6.10977	5.94993	6.27391	0.0281057	0.044417	3.72977	13.7445	6.6453	0.97475	3.96429	3.56136
gga-miR-133c-3p	UUGGUCCCCUUCAACCAGCUGC	MIMAT0001176	miR-133abcd/1383	mir-133c (Gallus gallus)	386.461	766.45	503.464	172.352	20.6163	18.0307	208.14	139.692	97.2857	360.135	379.887	433.456	172.331	184.536	462.063	414.7	404.851	484.419	8.59418	9.58205	8.97575	7.42921	4.36572	4.17239	7.70141	7.12611	6.60416	8.49239	8.56943	8.75974	7.42904	7.52775	8.85194	8.69592	8.66125	8.92011	0.00189787	0.0038835	973.826	3028.45	2346.84	664.33	1473.34	1075.48
gga-miR-133c-5p	GCUGGUAAAAAGGAACCAGAUC	MIMAT0026537	miR-133abcd/1383	mir-133c (Gallus gallus)	0.21324	0	0	0.0796449	0	0	0.167922	0	0.241404	0	0	0.114158	0	0	0	0	0	0	-2.22945	-6.64386	-6.64386	-3.65027	-6.64386	-6.64386	-2.57414	-6.64386	-2.05048	-6.64386	-6.64386	-3.1309	-6.64386	-6.64386	-6.64386	-6.64386	-6.64386	-6.64386	0.436936	0.502172	48.6143	14.275	18.1688	19.5548	1.45122	1.74339
gga-miR-135a-1-3p	AUAUAGGGAUUGAAGCCGUGCA	MIMAT0031036	miR-135ab/135a-5p	mir-135a-1 (Gallus gallus)	0	0	0.0751327	0.238935	0.076075	0.0767266	0.0839611	0	0	0	0	0	0	0	0	0	0	0	-6.64386	-6.64386	-3.73442	-2.06531	-3.71643	-3.70413	-3.57414	-6.64386	-6.64386	-6.64386	-6.64386	-6.64386	-6.64386	-6.64386	-6.64386	-6.64386	-6.64386	-6.64386	0.0123389	0.0207998	0.517627	0.0507167	0.108455	0.356819	1	1
gga-miR-135a-2-3p	AUGUAGGGAUGGAAGCCAUGAA	MIMAT0026489	miR-135ab/135a-5p	mir-135a-2 (Gallus gallus)	4.19371	1.40008	3.9069	2.38935	2.96693	3.29924	2.35091	1.5579	0.965615	0.157196	0.12821	0.342473	0.391662	0.350828	0.82023	0.341036	0.506697	0	2.06823	0.485505	1.96602	1.25662	1.56897	1.72213	1.23322	0.639605	-0.0504798	-2.66937	-2.96342	-1.54594	-1.35232	-1.51116	-0.2859	-1.552	-0.980806	-6.64386	0.00546673	0.0100793	10.3205	8.32205	17.4296	124.921	17.9112	14.552
gga-miR-135a-3-3p	AUGUAGGGCGAAAAGCCAUGGG	MIMAT0031038	miR-135ab/135a-5p	mir-135a-3 (Gallus gallus)	1.91916	0.547856	0.976725	0.15929	0.228225	0.537086	0.167922	0.778951	0.241404	0.314391	0	0.342473	0.195831	0	0	0.341036	0.253348	0.314558	0.940473	-0.868132	-0.0339758	-2.65027	-2.13147	-0.896775	-2.57414	-0.360395	-2.05048	-1.66937	-6.64386	-1.54594	-2.35232	-6.64386	-6.64386	-1.552	-1.98081	-1.6686	0.0454568	0.0693609	0.0236933	1	1	1	1	1
gga-miR-135a-5p	UAUGGCUUUUUAUUCCUAUGUGA	MIMAT0001099	miR-135ab/135a-5p	mir-135a-2 (Gallus gallus)//mir-135a-1 (Gallus gallus)//mir-135a-3 (Gallus gallus)	44.7803	23.8013	34.0351	31.4598	27.8435	30.0768	13.0979	32.1967	17.6225	5.18745	4.23094	3.19641	10.7707	11.4019	12.8503	9.37849	9.37389	9.12218	5.48479	4.57297	5.08895	4.97544	4.79927	4.91058	3.71127	5.00884	4.13934	2.37503	2.08098	1.67645	3.42904	3.5112	3.68373	3.22936	3.22865	3.18938	2.47458e-06	1.10017e-05	0.0913708	1	1	1	1	1
gga-miR-137-3p	UAUUGCUUAAGAAUACGCGUAG	MIMAT0001153	miR-137	mir-137 (Gallus gallus)	2.70104	1.46095	2.25398	1.11503	0.3043	0.383633	2.85468	0.519301	1.44842	1.72915	1.2821	2.28315	0.783324	0	0.82023	0	0.760045	0	1.43351	0.546906	1.17248	0.157081	-1.71643	-1.3822	1.51333	-0.945357	0.534483	0.790064	0.358513	1.19103	-0.352318	-6.64386	-0.2859	-6.64386	-0.395843	-6.64386	0.0580186	0.0855774	94.2963	423.39	366.546	412.855	462.544	419.733
gga-miR-137-5p	ACGGGUAUUCUUGGGUGGAUAAUA	MIMAT0026523	miR-137	mir-137 (Gallus gallus)	0.355399	0.243492	0.300531	0.0796449	0.076075	0	0.0839611	0	0	0	0	0	0	0	0	0.341036	0	0	-1.49249	-2.03806	-1.73442	-3.65027	-3.71643	-6.64386	-3.57414	-6.64386	-6.64386	-6.64386	-6.64386	-6.64386	-6.64386	-6.64386	-6.64386	-1.552	-6.64386	-6.64386	0.0228542	0.0372079	9.52337	44.8377	17.9355	7.80685	12.8464	9.2563
gga-miR-138-1-3p	UACUUCACAACACCAGGGUG	MIMAT0026505	miR-138/138ab	mir-138-1 (Gallus gallus)	0.426479	0.85222	0	0.716804	0.15215	0.23018	0.335844	0.519301	0.241404	0.943173	0.512841	1.14158	0	0	1.09364	0.170518	0	0	-1.22945	-0.230702	-6.64386	-0.480348	-2.71643	-2.11917	-1.57414	-0.945357	-2.05048	-0.0844054	-0.963415	0.191026	-6.64386	-6.64386	0.129137	-2.552	-6.64386	-6.64386	0.183818	0.243714	0.347894	0.181295	0.027987	0.342782	0.175414	0.273751
gga-miR-138-2-3p	UAUUUCACUACACCAGGGUU	MIMAT0031069	miR-138/138ab	mir-138-2 (Gallus gallus)	2.55888	2.98277	2.32911	1.43361	0.9129	1.61126	0.923572	0.25965	1.93123	1.88635	2.05137	1.94068	1.37082	2.10497	2.7341	2.38725	2.02679	1.88735	1.35551	1.57665	1.21978	0.519652	-0.131471	0.688187	-0.114703	-1.94536	0.94952	0.915595	1.03658	0.956561	0.455037	1.0738	1.45107	1.25535	1.01919	0.91636	0.0711653	0.101443	0.299107	0.365188	0.30346	0.104797	0.065277	0.198128
gga-miR-138-5p	AGCUGGUGUUGUGAAUC	MIMAT0001122	miR-138/138ab	mir-138-1 (Gallus gallus)//mir-138-2 (Gallus gallus)	2.06132	1.09571	1.05186	1.51325	2.05403	1.53453	1.17546	1.29825	0.965615	0.785978	1.15389	0.799103	1.17499	0.526242	1.91387	1.70518	1.77344	1.25823	1.04357	0.131868	0.0729395	0.597654	1.03845	0.617798	0.23322	0.376571	-0.0504798	-0.34744	0.20651	-0.323547	0.232644	-0.926202	0.936492	0.769924	0.826549	0.331397	0.26781	0.338588	1	1	1	1	0.123748	1
gga-miR-1397-3p	GAUGUAACCCAACGCAGCAUGA	MIMAT0007284	miR-1397	mir-1397 (Gallus gallus)	0.924038	0.121746	0.976725	0.47787	0.228225	0.460359	0.251883	0.25965	0.241404	0.157196	0	0.228315	0.195831	0	0	0	0	0	-0.113975	-3.03806	-0.0339758	-1.06531	-2.13147	-1.11917	-1.98917	-1.94536	-2.05048	-2.66937	-6.64386	-2.1309	-2.35232	-6.64386	-6.64386	-6.64386	-6.64386	-6.64386	0.00573154	0.0105128	1.45315	1.97073	8.77112	13.9749	45.1169	27.0133
gga-miR-1397-5p	UGCAUUGCGACGGGUUAUAUCA	MIMAT0007283	miR-1397	mir-1397 (Gallus gallus)	5.54423	4.2611	6.98734	4.69905	2.66263	2.45525	1.5113	2.5965	1.44842	1.10037	2.94884	4.45214	2.34997	0.526242	0.82023	0.170518	0.253348	0	2.47099	2.09123	2.80474	2.23237	1.41285	1.29587	0.59579	1.37657	0.534483	0.137987	1.56015	2.1545	1.23264	-0.926202	-0.2859	-2.552	-1.98081	-6.64386	0.000866023	0.00191608	1	0.0253583	1	0.090451	0.0584713	0.209705
gga-miR-140-3p	CCACAGGGUAGAACCACGGAC	MIMAT0003722	miR-140/2437	mir-140 (Gallus gallus)	4233.52	3500.43	18265.3	3334.02	3400.63	3227.2	4286.97	4309.42	4091.55	11678.7	12431.9	12392.8	8276.6	8489.51	8949.53	8882.96	10992.8	10849.1	12.0476	11.7733	14.1568	11.703	11.7316	11.6561	12.0657	12.0733	11.9984	13.5116	13.6018	13.5972	13.0148	13.0515	13.1276	13.1168	13.4243	13.4053	0.00689938	0.0124611	2.31938	2.77178	3.33802	1.27449	2.52711	2.02111
gga-miR-140-5p	AGUGGUUUUACCCUAUGGUAG	MIMAT0001159	miR-140/2437	mir-140 (Gallus gallus)	124.39	81.7523	630.438	102.742	112.439	115.167	159.946	156.05	144.118	306.06	329.629	327.404	196.027	303.291	324.264	294.485	312.885	285.933	6.95872	6.35319	9.30021	6.68288	6.813	6.84758	7.32144	7.28586	7.17111	8.25767	8.3647	8.35493	7.61491	8.24456	8.34103	8.20205	8.28949	8.15953	0.0834566	0.116773	1	1	1	1	0.18222	0.0568393
gga-miR-1416-3p	ACAAUUGUAUGAGUUGAGUACA	MIMAT0007286	miR-1416	mir-1416 (Gallus gallus)	15.4954	41.5762	29.6774	22.2209	3.27123	3.52942	17.7158	12.2036	7.48352	12.5756	9.8722	19.8634	22.5206	18.9447	20.2323	19.6096	22.548	19.8171	3.95377	5.37769	4.89129	4.47385	1.70983	1.81943	4.14696	3.60923	2.90372	3.65256	3.30337	4.31204	4.49317	4.24372	4.33859	4.29349	4.49493	4.30868	0.0699419	0.100241	0.596913	0.129389	0.160936	0.0427368	0.116943	0.407833
gga-miR-1416-5p	UCCUUAACUCAUGCCGCUGUG	MIMAT0007285	miR-1416	mir-1416 (Gallus gallus)	92.546	214.76	150.491	83.5475	20.236	36.9055	91.4336	47.516	61.7994	151.694	177.187	203.543	222.464	145.243	172.248	208.884	201.919	209.181	6.5321	7.74658	7.23353	6.38453	4.33885	5.20576	6.51465	5.57034	5.94952	7.24502	7.46913	7.66919	7.79743	7.18232	7.42835	7.70656	7.65763	7.70861	0.000810211	0.00182685	1	0.0530966	0.535123	0.418594	1.63872	0.444269
gga-miR-142-3p	UGUAGUGUUUCCUACUUUAUGG	MIMAT0001194	miR-142-3p	mir-142 (Gallus gallus)	20.5421	26.2362	26.3716	29.7872	24.0397	27.3914	33.3326	37.13	35.7278	40.5564	35.3861	39.156	232.843	510.806	156.937	102.311	106.153	103.175	4.36051	4.71349	4.72091	4.89662	4.58735	4.77565	5.05886	5.21451	5.15897	5.34186	5.14511	5.29116	7.86321	8.99663	7.29404	6.67681	6.73	6.68895	4.92784e-07	2.74789e-06	0.0893194	0.0767266	0.0804679	1	1	1
gga-miR-142-5p	CCCAUAAAGUAGAAAGCACUAC	MIMAT0001193	miR-142-5p.cd	mir-142 (Gallus gallus)	449.58	663.454	478.069	485.038	390.873	452.61	538.191	514.627	589.025	870.706	882.6	827.414	3924.45	8026.59	2760.89	1984.15	1517.56	2620.58	8.81243	9.37385	8.90108	8.92195	8.61056	8.82212	9.07197	9.00738	9.20219	9.76604	9.78562	9.69247	11.9383	12.9706	11.4309	10.9543	10.5675	11.3557	9.82281e-07	5.03953e-06	1	1	0.0559741	1	1	1
gga-miR-1434	GUGCGUGAUGAUGGAAAAUU	MIMAT0007295	miR-1341/1434	mir-1434 (Gallus gallus)	0.21324	0.121746	0.82646	0.15929	0.684675	0	0.503767	4.15441	0.724211	0.157196	1.15389	1.36989	3.52496	23.1546	3.00751	0	2.78683	4.40381	-2.22945	-3.03806	-0.274984	-2.65027	-0.546508	-6.64386	-0.989173	2.05464	-0.465517	-2.66937	0.20651	0.454061	1.81761	4.53323	1.58857	-6.64386	1.47863	2.13875	0.221798	0.286722	102.718	26.3639	6.07323	1.73701	4.07851	0.629116
gga-miR-144-3p	CUACAGUAUAGAUGAUGUACUC	MIMAT0003776	miR-101/144	mir-144 (Gallus gallus)	503.743	741.614	342.455	592.877	616.36	515.296	410.99	698.719	557.16	484.162	264.37	327.29	373.646	339.777	388.242	348.88	232.32	375.268	8.97654	9.53453	8.41977	9.21159	9.26763	9.00926	8.68296	9.44857	9.12195	8.91935	8.04641	8.35442	8.54553	8.40844	8.60081	8.44659	7.85997	8.55178	0.0521139	0.0781709	0.712554	0.261158	0.0559741	1	0.357687	1
gga-miR-144-5p	GGAUAUCAUCAUAUACUGUAAG	MIMAT0026644	miR-101/144	mir-144 (Gallus gallus)	0.426479	1.03484	0.300531	0.15929	0.684675	0.460359	0.335844	0.519301	0.482808	1.10037	0.512841	0.228315	0.587493	0.350828	0.27341	0.341036	1.01339	0	-1.22945	0.0494063	-1.73442	-2.65027	-0.546508	-1.11917	-1.57414	-0.945357	-1.05048	0.137987	-0.963415	-2.1309	-0.767356	-1.51116	-1.87086	-1.552	0.0191941	-6.64386	0.780445	0.78488	8.8938	2.29554	1.0354	0.0523985	0.233885	0.209705
gga-miR-1451-3p	CGUAACUCGCUGCUGUGAGAGGC	MIMAT0007325	miR-1451	mir-1451 (Gallus gallus)	0	0	0	0.0796449	0	0	0	0	0	0	0	0	0	0	0	0	0	0	-6.64386	-6.64386	-6.64386	-3.65027	-6.64386	-6.64386	-6.64386	-6.64386	-6.64386	-6.64386	-6.64386	-6.64386	-6.64386	-6.64386	-6.64386	-6.64386	-6.64386	-6.64386	0.458197	0.502172	1.88799	0.357944	0.139935	1	0.247497	1
gga-miR-1451-5p	UCGCACAGGAGCAAGUUACCGC	MIMAT0007324	miR-1451	mir-1451 (Gallus gallus)	45.5622	59.4728	51.6162	43.8844	36.8203	43.4272	41.6447	37.6493	35.9692	45.5867	49.4892	39.6127	39.1662	50.3438	44.8392	33.7626	31.4152	32.3995	5.50977	5.89416	5.68975	5.45564	5.20243	5.44053	5.38006	5.23455	5.16869	5.51054	5.62904	5.30789	5.29154	5.65374	5.48669	5.07735	4.97339	5.0179	0.00245008	0.00476553	8.73316	121.033	165.479	30.8823	75.9579	49.8236
gga-miR-1454	GUACAAUGAUGAGACUUUGGCUCC	MIMAT0007331	miR-1454	mir-1454 (Gallus gallus)	66.8862	84.0046	77.4618	127.512	110.157	96.6755	95.7996	297.559	175.742	410.438	123.723	147.149	380.891	906.54	587.558	351.438	249.041	320.849	6.06364	6.3924	6.27541	6.99448	6.78341	6.59508	6.58195	8.21703	7.45731	8.68102	6.95097	7.20113	8.57324	9.82423	9.19859	8.45712	7.96024	8.32575	0.000717828	0.00163943	0.663963	16.8382	11.5083	0.956624	3.70733	1.93278
gga-miR-1467-3p	UCACACCAGAGUAACUGGGAUC	MIMAT0007346	miR-1467	mir-1467-1 (Gallus gallus)//mir-1467-2 (Gallus gallus)	28.2898	25.2014	37.942	36.4774	29.441	28.1586	23.845	22.5896	23.4162	12.4184	17.8212	14.0414	11.7499	13.3315	16.1312	9.20797	11.9074	8.80762	4.82221	4.65543	5.24572	5.18893	4.87976	4.81551	4.57561	4.49759	4.54943	3.63441	4.15553	3.81161	3.55457	3.73676	4.01178	3.20288	3.57378	3.13875	4.38632e-06	1.84852e-05	39.9205	78.7366	72.9847	17.5227	27.5786	31.7077
gga-miR-1467-5p	UCUCAGCUACAUCGGUGUAAAUC	MIMAT0007345	miR-1467	mir-1467-1 (Gallus gallus)//mir-1467-2 (Gallus gallus)	8.17419	10.531	11.7207	10.6724	8.5204	9.36064	5.37351	2.0772	6.5179	2.51513	3.58989	3.7672	2.5458	2.28038	3.00751	1.02311	2.53348	0.943674	3.03108	3.39657	3.55099	3.41582	3.09092	3.22661	2.42586	1.05464	2.70441	1.33063	1.84394	1.91349	1.34812	1.18928	1.58857	0.0329581	1.34112	-0.08364	0.000131737	0.000345445	4.20333	8.00684	4.70807	1.48379	2.42743	2.47033
gga-miR-146a-3p	ACCCAUGGGGCUCAGUUCUUCAG	MIMAT0026529	miR-146ac/146b-5p	mir-146a (Gallus gallus)	4.90451	1.21746	1.27726	1.43361	1.59758	1.07417	0.923572	4.67371	1.93123	2.51513	3.58989	5.36541	24.8705	33.5041	18.0451	12.4478	16.721	17.6152	2.29411	0.283872	0.353047	0.519652	0.675884	0.103225	-0.114703	2.22457	0.94952	1.33063	1.84394	2.42369	4.63637	5.06626	4.17353	3.63782	4.06359	4.13875	5.60224e-05	0.000165266	8.33621	13.8075	20.1897	18.9577	33.6693	37.1486
gga-miR-146a-5p	UGAGAACUGAAUUCCAUGGGUU	MIMAT0001163	miR-146ac/146b-5p	mir-146a (Gallus gallus)	99.0143	28.1841	37.2658	27.3979	24.5722	17.3402	24.1808	104.379	110.322	33.1683	63.5923	52.7408	324.884	496.597	180.724	148.351	166.703	202.575	6.62956	4.81681	5.21978	4.77599	4.61896	4.11605	4.59579	6.70569	6.78557	5.05173	5.99078	5.72085	8.34378	8.95593	7.49764	7.21287	7.38114	7.66231	0.000577989	0.00137321	5.81383	12.9206	10.9207	5.37086	9.33484	7.2143
gga-miR-146b-3p	CCCUAUGGAUUCAGUUCUGC	MIMAT0003724	miR-146ac/146b-5p	mir-146b (Gallus gallus)	8.17419	13.7573	12.2466	8.12378	8.44433	8.6701	23.1733	22.5896	22.2091	60.8347	76.4134	79.5678	147.265	131.385	130.963	117.146	123.634	135.889	3.03108	3.78212	3.61431	3.02215	3.07798	3.11605	4.53439	4.49759	4.47308	5.92682	6.25575	6.31411	7.20227	7.03766	7.03302	6.87216	6.94993	7.08628	1.0208e-11	7.22724e-10	930.791	818.449	1439.63	196.48	3735.77	3617.66
gga-miR-146b-5p	UGAGAACUGAAUUCCAUAGGCG	MIMAT0003351	miR-146ac/146b-5p	mir-146b (Gallus gallus)	166.54	209.585	383.102	190.511	156.41	152.456	384.122	526.052	595.785	1051.8	1166.07	1414.3	3744.49	3722.81	2923.3	1712.85	1662.22	1860.92	7.37973	7.71139	8.58158	7.57373	7.28919	7.25225	8.58542	9.03906	9.21865	10.0386	10.1874	10.4659	11.8706	11.8622	11.5134	10.7422	10.6989	10.8618	6.02054e-09	7.34921e-08	5.93469	9.9794	15.2157	0.727698	34.4378	23.0728
gga-miR-146c-3p	AGUCCAUGGUAUUCAGUUCUCU	MIMAT0007736	miR-146ac/146b-5p	mir-146c (Gallus gallus)	101.857	117.546	111.647	205.803	299.964	293.019	166.831	158.127	112.253	103.435	97.0552	96.5773	150.986	129.105	107.997	105.892	115.527	106.006	6.67041	6.87708	6.8028	7.68512	8.22864	8.19485	7.38224	7.30494	6.81061	6.69258	6.60073	6.59361	7.23827	7.0124	6.75485	6.72645	6.85208	6.728	3.56378e-05	0.000115741	39.7794	53.9906	113.239	174.232	272.997	527.883
gga-miR-146c-5p	UGAGAACUGAAUUCCAUGGACUG	MIMAT0007735	miR-146ac/146b-5p	mir-146c (Gallus gallus)	15463.8	16906.8	19307.2	28375.3	28458.8	17819.6	18160.6	35747.4	39394.2	13170.6	12100.2	14940.9	29063.1	23979.6	19415.7	20420.7	17839	18192.8	13.9166	14.0453	14.2369	14.7923	14.7966	14.1212	14.1485	15.1255	15.2657	13.685	13.5627	13.867	14.8269	14.5495	14.2449	14.3177	14.1227	14.1511	0.0144932	0.0243155	1847.55	1972.19	1579.57	1586.83	1420.56	1555.38
gga-miR-147	GUGUGCGGAAAUGCUUCUGC	MIMAT0003352	miR-147/147b	mir-147 (Gallus gallus)	22.5323	12.6616	31.7811	14.6547	17.8776	9.43737	13.3498	15.0597	15.2084	6.75941	4.10273	5.70788	23.3039	51.0455	24.6069	9.37849	12.9208	24.5355	4.49392	3.66238	4.9901	3.87329	4.16008	3.23838	3.73875	3.91262	3.9268	2.7569	2.03658	2.51295	4.5425	5.67371	4.62099	3.22936	3.69162	4.6168	0.002322	0.00464399	16254.3	13671.5	14572.9	14249.2	14803	15305.9
gga-miR-148a-3p	UCAGUGCACUACAGAACUUUGU	MIMAT0001120	miR-148ab-3p/152	mir-148a (Gallus gallus)	26907.3	27047.8	28865.7	34476.7	31975.3	25722.2	36245.3	32748.2	37476.7	31876	27404.1	28482.4	24774	29067.9	19814	19762.2	18030	22853.3	14.7157	14.7232	14.8171	15.0733	14.9647	14.6507	15.1455	14.9991	15.1937	14.9602	14.7421	14.7978	14.5965	14.8271	14.2742	14.2705	14.1381	14.4801	0.00165366	0.00343595	9800.39	8609.02	6216.53	6966.18	6093.9	6582.81
gga-miR-148a-5p	AAAGUUCUGUGACACUCAGACU	MIMAT0026503	miR-148ab-3p/152	mir-148a (Gallus gallus)	2355.02	2108.39	3315	2999.03	2618.35	2315.68	1157.07	1377.71	1534.6	321.779	292.448	155.368	458.245	301.537	316.609	179.214	217.12	202.575	11.2015	11.0419	11.6948	11.5503	11.3544	11.1772	10.1763	10.4281	10.5837	8.32993	8.19204	7.27955	8.83997	8.23619	8.30656	7.48554	7.76235	7.66231	8.06242e-09	8.64878e-08	114.384	71.8254	66.0855	97.2385	81.8192	94.5499
gga-miR-153-3p	UUGCAUAGUCACAAAAGUGA	MIMAT0001119	miR-153	mir-153 (Gallus gallus)	14.7846	5.66118	19.234	12.7432	7.83573	7.82611	16.2045	14.8001	8.69054	6.60221	12.3082	6.84945	18.604	22.6284	20.5057	26.2598	18.7478	13.526	3.88602	2.5011	4.26558	3.67165	2.97007	2.9683	4.01832	3.88753	3.11945	2.72295	3.62155	2.77599	4.21754	4.50006	4.35796	4.71478	4.22865	3.75766	0.0609916	0.0892191	415.671	412.264	332.67	338.23	407.951	424.426
gga-miR-153-5p	UCAUUUUUGUGAUGUUGCAGCU	MIMAT0026502	miR-153	mir-153 (Gallus gallus)	0.852959	0.608729	1.65292	0.0796449	0.15215	0.153453	0.419806	0.519301	0	0	0	0	0.195831	0	0	0.341036	0	0	-0.229452	-0.716128	0.725016	-3.65027	-2.71643	-2.70413	-1.25221	-0.945357	-6.64386	-6.64386	-6.64386	-6.64386	-2.35232	-6.64386	-6.64386	-1.552	-6.64386	-6.64386	0.0293669	0.0462039	213.997	225.856	266.63	328.281	292.074	387.867
gga-miR-155	UUAAUGCUAAUCGUGAUAGGGG	MIMAT0001106	miR-155	mir-155 (Gallus gallus)	0	0	0	0	0	0.0767266	0	0	0	0	0	0	0	0.175414	0	0.170518	0	0	-6.64386	-6.64386	-6.64386	-6.64386	-6.64386	-3.70413	-6.64386	-6.64386	-6.64386	-6.64386	-6.64386	-6.64386	-6.64386	-2.51116	-6.64386	-2.552	-6.64386	-6.64386	0.692371	0.70831	0.917011	0.464024	0.304364	0.380834	0.27341	1.03703
gga-miR-1552-3p	CUAGCUGCUCUGCACUGACUG	MIMAT0007408	miR-1552-3p	mir-1552 (Gallus gallus)	47.9789	48.82	47.4839	80.521	82.8457	62.2252	34.9278	35.8318	48.2808	22.9505	20.8983	12.6715	33.0955	23.1546	30.8953	30.6932	26.8549	22.6482	5.58433	5.6094	5.56937	6.33129	6.37236	5.95943	5.1263	5.16317	5.59338	4.52046	4.38531	3.66351	5.04856	4.53323	4.94932	4.93985	4.74711	4.50132	1.8248e-05	6.45979e-05	27983.5	15491.8	16384.1	16712.3	17949.3	19753.5
gga-miR-1552-5p	UUAGUGCGCGGUAAGCUAGGGUG	MIMAT0007407	miR-1552-5p	mir-1552 (Gallus gallus)	138.606	181.036	186.479	268.085	293.193	223.198	133.33	170.071	173.811	113.967	123.723	124.089	172.919	173.134	156.39	136.073	139.342	132.743	7.11484	7.50013	7.54287	8.06655	8.19571	7.80218	7.05886	7.40999	7.44137	6.83247	6.95097	6.95523	7.43395	7.43574	7.28901	7.08824	7.12248	7.0525	4.84126e-05	0.000149027	1016.78	442.023	361.07	629.967	483.72	590.81
gga-miR-1554	GCAGGUGAUGAGGCUUUGCUG	MIMAT0007411	miR-125a-3p/1554	mir-1554 (Gallus gallus)	0	0	0	0	0	0	0	0	0	0	0.12821	0	0	0	0	0	0	0	-6.64386	-6.64386	-6.64386	-6.64386	-6.64386	-6.64386	-6.64386	-6.64386	-6.64386	-6.64386	-2.96342	-6.64386	-6.64386	-6.64386	-6.64386	-6.64386	-6.64386	-6.64386	0.458197	0.502172	0.020291	0.104248	1	1	1	1
gga-miR-1559-3p	AGUUACAUGUAUGCAUCGAGCA	MIMAT0026775	miR-1559	mir-1559 (Gallus gallus)	6.04179	7.42649	9.39159	22.5395	21.4532	19.3351	13.4338	15.8387	9.41475	2.51513	2.94884	2.62562	8.42074	8.94611	6.83525	4.7745	5.82701	5.66204	2.59498	2.89268	3.23137	4.49438	4.42312	4.27315	3.74779	3.98538	3.23492	1.33063	1.56015	1.39266	3.07395	3.16126	2.77299	2.25535	2.54276	2.50132	7.67433e-08	5.78024e-07	0.020291	0.0253583	1	1	1	1
gga-miR-1559-5p	UUCGAUGCUUGUAUGCUACUCC	MIMAT0007416	miR-1559	mir-1559 (Gallus gallus)	669.928	652.74	787.466	1598.63	1768.67	1589.01	1533.89	2104.73	1686.93	770.572	711.183	632.547	1507.9	1319.29	1749	1043.06	1175.28	984.566	9.38786	9.35036	9.62107	10.6426	10.7884	10.6339	10.583	11.0394	10.7202	9.58979	9.47408	9.30503	10.5583	10.3655	10.7723	10.0266	10.1988	9.94334	4.13707e-07	2.44087e-06	1.98733	1	0.114537	1	1	1
gga-miR-1563	GCACAUGAUGAGGAAGCACUGAAA	MIMAT0007422	miR-1563	mir-1563 (Gallus gallus)	0.0710799	0	0	0	0	0.153453	0.0839611	0	0	0.471587	0.12821	0.114158	0	0.350828	0.27341	0.341036	0	0.314558	-3.81441	-6.64386	-6.64386	-6.64386	-6.64386	-2.70413	-3.57414	-6.64386	-6.64386	-1.08441	-2.96342	-3.1309	-6.64386	-1.51116	-1.87086	-1.552	-6.64386	-1.6686	0.331762	0.40638	0.770148	0.0265483	1	1	1	1
gga-miR-1576	CUCGGGCGGGCGGAGCGGCAC	MIMAT0007437	miR-1576/4750	mir-1576 (Gallus gallus)	0	0	0	0	0.076075	0	0.0839611	0	0	0	0	0	0	0	0	0	0	0	-6.64386	-6.64386	-6.64386	-6.64386	-3.71643	-6.64386	-3.57414	-6.64386	-6.64386	-6.64386	-6.64386	-6.64386	-6.64386	-6.64386	-6.64386	-6.64386	-6.64386	-6.64386	0.570385	0.599274	1.1974	0.0255755	1	0.104797	1	1
gga-miR-1582	GAAAGAGAGCCAGAACACAG	MIMAT0007443	miR-1582/4311	mir-1582 (Gallus gallus)	0	0	0	0	0	0	0	0	0	0.314391	0.12821	0	0	0	0	0.170518	0	0	-6.64386	-6.64386	-6.64386	-6.64386	-6.64386	-6.64386	-6.64386	-6.64386	-6.64386	-1.66937	-2.96342	-6.64386	-6.64386	-6.64386	-6.64386	-2.552	-6.64386	-6.64386	0.134305	0.182861	1.10533	0.0521238	1	1	1	1
gga-miR-1584	CCGGGUGGGGCUGGGCUGGG	MIMAT0007445	miR-1584	mir-1584 (Gallus gallus)	0.0710799	0.0608729	0.150265	0.0796449	0.228225	0.0767266	0	0	0	0	0	0	0	0	0	0	0	0.629116	-3.81441	-4.03806	-2.73442	-3.65027	-2.13147	-3.70413	-6.64386	-6.64386	-6.64386	-6.64386	-6.64386	-6.64386	-6.64386	-6.64386	-6.64386	-6.64386	-6.64386	-0.668603	0.0297603	0.0466157	14.5097	10.6297	5.11419	2.41759	4.34387	2.6976
gga-miR-1587	GGGCUGGGCUGGGCUGGGCA	MIMAT0007449	miR-1587/3083/4505	mir-1587 (Gallus gallus)	1.0662	0.669602	0.82646	1.27432	0.9129	0.690539	0.503767	0.25965	0.241404	0	0.512841	0.342473	1.37082	0.526242	0.27341	0.341036	0.506697	0	0.0924757	-0.578625	-0.274984	0.349727	-0.131471	-0.534205	-0.989173	-1.94536	-2.05048	-6.64386	-0.963415	-1.54594	0.455037	-0.926202	-1.87086	-1.552	-0.980806	-6.64386	0.265263	0.33657	1939.39	1711.62	2171.65	948.183	1498.54	1339.2
gga-miR-1597-3p	UGAGGAGCUCUGCAAGCAUGCA	MIMAT0007463	miR-1597	mir-1597 (Gallus gallus)	0.21324	0.42611	0.676194	0.0796449	0	0	0.167922	0	0	0	0	0	0	0	0.27341	0.170518	0	0	-2.22945	-1.2307	-0.56449	-3.65027	-6.64386	-6.64386	-2.57414	-6.64386	-6.64386	-6.64386	-6.64386	-6.64386	-6.64386	-6.64386	-1.87086	-2.552	-6.64386	-6.64386	0.0761888	0.107453	3623.12	3493.61	2787.86	468.189	493.282	327.42
gga-miR-1597-5p	AUGUUUACAGGGCUCUUCAUU	MIMAT0007462	miR-1597	mir-1597 (Gallus gallus)	4.05155	5.29594	4.43283	1.19467	0.684675	1.53453	1.93111	0.519301	0.965615	1.57196	1.41031	1.82652	1.17499	1.40331	1.09364	1.36414	1.01339	1.25823	2.01848	2.40489	2.14823	0.256617	-0.546508	0.617798	0.949427	-0.945357	-0.0504798	0.65256	0.496016	0.869098	0.232644	0.488836	0.129137	0.447996	0.0191941	0.331397	0.00116857	0.0025071	0.020291	0.361297	0.111948	0.471285	0.208079	0.451476
gga-miR-1599	GGAGGGAGGAAAAAAAAAAA	MIMAT0007465	miR-1599/4419a/4510	mir-1599 (Gallus gallus)	0	0.0608729	0	0.0796449	0	0	0	0	0	0	0	0	0	0	0	0	0	0	-6.64386	-4.03806	-6.64386	-3.65027	-6.64386	-6.64386	-6.64386	-6.64386	-6.64386	-6.64386	-6.64386	-6.64386	-6.64386	-6.64386	-6.64386	-6.64386	-6.64386	-6.64386	0.569356	0.599274	2.59049	6.70753	21.1772	35.7276	114.859	188.782
gga-miR-15a	UAGCAGCACAUAAUGGUUUGU	MIMAT0001117	miR-15abc/16/16abc/195/322/424/497/1907	mir-15a (Gallus gallus)	595.152	697.421	887.317	760.928	808.678	722.227	769.084	709.106	655.17	876.522	911.704	834.606	1274.47	1267.72	1289.13	1341.29	1159.58	1300.7	9.21711	9.44589	9.79331	9.57162	9.65942	9.49631	9.587	9.46986	9.35573	9.77565	9.83242	9.70495	10.3157	10.308	10.3322	10.3894	10.1794	10.3451	8.68837e-06	3.30719e-05	0.444669	1.20667	7.36026	10.1536	43.6524	71.1514
gga-miR-15b-3p	GAAUCAUUAUUUGCUGCUUUA	MIMAT0026524	miR-15abc/16/16abc/195/322/424/497/1907	mir-15b (Gallus gallus)	8.17419	8.27871	9.76725	11.6282	11.183	10.665	3.44241	2.85616	5.31088	1.41476	2.05137	1.36989	0.783324	1.05248	2.7341	1.36414	0.506697	1.25823	3.03108	3.04941	3.28795	3.53955	3.48324	3.41481	1.78342	1.51407	2.40895	0.500557	1.03658	0.454061	-0.352318	0.0737984	1.45107	0.447996	-0.980806	0.331397	1.33794e-05	4.78415e-05	1	0.0765094	1	0.470984	0.820176	1.07347
gga-miR-15b-5p	UAGCAGCACAUCAUGGUUUGCA	MIMAT0001154	miR-15abc/16/16abc/195/322/424/497/1907	mir-15b (Gallus gallus)	239.539	295.72	220.89	300.421	345.609	321.331	300.329	276.787	313.584	429.615	448.993	425.922	397.145	341.005	363.635	371.047	325.299	414.587	7.90412	8.20809	7.78718	8.23084	8.433	8.32792	8.2304	8.11263	8.29271	8.7469	8.81055	8.73444	8.63352	8.41365	8.50635	8.53546	8.34562	8.69553	0.000190052	0.00048056	0.316696	0.820561	1.17792	0.984412	1.70552	2.12807
gga-miR-15c-3p	CAGACCAUUCUGGGCUGCCUCA	MIMAT0007738	miR-15abc/16/16abc/195/322/424/497/1907	mir-15c (Gallus gallus)	13.0787	11.8093	11.1196	33.1323	32.0276	26.3939	8.56403	11.4246	8.69054	0.471587	1.53852	2.39731	1.76248	1.05248	0.54682	1.36414	2.02679	1.57279	3.70915	3.56186	3.47504	5.05017	5.00124	4.72213	3.09829	3.51407	3.11945	-1.08441	0.621547	1.26142	0.817607	0.0737984	-0.870863	0.447996	1.01919	0.653326	1.50409e-06	7.29382e-06	1	0.495767	1.40609	1.19781	2.73351	3.63375
gga-miR-15c-5p	UAGCAGCACAUCAUGGUUUGUA	MIMAT0007737	miR-15abc/16/16abc/195/322/424/497/1907	mir-15c (Gallus gallus)	5062.24	6242.33	5352	13130.4	13444.5	13214.2	6202.63	6445.56	5273.47	2823.39	2690.49	2638.07	2789.22	2148.82	1615.31	1789.42	1826.39	1412.68	12.3056	12.6079	12.3859	13.6806	13.7147	13.6898	12.5987	12.6541	12.3645	11.4632	11.3937	11.3653	11.4456	11.0693	10.6576	10.8053	10.8348	10.4642	4.14279e-09	6.11061e-08	4.55909	11.0672	32.079	77.8605	260.982	516.091
gga-miR-16-1-3p	CCAGUAUUAACUGUGCUGCUGAA	MIMAT0026500	miR-15abc/16/16abc/195/322/424/497/1907	mir-16-1 (Gallus gallus)	2.20348	2.67841	3.75663	4.53976	4.41235	3.14579	2.26695	3.89476	3.62106	1.57196	1.15389	1.25573	1.17499	5.26242	2.7341	3.7514	3.54688	2.51646	1.13978	1.42138	1.90944	2.18262	2.14155	1.65342	1.18075	1.96153	1.85641	0.65256	0.20651	0.32853	0.232644	2.39573	1.45107	1.90743	1.82655	1.3314	0.0488472	0.0735826	2598.8	2775.07	482.722	2415.67	2553.2	443.662
gga-miR-16-2-3p	CCAAUAUUAUUGUGCUGCUUAA	MIMAT0031058	miR-15abc/16/16abc/195/322/424/497/1907	mir-16-2 (Gallus gallus)	19.3337	20.5142	21.6382	22.1413	25.1808	21.8671	16.7083	16.8773	15.2084	16.0339	16.5391	12.5573	13.7082	19.471	17.7716	13.1299	16.721	12.5823	4.27305	4.35855	4.43551	4.46867	4.65425	4.45069	4.06249	4.07701	3.9268	4.00306	4.04781	3.65046	3.77696	4.28325	4.15151	3.71478	4.06359	3.65333	0.00272527	0.00521485	284.68	563.605	417.264	382.224	319.249	338.196
gga-miR-16-5p	UAGCAGCACGUAAAUAUUGGUG	MIMAT0001116	miR-15abc/16/16abc/195/322/424/497/1907	mir-16-1 (Gallus gallus)//mir-16-2 (Gallus gallus)	2524.12	2908.38	4020.05	2812.02	2959.62	2780.34	3120.08	2778.26	2465.46	2460.74	2811.4	2785.33	3614.45	4119.42	3232.25	2510.37	2765.8	3055.62	11.3016	11.506	11.973	11.4574	11.5312	11.441	11.6074	11.44	11.2676	11.2649	11.4571	11.4436	11.8196	12.0082	11.6583	11.2937	11.4335	11.5772	0.113752	0.156686	25099.7	45891.7	43484	65142.7	55410.1	65099.4
gga-miR-1607	AGGGGCGGGAGGGGUCGGGC	MIMAT0007473	miR-1607/1777b/3180-3p/3196	mir-1607 (Gallus gallus)	0	0	0	0	0	0	0.167922	0	0	0	0	0	0	0	0	0	0	0	-6.64386	-6.64386	-6.64386	-6.64386	-6.64386	-6.64386	-2.57414	-6.64386	-6.64386	-6.64386	-6.64386	-6.64386	-6.64386	-6.64386	-6.64386	-6.64386	-6.64386	-6.64386	0.458197	0.502172	61597.4	86869.2	85557.2	128589	77942.2	99492.3
gga-miR-1620		MIMAT0007487	miR-1620	mir-1620 (Gallus gallus)	0	0	0	0	0.076075	0	0	0	0	0	0	0	0	0	0	0	0	0	-6.64386	-6.64386	-6.64386	-6.64386	-3.71643	-6.64386	-6.64386	-6.64386	-6.64386	-6.64386	-6.64386	-6.64386	-6.64386	-6.64386	-6.64386	-6.64386	-6.64386	-6.64386	0.458197	0.502172	19.5898	49.8766	30.8067	20.7579	13.9974	15.3928
gga-miR-1621-5p	ACCGGCUGCCUCGGUGGCAC	MIMAT0007488	miR-1621	mir-1621 (Gallus gallus)	0.14216	0.121746	0.676194	0.15929	0.076075	0.0767266	0	0	0	0	0.256421	0.114158	0	0	0	0	0	0	-2.81441	-3.03806	-0.56449	-2.65027	-3.71643	-3.70413	-6.64386	-6.64386	-6.64386	-6.64386	-1.96342	-3.1309	-6.64386	-6.64386	-6.64386	-6.64386	-6.64386	-6.64386	0.00102394	0.00223751	1.39408	2.27764	2.02805	3.11512	2.74179	3.66573
gga-miR-1622		MIMAT0007490	miR-1622	mir-1622 (Gallus gallus)	0	0	0	0	0	0	0	0	0	0	0	0	0	0	0	0.170518	0	0	-6.64386	-6.64386	-6.64386	-6.64386	-6.64386	-6.64386	-6.64386	-6.64386	-6.64386	-6.64386	-6.64386	-6.64386	-6.64386	-6.64386	-6.64386	-2.552	-6.64386	-6.64386	0.458197	0.502172	257.702	845.79	1106.99	1598.18	2286.62	2367.46
gga-miR-1623	GCAGGCACAGACAGGCAGUA	MIMAT0007491	miR-1623/4269	mir-1623 (Gallus gallus)	0.14216	0.182619	1.27726	0.238935	0.15215	0.0767266	0.251883	0	0.241404	0.314391	0.512841	0.342473	0.391662	0	0.54682	0.170518	0	0	-2.81441	-2.45309	0.353047	-2.06531	-2.71643	-3.70413	-1.98917	-6.64386	-2.05048	-1.66937	-0.963415	-1.54594	-1.35232	-6.64386	-0.870863	-2.552	-6.64386	-6.64386	0.313167	0.390355	1.04814	1.34548	0.787911	1.33188	1.07432	1.12585
gga-miR-1630		MIMAT0007501	miR-1630	mir-1630 (Gallus gallus)	0	0.0608729	0	0	0	0	0	0	0	0	0	0	0	0	0	0	0	0	-6.64386	-4.03806	-6.64386	-6.64386	-6.64386	-6.64386	-6.64386	-6.64386	-6.64386	-6.64386	-6.64386	-6.64386	-6.64386	-6.64386	-6.64386	-6.64386	-6.64386	-6.64386	0.458197	0.502172	349.057	575.804	510.166	1136.36	1064.57	1347.37
gga-miR-1641	UGAGGAUUAAUGACUGUCUGGG	MIMAT0007516	miR-1641	mir-1641 (Gallus gallus)	0.995118	1.3392	2.47938	4.85834	3.72768	3.14579	1.84714	2.85616	1.20702	1.57196	1.66673	0.91326	2.15414	1.40331	0	1.02311	0.253348	1.57279	-0.00705994	0.421375	1.30998	2.28046	1.89828	1.65342	0.885297	1.51407	0.271448	0.65256	0.737024	-0.130902	1.10711	0.488836	-6.64386	0.0329581	-1.98081	0.653326	0.339542	0.414475	12.313	7.87642	13.1304	18.737	35.7684	34.101
gga-miR-1648-5p	CGGCUCGGCUCGGCUCCGCUC	MIMAT0007524	miR-1648	mir-1648 (Gallus gallus)	0.0710799	0.182619	0.0751327	0	0	0	0	0	0	0	0	0	0.195831	0	0	0	0	0	-3.81441	-2.45309	-3.73442	-6.64386	-6.64386	-6.64386	-6.64386	-6.64386	-6.64386	-6.64386	-6.64386	-6.64386	-2.35232	-6.64386	-6.64386	-6.64386	-6.64386	-6.64386	0.010819	0.0186825	31650.6	30613.2	35635.6	43553	93085.1	88345.4
gga-miR-1662	UUGACAUCAUCAUACUUGGGAU	MIMAT0007543	miR-489/1662	mir-1662 (Gallus gallus)	1131.09	764.624	890.247	506.064	253.558	262.405	248.777	189.545	203.986	71.6812	59.3614	73.6316	72.6533	68.5869	51.4011	29.8406	38.7623	31.1412	10.1435	9.57861	9.79806	8.98318	7.98617	8.03565	7.95871	7.5664	7.67233	6.16352	5.89145	6.20225	6.18296	6.09986	5.68373	4.89921	5.27658	4.96075	2.53848e-09	5.01662e-08	26.9321	22.8721	26.7243	134.377	368.455	226.251
gga-miR-1664-3p		MIMAT0007547	miR-301b-5p/1664	mir-1664 (Gallus gallus)	0	0	0	0	0	0.0767266	0	0	0	0	0	0	0	0	0	0	0	0	-6.64386	-6.64386	-6.64386	-6.64386	-6.64386	-3.70413	-6.64386	-6.64386	-6.64386	-6.64386	-6.64386	-6.64386	-6.64386	-6.64386	-6.64386	-6.64386	-6.64386	-6.64386	0.458197	0.502172	0.0439843	1	1	1	0.130554	1
gga-miR-1677-3p	UGACUUCAGUAGGAGCAGGAUU	MIMAT0007563	miR-1677	mir-1677 (Gallus gallus)	76.6241	79.9261	114.127	73.1937	56.828	58.3889	40.973	38.6879	38.866	19.6494	20.0008	13.4706	4.89578	2.4558	2.7341	3.92191	9.88058	1.25823	6.25973	6.32059	6.83449	6.19365	5.82853	5.86762	5.3566	5.27381	5.28044	4.29642	4.32199	3.75174	2.29154	1.29619	1.45107	1.97156	3.3046	0.331397	3.29634e-06	1.42305e-05	32.6453	18.1232	13.8943	13.819	94.7084	24.6624
gga-miR-1677-5p	UCCUGCACCGCUGAAGUCAAU	MIMAT0007562	miR-1677	mir-1677 (Gallus gallus)	3.69615	3.40888	8.56513	3.02651	3.19515	3.4527	1.76318	5.19301	1.20702	1.10037	1.53852	1.02742	0.979155	0	0	0.682072	0.760045	0	1.88602	1.7693	3.09847	1.59765	1.67588	1.78772	0.818182	2.37657	0.271448	0.137987	0.621547	0.0390233	-0.0303903	-6.64386	-6.64386	-0.552004	-0.395843	-6.64386	0.0175088	0.0289631	4534.77	4086.78	2337.62	2282	1452.82	1454.52
gga-miR-1692	UGUAGCUCAGUUGGUAGAGU	MIMAT0007584	miR-1692	mir-1692 (Gallus gallus)	0.14216	0	0	0	0	0	0.0839611	0	0	0.314391	0	0	0	0.175414	0	0	0.760045	2.20191	-2.81441	-6.64386	-6.64386	-6.64386	-6.64386	-6.64386	-3.57414	-6.64386	-6.64386	-1.66937	-6.64386	-6.64386	-6.64386	-2.51116	-6.64386	-6.64386	-0.395843	1.13875	0.385559	0.46903	133.365	162.341	124.886	104.414	110.368	80.2213
gga-miR-16c-3p	CCAGUAUUGCAUUGCUGCUUUA	MIMAT0026786	miR-15abc/16/16abc/195/322/424/497/1907	mir-16c (Gallus gallus)	0.0710799	1.40008	1.05186	1.51325	2.58655	1.38108	0.75565	1.29825	1.68983	0	0.769262	0	0.195831	0.350828	0	0.170518	1.01339	0.314558	-3.81441	0.485505	0.0729395	0.597654	1.37103	0.465795	-0.40421	0.376571	0.756875	-6.64386	-0.378453	-6.64386	-2.35232	-1.51116	-6.64386	-2.552	0.0191941	-1.6686	0.0698765	0.100241	720.051	703.199	676.101	1190.68	1116.12	1447.06
gga-miR-16c-5p	UAGCAGCACGUAAAUACUGGAG	MIMAT0007739	miR-15abc/16/16abc/195/322/424/497/1907	mir-16c (Gallus gallus)	588.186	658.888	761.47	1398.88	1542.27	1316.55	1130.28	1354.6	874.365	834.865	834.137	790.541	581.618	590.794	525.22	396.454	475.535	413.958	9.20013	9.36389	9.57264	10.4501	10.5908	10.3625	10.1425	10.4036	9.77209	9.7054	9.70414	9.6267	9.18393	9.20651	9.03678	8.63101	8.89341	8.69334	4.07189e-07	2.44087e-06	571.115	646.251	615.385	709.752	906.34	792.836
gga-miR-1701	GGCUGGUUAGUUGGUUGUUU	MIMAT0007593	miR-1701	mir-1701 (Gallus gallus)	0.355399	0.304364	0.0751327	0	0	0.383633	0.251883	0	0	0	0.12821	0	0	0.175414	0	0	0	0	-1.49249	-1.71613	-3.73442	-6.64386	-6.64386	-1.3822	-1.98917	-6.64386	-6.64386	-6.64386	-2.96342	-6.64386	-6.64386	-2.51116	-6.64386	-6.64386	-6.64386	-6.64386	0.327935	0.405881	88.1611	134.221	106.332	131.988	82.6542	94.1366
gga-miR-1711	GUGCAGUGCUGCAUCUCUUC	MIMAT0007606	miR-1711	mir-1711 (Gallus gallus)	0.21324	0	0	0	0.15215	0	0	0	0	0.314391	0.769262	0.45663	0	0.175414	1.36705	0.85259	1.52009	1.57279	-2.22945	-6.64386	-6.64386	-6.64386	-2.71643	-6.64386	-6.64386	-6.64386	-6.64386	-1.66937	-0.378453	-1.1309	-6.64386	-2.51116	0.451065	-0.230076	0.604157	0.653326	0.00818339	0.0144846	539.514	345.601	490.849	385.056	227.888	210.258
gga-miR-1733	CUGGAUGGCUGUGAAUUGUCU	MIMAT0007635	miR-1733/2392	mir-1733 (Gallus gallus)	0.0710799	0	0.0751327	0	0	0	0.0839611	0	0	0	0	0	0	0	0	0	0	0	-3.81441	-6.64386	-3.73442	-6.64386	-6.64386	-6.64386	-3.57414	-6.64386	-6.64386	-6.64386	-6.64386	-6.64386	-6.64386	-6.64386	-6.64386	-6.64386	-6.64386	-6.64386	0.151037	0.203297	0.121168	0.101651	0.0804679	1	1	1
gga-miR-17-3p	ACUGCAGUGAAGGCACUUGU	MIMAT0001115	miR-17-3p/17-1-3p/20b-3p	mir-17 (Gallus gallus)	43.4298	43.1589	55.5982	63.2381	63.3705	53.4784	46.2626	46.4774	32.1067	30.4959	28.5909	34.2473	23.6956	22.2776	27.0676	25.9187	31.6685	32.714	5.44061	5.43159	5.79697	5.98272	5.98574	5.74088	5.53177	5.53846	5.0048	4.93054	4.83748	5.09792	4.56654	4.47752	4.75849	4.69592	4.98498	5.03184	3.1488e-05	0.000103211	0.125221	0.0253583	1	1	1	0.168899
gga-miR-1756a	UCCAGUGAUUCACACCAGCUGU	MIMAT0007663	miR-1756a/2375	mir-1756a (Gallus gallus)	2.4878	6.33078	10.8191	5.33621	2.58655	5.60104	2.68676	0.778951	1.68983	1.10037	0.769262	1.82652	1.56665	2.4558	0	1.19363	1.77344	0.629116	1.31487	2.66238	3.43551	2.41582	1.37103	2.48569	1.42586	-0.360395	0.756875	0.137987	-0.378453	0.869098	0.647682	1.29619	-6.64386	0.255351	0.826549	-0.668603	0.208463	0.273318	0.381745	1	0.0804679	0.408631	0.130554	0.330591
gga-miR-17-5p	CAAAGUGCUUACAGUGCAGGUAGU	MIMAT0001114	miR-17/17-5p/20ab/20b-5p/93/106ab/427/518a-3p/519d	mir-17 (Gallus gallus)	1284.06	1462.11	1498.97	1663.23	1609.29	1524.86	1100.48	1228.15	956.442	662.579	665.155	609.601	549.698	661.135	609.704	442.324	536.085	443.527	10.3265	10.5138	10.5498	10.6998	10.6522	10.5745	10.1039	10.2623	9.90153	9.37195	9.37755	9.25172	9.10249	9.3688	9.25197	8.78896	9.06632	8.79288	3.30839e-09	5.3235e-08	612.91	634.592	473.291	2327.47	2062.56	2637.11
gga-miR-1763	GAGGGCGGGAGCGGAGCGCGGGA	MIMAT0007670	miR-1763/3141	mir-1763 (Gallus gallus)	0	0	0.225398	0	0	0	0.251883	0.25965	0.482808	0.157196	0.256421	0	0.391662	0.350828	0.82023	0	0	0	-6.64386	-6.64386	-2.14945	-6.64386	-6.64386	-6.64386	-1.98917	-1.94536	-1.05048	-2.66937	-1.96342	-6.64386	-1.35232	-1.51116	-0.2859	-6.64386	-6.64386	-6.64386	0.00192744	0.00392135	0.145512	1	1	1	1	0.0844494
gga-miR-1775-3p		MIMAT0007686	miR-10b/1775	mir-1775 (Gallus gallus)	0	0	0	0	0	0	0	0	0	0.157196	0	0	0	0	0	0	0	0	-6.64386	-6.64386	-6.64386	-6.64386	-6.64386	-6.64386	-6.64386	-6.64386	-6.64386	-2.66937	-6.64386	-6.64386	-6.64386	-6.64386	-6.64386	-6.64386	-6.64386	-6.64386	0.458197	0.502172	0.0500885	0.0265483	1	1	1	0.0568393
gga-miR-1779		MIMAT0007690	miR-1779	mir-1779 (Gallus gallus)	0	0	0.150265	0.15929	0	0	0	0	0	0	0	0	0	0	0	0	0	0	-6.64386	-6.64386	-2.73442	-2.65027	-6.64386	-6.64386	-6.64386	-6.64386	-6.64386	-6.64386	-6.64386	-6.64386	-6.64386	-6.64386	-6.64386	-6.64386	-6.64386	-6.64386	0.570495	0.599274	6.38183	0.548864	0.796747	3.27961	0.807928	2.41655
gga-miR-1782		MIMAT0007694	miR-1782	mir-1782 (Gallus gallus)	0	0	0	0.0796449	0	0	0	0	0	0	0	0	0	0	0	0	0	0.314558	-6.64386	-6.64386	-6.64386	-3.65027	-6.64386	-6.64386	-6.64386	-6.64386	-6.64386	-6.64386	-6.64386	-6.64386	-6.64386	-6.64386	-6.64386	-6.64386	-6.64386	-1.6686	0.556405	0.598685	0.837221	0.0265483	0.0839611	0.328135	0.221691	0.624746
gga-miR-1788-3p	CAGGCAGCGAAAGCAAGUCUG	MIMAT0007701	miR-1788-3p	mir-1788 (Gallus gallus)	4.26479	0	0.601062	0	0	0.23018	0.0839611	0	0	0	0	0	0	0	0	0	0	0	2.09248	-6.64386	-0.734415	-6.64386	-6.64386	-2.11917	-3.57414	-6.64386	-6.64386	-6.64386	-6.64386	-6.64386	-6.64386	-6.64386	-6.64386	-6.64386	-6.64386	-6.64386	0.125913	0.172097	34.5111	16.4892	18.6891	14.204	28.9388	30.4822
gga-miR-1788-5p	GGCUUGUUUUCCGUUGCCUGCG	MIMAT0007700	miR-1632/1788-5p	mir-1788 (Gallus gallus)	1.70592	0.0608729	0.300531	0	0	0	0	0	0	0	0.12821	0	0	0	0.27341	0	0	0	0.770548	-4.03806	-1.73442	-6.64386	-6.64386	-6.64386	-6.64386	-6.64386	-6.64386	-6.64386	-2.96342	-6.64386	-6.64386	-6.64386	-1.87086	-6.64386	-6.64386	-6.64386	0.0279865	0.044417	2912.99	1482.42	1223.68	1772.39	892.103	968.979
gga-miR-1789		MIMAT0007702	miR-1789	mir-1789 (Gallus gallus)	0	0.0608729	0	0	0	0	0	0	0	0	0	0	0	0	0	0	0	0	-6.64386	-4.03806	-6.64386	-6.64386	-6.64386	-6.64386	-6.64386	-6.64386	-6.64386	-6.64386	-6.64386	-6.64386	-6.64386	-6.64386	-6.64386	-6.64386	-6.64386	-6.64386	0.458197	0.502172	200.626	96.3401	117.056	89.6617	376.613	211.754
gga-miR-1790		MIMAT0007703	miR-1369/1412/1790	mir-1790 (Gallus gallus)	0.0710799	0.0608729	0.0751327	0	0	0	0	0	0	0	0	0	0	0	0	0	0	0	-3.81441	-4.03806	-3.73442	-6.64386	-6.64386	-6.64386	-6.64386	-6.64386	-6.64386	-6.64386	-6.64386	-6.64386	-6.64386	-6.64386	-6.64386	-6.64386	-6.64386	-6.64386	4.06117e-15	7.18827e-13	218.672	215.405	110.042	49.6697	61.0278	26.7388
gga-miR-1803	AUUGACUUCAGCGGGGUUUGG	MIMAT0007720	miR-1803	mir-1803 (Gallus gallus)	0	0	0	0	0	0	0.0839611	0	0	0	0	0	0	0	0	0	0	0	-6.64386	-6.64386	-6.64386	-6.64386	-6.64386	-6.64386	-3.57414	-6.64386	-6.64386	-6.64386	-6.64386	-6.64386	-6.64386	-6.64386	-6.64386	-6.64386	-6.64386	-6.64386	0.458197	0.502172	59.8992	68.329	41.777	35.158	33.2978	15.1498
gga-miR-1805-3p	UGUAUUGGAACACUACAGCUC	MIMAT0007723	miR-1805-3p	mir-1805 (Gallus gallus)	62.1949	50.4027	69.1972	48.6631	33.3209	27.6983	22.3337	11.9439	12.3116	5.03026	4.74378	4.22383	0.783324	1.40331	1.36705	1.02311	2.53348	1.57279	5.95872	5.65543	6.11264	5.60476	5.05835	4.79172	4.48115	3.5782	3.62195	2.33063	2.24604	2.07855	-0.352318	0.488836	0.451065	0.0329581	1.34112	0.653326	5.47959e-09	7.19527e-08	1	1	1	0.0523985	1	1
gga-miR-1805-5p	GAGUUGUAGUCUUUCAAACAGA	MIMAT0007722	miR-1805-5p	mir-1805 (Gallus gallus)	6.39719	5.23507	3.83177	4.61941	2.7387	2.6087	2.60279	1.5579	0.965615	0.471587	0.641052	0.342473	0.195831	0	0	0.341036	0	0.629116	2.67744	2.38821	1.93801	2.20771	1.45349	1.38333	1.38006	0.639605	-0.0504798	-1.08441	-0.641487	-1.54594	-2.35232	-6.64386	-6.64386	-1.552	-6.64386	-0.668603	0.00113044	0.0024401	43.4623	14.5904	17.343	59.5902	129.43	89.7771
gga-miR-1811		MIMAT0007729	miR-1811	mir-1811 (Gallus gallus)	0	0	0	0	0.076075	0	0	0	0	0	0	0	0	0	0	0	0	0	-6.64386	-6.64386	-6.64386	-6.64386	-3.71643	-6.64386	-6.64386	-6.64386	-6.64386	-6.64386	-6.64386	-6.64386	-6.64386	-6.64386	-6.64386	-6.64386	-6.64386	-6.64386	0.458197	0.502172	970.48	894.573	467.801	298.587	243.937	161.7
gga-miR-1814		MIMAT0007513	miR-1814/2325b	mir-1814 (Gallus gallus)	0	0	0	0.0796449	0	0	0	0	0	0	0	0	0	0	0	0	0	0	-6.64386	-6.64386	-6.64386	-3.65027	-6.64386	-6.64386	-6.64386	-6.64386	-6.64386	-6.64386	-6.64386	-6.64386	-6.64386	-6.64386	-6.64386	-6.64386	-6.64386	-6.64386	0.458197	0.502172	4.49276	5.03688	1.74711	0.627292	0.873098	0.473499
gga-miR-181a-3p	ACCAUCGACCGUUGAUUGUACC	MIMAT0001150	miR-181abcd/4262	mir-181a-1 (Gallus gallus)	2012.84	2390.72	2342.71	2360.52	2176.13	1860.16	1224.24	912.671	853.362	320.836	312.705	317.244	252.622	269.085	282.432	202.916	219.146	229.942	10.975	11.2232	11.194	11.2049	11.0875	10.8612	10.2577	9.83395	9.73701	8.32569	8.28866	8.30945	7.98084	8.07192	8.14176	7.66474	7.77575	7.84513	3.72944e-12	3.30055e-10	765.086	898.711	698.318	409.07	430.059	343.846
gga-miR-181a-5p	AACAUUCAACGCUGUCGGUGAGU	MIMAT0001168	miR-181abcd/4262	mir-181a-1 (Gallus gallus)//mir-181a-2 (Gallus gallus)	84949.6	75011.1	91351.3	76710.2	71830.7	65528.9	93198.7	66072.2	83474.3	81309.5	86053.6	96276.4	53342.6	44868.1	44017.4	48306.9	43755.8	43023.7	16.3743	16.1948	16.4791	16.2271	16.1323	15.9998	16.508	16.0118	16.349	16.3111	16.3929	16.5549	15.703	15.4534	15.4258	15.5599	15.4172	15.3928	9.99266e-06	3.68479e-05	803.719	76.9526	43.2038	0.680879	0.488241	0.451476
gga-miR-181b-1-3p	UCACUGAACAAUGAAUGCAAC	MIMAT0026522	miR-181abcd/4262	mir-181b-1 (Gallus gallus)	44.3538	50.281	44.9293	53.5214	49.6009	42.1996	24.8525	15.579	18.3467	4.71587	5.76947	3.53888	7.04992	4.56076	4.10115	5.11554	4.56027	6.92027	5.47099	5.65194	5.48959	5.74204	5.63229	5.39916	4.63532	3.96153	4.19745	2.23752	2.52844	1.82329	2.81761	2.18928	2.03603	2.35489	2.18912	2.79083	6.29362e-09	7.42648e-08	9367.09	6424.14	3516.76	671.91	185.862	218.037
gga-miR-181b-2-3p	UCACUGAUCAAUGAAUGCAAA	MIMAT0031059	miR-181abcd/4262	mir-181b-2 (Gallus gallus)	18.5518	22.0969	21.1874	17.283	13.3892	10.5115	6.63293	8.30882	7.72492	1.25756	2.17958	1.94068	1.95831	0.701656	2.46069	1.36414	0.760045	1.57279	4.21349	4.46577	4.40514	4.11128	3.743	3.3939	2.72965	3.05464	2.94952	0.330632	1.12405	0.956561	0.96961	-0.511164	1.29906	0.447996	-0.395843	0.653326	7.85234e-07	4.14885e-06	19605.4	66986.6	43137.5	32166	41553.5	36527.2
gga-miR-181b-5p	AACAUUCAUUGCUGUCGGUGGG	MIMAT0001151	miR-181abcd/4262	mir-181b-1 (Gallus gallus)//mir-181b-2 (Gallus gallus)	25675.2	29936.4	27280.5	20063.3	19690.7	18495.7	15908.6	10813.9	12019.5	7675.23	7651.47	8309.53	4922.8	3822.1	2768.82	3359.03	3316.58	2857.44	14.6481	14.8696	14.7356	14.2923	14.2652	14.1749	13.9575	13.4006	13.5531	12.906	12.9015	13.0206	12.2653	11.9001	11.4351	11.7138	11.6955	11.4805	2.65012e-09	5.01662e-08	85.9521	28.8207	34.2882	118.636	260.008	178.112
gga-miR-183	UAUGGCACUGGUAGAAUUCACUG	MIMAT0001191	miR-183	mir-183 (Gallus gallus)	1518.62	1018.34	651.4	709.557	1062.46	732.125	207.888	162.541	258.543	140.69	100.517	76.7139	15.4707	45.7831	27.8878	30.8638	11.9074	43.7235	10.5685	9.99201	9.3474	9.47077	10.0532	9.51595	7.69966	7.34466	8.01426	7.13638	6.65129	6.26142	3.95146	5.51674	4.80156	4.94784	3.57378	5.45034	3.82055e-07	2.33186e-06	472.597	18905.8	38135.8	7812.55	32037.6	24916.8
gga-miR-184-3p	UGGACGGAGAACUGAUAAGGGU	MIMAT0001158	miR-184	mir-184 (Gallus gallus)	16.917	71.4039	73.63	181.192	87.6384	207.852	54.071	57.3828	31.8653	310.776	466.814	303.431	844.815	2692.08	2249.62	723.167	622.477	1099.38	4.0804	6.15793	6.20222	7.50138	6.45349	7.69941	5.75678	5.84255	4.99391	8.27973	8.8667	8.24522	9.72249	11.3945	11.1355	9.49818	9.28188	10.1025	4.90857e-06	2.04427e-05	0.0473866	0.051151	1	0.0380525	1	1
gga-miR-184-5p	CCUUAUCACUUUUCCAGCCCAGC	MIMAT0026526	miR-184	mir-184 (Gallus gallus)	0	0.182619	0	0.31858	0.15215	0.306906	0	0	0	0	0.256421	0.228315	0	1.2279	1.09364	0.682072	0.253348	0	-6.64386	-2.45309	-6.64386	-1.65027	-2.71643	-1.70413	-6.64386	-6.64386	-6.64386	-6.64386	-1.96342	-2.1309	-6.64386	0.296191	0.129137	-0.552004	-1.98081	-6.64386	0.244875	0.311819	13.6989	56.8888	38.5559	13.0319	37.7726	27.5714
gga-miR-187-3p	UCGUGUCUUGUGUUGCAGCC	MIMAT0001124	miR-187	mir-187 (Gallus gallus)	132.919	254.449	126.899	56.9461	39.7872	43.9643	85.8082	62.5758	83.7671	140.218	200.393	200.232	103.986	94.5482	116.473	124.99	97.7924	144.382	7.05441	7.99123	6.98754	5.83153	5.31423	5.45826	6.42304	5.96753	6.38831	7.13153	7.64669	7.64553	6.70025	6.56298	6.86385	6.96566	6.61165	7.17375	9.39535e-05	0.000255842	276.176	1137.21	959.472	331.114	926.007	598.808
gga-miR-187-5p	GGCUACAACACAGGACAUGGGA	MIMAT0026507	miR-187	mir-187 (Gallus gallus)	4.05155	7.36562	3.75663	1.51325	0.532525	0.690539	3.44241	1.5579	3.37965	5.65904	5.25662	7.19193	4.50411	5.78866	4.64797	8.86693	8.61384	5.9766	2.01848	2.88081	1.90944	0.597654	-0.909078	-0.534205	1.78342	0.639605	1.75688	2.50056	2.39414	2.84638	2.17124	2.53323	2.2166	3.14844	3.10666	2.57932	5.56181e-05	0.000165266	169.389	896.546	452.095	71.0568	218.016	122.851
gga-miR-18a-3p	ACUGCCCUAAGUGCUCCUUCUG	MIMAT0026499	miR-187	mir-18a (Gallus gallus)	17.8411	29.0364	19.5345	13.7786	15.9758	23.9387	7.30462	7.78951	7.24211	6.60221	4.61557	4.45214	6.85409	6.84115	4.92138	2.38725	7.09375	2.83102	4.15713	4.85979	4.28795	3.78435	3.99781	4.58127	2.86881	2.96153	2.85641	2.72295	2.20651	2.1545	2.77696	2.77424	2.29906	1.25535	2.82655	1.50132	7.16093e-05	0.000202798	617.408	2729.4	2504.36	674.987	1989.87	1218.51
gga-miR-18a-5p	UAAGGUGCAUCUAGUGCAGAUA	MIMAT0001113	miR-18ab/4735-3p	mir-18a (Gallus gallus)	322.845	334.618	391.742	351.792	392.547	301.075	179.761	269.258	190.709	68.8516	70.1311	75.2298	103.79	95.2498	98.9744	56.953	71.9509	49.071	8.3347	8.38637	8.61376	8.45858	8.61672	8.23398	7.48993	8.07284	7.57523	6.10542	6.13198	6.23323	6.69753	6.57364	6.62898	5.8317	6.16894	5.6168	2.97596e-09	5.01662e-08	0.189423	0.0530966	0.0559741	0.327842	0.0911366	0.141289
gga-miR-18b-3p	UACUGCCCUAAAUGCUCCUUCUGGC	MIMAT0026516	miR-18ab/4735-3p	mir-18b (Gallus gallus)	46.7706	76.5172	41.4732	26.6811	23.4311	44.1178	6.63293	5.19301	6.03509	3.14391	4.74378	3.7672	3.72079	4.03452	2.18728	1.53466	3.80022	0	5.54753	6.25771	5.37411	4.73774	4.55035	5.46329	2.72965	2.37657	2.59338	1.65256	2.24604	1.91349	1.89561	2.0124	1.12914	0.617921	1.92608	-6.64386	0.0088413	0.0155712	0.317396	0.129172	0.477465	1.79818	2.15451	3.66735
gga-miR-18b-5p	UAAGGUGCAUCUAGUGCAGUUA	MIMAT0001141	miR-18ab/4735-3p	mir-18b (Gallus gallus)	382.623	420.753	679.425	566.276	575.736	368.748	213.177	279.903	189.985	68.5373	65.1309	66.3255	94.5864	86.3037	70.2663	40.5833	55.99	34.6014	8.57978	8.71683	9.40817	9.14536	9.16926	8.52649	7.73591	8.12878	7.56974	6.09882	6.02527	6.05149	6.56356	6.43135	6.13476	5.34281	5.8071	5.11276	1.83001e-08	1.7048e-07	14.6749	10.196	22.017	52.6006	52.2764	70.2808
gga-miR-190a-3p	CUAUAUAUCAAACAUAUUCCU	MIMAT0026525	miR-190/190ab	mir-190a (Gallus gallus)	3.48291	4.01761	6.46141	6.53089	7.07498	5.21741	7.47254	6.75091	4.58667	1.88635	1.92316	1.14158	2.34997	4.38535	5.19479	4.60398	6.58706	0.943674	1.80029	2.00634	2.69185	2.70728	2.82273	2.38333	2.9016	2.75508	2.19745	0.915595	0.943475	0.191026	1.23264	2.13269	2.37706	2.20288	2.71963	-0.08364	0.0531496	0.0793879	174.243	33.1532	53.6726	79.2568	51.7129	69.8783
gga-miR-190a-5p	UGAUAUGUUUGAUAUAUUAGGU	MIMAT0001155	miR-190/190ab	mir-190a (Gallus gallus)	41.5817	39.6891	58.904	72.7158	67.7828	50.4861	58.353	57.1231	48.2808	36.3122	15.3852	15.183	28.1997	26.8383	25.9739	20.4622	18.2411	12.8969	5.37788	5.31067	5.88029	6.1842	6.08285	5.65781	5.86673	5.836	5.59338	5.18238	3.94348	3.92438	4.81761	4.74622	4.69899	4.35489	4.18912	3.68895	0.000150573	0.000389073	0.122519	0.0265483	1	0.328135	1	1
gga-miR-193a-3p	AACUGGCCUACAAAGUCCCAGU	MIMAT0007740	miR-193/193b/193a-3p	mir-193a (Gallus gallus)	84.514	61.7251	84.2237	409.614	646.638	475.935	617.786	748.572	510.569	240.352	366.938	336.651	295.509	354.161	361.174	390.145	506.95	380.615	6.40112	5.94779	6.39616	8.67812	9.33681	8.89462	9.27096	9.548	8.99596	7.909	8.51939	8.39511	8.20706	8.46826	8.49655	8.60787	8.9857	8.57219	1.70457e-07	1.18317e-06	0.535917	0.0265483	0.114537	1	0.065277	1
gga-miR-193a-5p	UGGGUCUUUGCGGGCGAGAUGA	MIMAT0026787	miR-193/193b/193a-3p	mir-193a (Gallus gallus)	7.74771	5.8438	6.31115	31.3801	44.5039	37.8262	25.2723	50.8915	43.4527	27.352	31.0269	30.4801	39.5579	33.5041	47.0265	29.1586	42.5625	36.8033	2.95377	2.54691	2.6579	4.97178	5.47586	5.24131	4.65948	5.66935	5.44137	4.77358	4.95545	4.92979	5.30589	5.06626	5.5554	4.86585	5.41151	5.20176	1.02526e-06	5.18488e-06	1.24379	2.06114	1.27771	0.613834	0.520853	0.482325
gga-miR-193b-3p	AACUGGCCCACAAAGUCCCGCUUU	MIMAT0003353	miR-193/193b/193a-3p	mir-193b (Gallus gallus)	53.7364	77.552	41.924	57.9815	54.0133	44.2712	49.0333	59.2003	66.8689	272.42	303.217	195.209	256.735	220.846	294.736	328.588	345.314	503.293	5.74783	6.27709	5.38971	5.85752	5.75524	5.4683	5.61569	5.88753	6.06326	8.08969	8.24421	7.60888	8.00413	7.7869	8.20328	8.36014	8.43176	8.97525	5.65467e-08	4.54944e-07	1294.62	1587.35	2362.33	938.596	1221.88	946.942
gga-miR-193b-5p	CGGGGUUUUGGGGGCGAGAUGA	MIMAT0026629	miR-193/193b/193a-3p	mir-193b (Gallus gallus)	0.14216	0.0608729	0.300531	0.0796449	0.3043	0.0767266	0.0839611	0.25965	0	0.157196	0.384631	0.114158	0	0	0.27341	0.170518	0.253348	0	-2.81441	-4.03806	-1.73442	-3.65027	-1.71643	-3.70413	-3.57414	-1.94536	-6.64386	-2.66937	-1.37845	-3.1309	-6.64386	-6.64386	-1.87086	-2.552	-1.98081	-6.64386	0.62206	0.646966	5.28757	8.8517	4.9653	0.822548	1.17237	1.38965
gga-miR-194	UGUAACAGCAACUCCAUGUGGA	MIMAT0001133	miR-194	mir-194 (Gallus gallus)	2.4878	1.27833	0.82646	0.557515	0.684675	0.383633	0.251883	0.519301	1.44842	0.157196	1.2821	0.684945	0.979155	3.68369	2.46069	4.09243	2.53348	1.57279	1.31487	0.354261	-0.274984	-0.842919	-0.546508	-1.3822	-1.98917	-0.945357	0.534483	-2.66937	0.358513	-0.545939	-0.0303903	1.88115	1.29906	2.03296	1.34112	0.653326	0.0474886	0.0718417	309.649	428.696	665.819	173.024	266.165	211.432
gga-miR-196-1-3p	CAAGAACAUCAAACUACCUGAU	MIMAT0031017	miR-196abc	mir-196-1 (Gallus gallus)	1.99024	0.486983	0.300531	0.0796449	0.3043	0.383633	0.167922	0	0.482808	0	0.256421	0.228315	0.783324	0.526242	0.82023	1.53466	1.77344	1.25823	0.99294	-1.03806	-1.73442	-3.65027	-1.71643	-1.3822	-2.57414	-6.64386	-1.05048	-6.64386	-1.96342	-2.1309	-0.352318	-0.926202	-0.2859	0.617921	0.826549	0.331397	0.0695595	0.100241	15.4357	5.28184	7.13739	10.8766	6.43298	6.93973
gga-miR-196-2-3p	CUACAGCACGAAACUGCCUUAA	MIMAT0026504	miR-196abc	mir-196-2 (Gallus gallus)	0	0.0608729	0.525929	0.0796449	0.15215	0	0.251883	0	0	0	0	0	0	0	0.54682	0	0	0	-6.64386	-4.03806	-0.927061	-3.65027	-2.71643	-6.64386	-1.98917	-6.64386	-6.64386	-6.64386	-6.64386	-6.64386	-6.64386	-6.64386	-0.870863	-6.64386	-6.64386	-6.64386	0.563719	0.599274	12158.5	7878.04	6584.92	7500.4	5227.9	4576.09
gga-miR-196-5p	UAGGUAGUUUCAUGUUGUUGG	MIMAT0001121	miR-196abc	mir-196-2 (Gallus gallus)//mir-196-1 (Gallus gallus)//mir-196-3 (Gallus gallus)//mir-196-4 (Gallus gallus)//mir-196-5 (Gallus gallus)	482.846	584.441	644.563	497.064	771.325	784.145	726.935	577.463	538.813	574.707	566.946	588.825	576.527	612.195	748.049	724.701	558.126	658.37	8.91542	9.19091	9.33218	8.95729	9.59119	9.61498	9.50568	9.17358	9.07364	9.16668	9.14707	9.20169	9.17124	9.25785	9.54699	9.50124	9.12445	9.36275	0.749691	0.756099	23398.9	13433.1	11584.2	10685.8	7786.91	7926.28
gga-miR-199-3p	UACAGUAGUCUGCACAUUGG	MIMAT0003721	miR-199ab-5p	mir-199-2 (Gallus gallus)//mir-199-1 (Gallus gallus)	19271.7	25391.9	25533	15208.1	12371.8	12719.3	13688.9	8474.21	12589.4	11915.4	11753.7	8388.41	7894.15	7720.32	7746.25	9105.15	6988.11	7685.59	14.2342	14.6321	14.6401	13.8926	13.5948	13.6347	13.7407	13.0489	13.6199	13.5405	13.5208	13.0342	12.9466	12.9144	12.9193	13.1525	12.7707	12.9079	3.11312e-05	0.000102995	570.616	684.178	614.404	576.826	645.59	647.066
gga-miR-199-5p	CCCAGUGUUCAGACUACCUGUUC	MIMAT0001152	miR-199ab-5p	mir-199-2 (Gallus gallus)//mir-199-1 (Gallus gallus)	9714.42	12075.1	14685.9	8294.78	7131.2	8208.13	8192.76	5396.32	6165.69	8635.22	7371.45	6494.54	5118.44	4939.31	5625.96	4673.04	4155.67	4899.55	13.2459	13.5597	13.8421	13.018	12.7999	13.0028	13.0001	12.3978	12.59	13.076	12.8477	12.665	12.3215	12.2701	12.4579	12.1901	12.0209	12.2584	5.34658e-05	0.000161768	0.195601	0.077265	0.0839611	1	0.182273	1
gga-miR-199b	CAGUAGUCUGCACAUUUGGU	MIMAT0007583	miR-199b	mir-199b (Gallus gallus)	17.6278	25.7492	2.93017	1.35396	1.14113	13.3504	16.4564	1.81755	3.13825	11.1609	12.5646	8.90429	0.587493	8.59529	10.1162	8.5259	3.80022	8.49306	4.13978	4.68646	1.55099	0.437189	0.190457	3.73881	4.04057	0.861998	1.64996	3.48038	3.65129	3.1545	-0.767356	3.10355	3.33859	3.09185	1.92608	3.08628	0.57325	0.600386	0.925917	0.255859	0.21691	0.161579	0.709932	1.52211
gga-miR-19a-3p	UGUGCAAAUCUAUGCAAAACUGA	MIMAT0001112	miR-19ab	mir-19a (Gallus gallus)	328.247	273.197	327.503	493.4	346.37	446.318	671.185	776.355	549.918	205.455	143.98	169.638	236.172	295.748	266.575	224.572	231.054	178.669	8.35864	8.0938	8.35537	8.94662	8.43617	8.80193	9.39057	9.60057	9.10307	7.68268	7.16973	7.40632	7.8837	8.20822	8.0584	7.81104	7.85208	7.48114	1.81641e-06	8.68933e-06	1.53086	0.541941	0.739869	0.708082	2.37451	2.7329
gga-miR-19a-5p	AGUUUUGCAUAGUUGCACUAC	MIMAT0026498	miR-19ab	mir-19a (Gallus gallus)	4.40695	4.01761	7.43814	9.15917	11.4113	5.98467	4.11409	5.71231	5.06948	0.943173	1.41031	0.114158	1.17499	0.701656	1.64046	1.70518	1.52009	0.943674	2.13978	2.00634	2.89494	3.19522	3.51239	2.58127	2.04057	2.51407	2.34184	-0.0844054	0.496016	-3.1309	0.232644	-0.511164	0.7141	0.769924	0.604157	-0.08364	0.000939672	0.00206611	0.167854	0.153557	0.114537	0.218661	0.0911366	0.141289
gga-miR-19b-3p	UGUGCAAAUCCAUGCAAAACUGA	MIMAT0001110	miR-19ab	mir-19b (Gallus gallus)	1313.13	1282.96	1287.77	1732.36	1345.39	1684.3	2148.06	2738.53	2200.4	1013.44	935.551	866.798	1080.99	1293.33	1291.31	895.901	1041.51	903.41	10.3588	10.3253	10.3307	10.7585	10.3938	10.7179	11.0688	11.4192	11.1035	9.98504	9.86967	9.75955	10.0781	10.3369	10.3346	9.8072	10.0245	9.81924	8.95941e-07	4.66416e-06	57.7375	52.0887	58.3675	256.949	257.439	392.398
gga-miR-19b-5p	AGUUUUGCAGGUUUGCAUCCAGC	MIMAT0026496	miR-19ab	mir-19b (Gallus gallus)	1.27944	1.40008	1.05186	1.91148	2.89085	1.38108	1.84714	0.778951	1.20702	0.785978	0.256421	0.799103	0.587493	0.701656	0.27341	1.19363	0.253348	0	0.35551	0.485505	0.0729395	0.934689	1.53149	0.465795	0.885297	-0.360395	0.271448	-0.34744	-1.96342	-0.323547	-0.767356	-0.511164	-1.87086	0.255351	-1.98081	-6.64386	0.115133	0.157973	6.63422	37.9034	39.8722	29.6197	40.0295	36.1748
gga-miR-1a-1-5p	ACAUACUUCUUUAUAUGCCCAUA	MIMAT0031071	miR-1ab/206/613	mir-1a-1 (Gallus gallus)	0.426479	0.730475	0.450796	0.0796449	0	0	0.0839611	0.25965	0	0	0	0	0.195831	0	0	0	0	0	-1.22945	-0.453094	-1.14945	-3.65027	-6.64386	-6.64386	-3.57414	-1.94536	-6.64386	-6.64386	-6.64386	-6.64386	-2.35232	-6.64386	-6.64386	-6.64386	-6.64386	-6.64386	0.00713115	0.0128143	76.8209	510.729	625.642	314.647	336.948	425.903
gga-miR-1a-2-5p	ACAUACUUCUUUAUGUACCCAUA	MIMAT0026510	miR-1ab/206/613	mir-1a-2 (Gallus gallus)	0.14216	0	0.225398	0.0796449	0	0	0	0	0	0.157196	0.256421	0.570788	0	0	0	0	0	0	-2.81441	-6.64386	-2.14945	-3.65027	-6.64386	-6.64386	-6.64386	-6.64386	-6.64386	-2.66937	-1.96342	-0.808974	-6.64386	-6.64386	-6.64386	-6.64386	-6.64386	-6.64386	0.00239939	0.00471948	46.725	63.6616	54.5856	22.2935	27.004	17.2
gga-miR-1a-3p	UGGAAUGUAAAGAAGUAUGUA	MIMAT0001127	miR-1ab/206/613	mir-1a-2 (Gallus gallus)//mir-1a-1 (Gallus gallus)	97.3084	205.507	219.913	93.5828	3.6516	2.22507	87.9073	57.9021	15.2084	69.3232	71.4132	97.0339	62.0784	27.7154	65.345	54.5657	92.4721	62.597	6.60449	7.68304	7.78079	6.54817	1.86853	1.15385	6.45791	5.85554	3.9268	6.11527	6.15812	6.60042	5.95602	4.79262	6.03	5.76992	6.53095	5.96802	0.0541119	0.0804858	4.65398	6.27442	6.27004	1.65036	3.9767	4.0449
gga-miR-1b-3p	UGGAAUGUUAAGAAGUAUGUA	MIMAT0001175	miR-1ab/206/613	mir-1b (Gallus gallus)	14.2871	11.9311	17.8064	12.6635	12.4002	5.52431	27.7072	16.6176	21.7263	39.7705	55.1305	62.9008	33.8788	32.4516	90.4987	69.0598	71.9509	69.8319	3.83664	3.57665	4.15433	3.66261	3.63229	2.46579	4.79219	4.05464	4.44137	5.31363	5.78478	5.97501	5.08231	5.02022	6.49982	6.10977	6.16894	6.12581	6.7554e-05	0.000194424	494.267	503.586	227.688	66.6646	83.7188	43.7249
gga-miR-1b-5p	ACAUACUUCUUCAUAUGCCCAUA	MIMAT0026536	miR-1ab/206/613	mir-1b (Gallus gallus)	0.497559	0.304364	0.150265	0.15929	0.228225	0	0.671689	0.519301	0.241404	2.04354	1.41031	1.94068	0.391662	0.87707	5.19479	2.72829	4.81362	3.46014	-1.00706	-1.71613	-2.73442	-2.65027	-2.13147	-6.64386	-0.574135	-0.945357	-2.05048	1.03107	0.496016	0.956561	-1.35232	-0.189236	2.37706	1.448	2.26712	1.79083	0.00352099	0.0066654	54.9203	31.41	5.95368	3.88496	3.3142	1.7783
gga-miR-1c	UGGAAUGGAAAGCAGUAUGUAU	MIMAT0007503	miR-1c	mir-1c (Gallus gallus)	0.14216	0.42611	0	0.15929	0	0	0.167922	0	0	0	0.641052	0.342473	0	0	0.27341	0.170518	0.253348	0	-2.81441	-1.2307	-6.64386	-2.65027	-6.64386	-6.64386	-2.57414	-6.64386	-6.64386	-6.64386	-0.641487	-1.54594	-6.64386	-6.64386	-1.87086	-2.552	-1.98081	-6.64386	0.81193	0.81423	349.735	348.471	213.242	71.4042	99.3382	59.325
gga-miR-200a-3p	UAACACUGUCUGGUAACGAUGU	MIMAT0001171	miR-141/200a	mir-200a (Gallus gallus)	923.114	433.232	495.876	2352.15	3386.63	2449.42	2072.66	3718.71	1721.69	655.505	670.925	698.53	1602.09	2282.49	2085.02	1160.72	1300.44	1194.38	9.85037	8.759	8.95383	11.1998	11.7256	11.2582	11.0173	11.8606	10.7496	9.35646	9.39001	9.44818	10.6457	11.1564	11.0258	10.1808	10.3448	10.222	2.47203e-05	8.41441e-05	22.1373	17.8977	7.44541	5.22331	6.20554	4.10401
gga-miR-200a-5p	CAUCUUACUAGACAGUGCUGGA	MIMAT0026533	miR-141/200a	mir-200a (Gallus gallus)	270.032	141.59	96.5455	760.768	1034.54	894.325	469.343	546.564	340.379	56.5904	76.6698	79.9103	216.981	233.651	203.417	127.377	117.554	123.621	8.07699	7.14558	6.59314	9.57131	10.0148	9.80466	8.8745	9.09425	8.411	5.82249	6.26059	6.32031	7.76142	7.86821	7.6683	6.99296	6.87718	6.94978	5.57441e-07	2.98991e-06	5.05793	0.912106	2.79332	6.03586	4.98025	7.81913
gga-miR-200b-3p	UAAUACUGCCUGGUAAUGAUGAU	MIMAT0001172	miR-200bc/429/548a	mir-200b (Gallus gallus)	461.024	213.481	154.022	796.29	1438.58	1176.76	699.9	1378.74	799.771	348.345	334.373	310.623	912.573	944.604	920.845	556.23	592.835	647.36	8.8487	7.73797	7.26699	9.63715	10.4904	10.2006	9.451	10.4291	9.64344	8.44437	8.38531	8.27902	9.8338	9.88357	9.84681	9.11954	9.21149	9.33842	0.000213212	0.000535298	171.422	46.8992	77.3837	180.281	105.002	122.388
gga-miR-200b-5p	UCUUACUGGGCAGCAUUGGA	MIMAT0026534	miR-200bc/429/548a	mir-200b (Gallus gallus)	21.5372	12.7224	6.83707	42.2915	61.3925	66.9823	35.9354	49.0739	30.6583	13.5188	13.5903	11.9865	32.508	40.3452	40.4647	22.8494	33.442	26.4229	4.42876	3.6693	2.77338	5.40229	5.93999	6.06571	5.16733	5.61689	4.9382	3.7569	3.76451	3.58334	5.02272	5.33433	5.33859	4.51408	5.06359	4.72371	0.000139551	0.000363242	0.0608729	0.259212	1	0.161579	0.773846	0.311807
gga-miR-202-5p	UUUCCUAUGCAUAUACUUCUUU	MIMAT0003354	miR-203	mir-202 (Gallus gallus)	0.14216	0	0	0	0	0.153453	0	0	0	0	0	0.114158	0	0	0	0	0	0	-2.81441	-6.64386	-6.64386	-6.64386	-6.64386	-2.70413	-6.64386	-6.64386	-6.64386	-6.64386	-6.64386	-3.1309	-6.64386	-6.64386	-6.64386	-6.64386	-6.64386	-6.64386	0.700312	0.710345	53.9836	158.894	47.773	360.34	1928.84	815.008
gga-miR-203a	GUGAAAUGUUUAGGACCACUUG	MIMAT0001146	miR-203	mir-203a (Gallus gallus)	713.855	474.93	229.004	15900.5	24775.4	16041.7	21340.6	55794	37272.7	7413.5	7652.75	8371.4	34203.9	29848.8	32060	21732.2	32396.4	20621.8	9.47949	8.89157	7.83923	13.9568	14.5966	13.9695	14.3813	15.7678	15.1858	12.8559	12.9018	13.0313	15.0619	14.8654	14.9685	14.4075	14.9835	14.3319	1.51e-08	1.44471e-07	1062.79	834.715	209.657	105.974	29.7138	28.8316
gga-miR-204	UUCCCUUUGUCAUCCUAUGCCU	MIMAT0001156	miR-204/204b/211	mir-204-2 (Gallus gallus)//mir-204-1 (Gallus gallus)	93.6122	59.9598	104.284	32.4951	23.5833	30.3837	33.1646	23.1089	46.5909	134.088	127.185	94.6366	139.823	317.85	322.35	174.61	139.848	219.876	6.54862	5.90592	6.70438	5.02215	4.55969	4.92523	5.05157	4.53038	5.54198	7.06703	6.99078	6.56433	7.12746	8.3122	8.33249	7.448	7.12772	7.78055	6.06845e-06	2.44117e-05	27630.7	19416.6	12914	7878.74	3837.91	3177.69
gga-miR-205a	UCCUUCAUUCCACCGGAGUCUG	MIMAT0001184	miR-205/205ab	mir-205a (Gallus gallus)	28560.7	18044	12211.6	57736.9	75264.1	67958.7	44510.6	46991.3	37910.5	25715	34838.2	35944.7	36735.6	49369	38556	34234.7	30953.3	44393.6	14.8017	14.1392	13.576	15.8172	16.1997	16.0524	15.4419	15.5201	15.2103	14.6503	15.0884	15.1335	15.1649	15.5913	15.2347	15.0632	14.9178	15.4381	0.000479526	0.00114698	20.612	13.7279	7.55556	1.79261	1.70689	1.23233
gga-miR-205b	CCCUUCAUUCCACCGGAAUCUG	MIMAT0001164	miR-205/205ab	mir-205b (Gallus gallus)	11163.7	9413.44	7524.16	5475.19	6376.3	7420.92	4335.42	2836.16	3378.69	630.197	715.542	669.991	7.83324	311.886	237.867	210.249	180.891	262.97	13.4465	13.2005	12.8773	12.4187	12.6385	12.8574	12.082	11.4697	11.7222	9.29966	9.48289	9.388	2.96961	8.28488	7.89401	7.71595	7.49897	8.03876	7.72833e-05	0.000215419	46.5214	48.4406	19.5927	4.67474	5.23728	5.53203
gga-miR-206	UGGAAUGUAAGGAAGUGUGUGG	MIMAT0001139	miR-1ab/206/613	mir-206 (Gallus gallus)	461.308	1014.45	935.402	228.023	0.532525	2.3018	88.3271	41.2844	0	1.57196	0.12821	0.342473	0.391662	0.526242	0.54682	0.341036	1.01339	0	8.84959	9.98648	9.86944	7.83304	-0.909078	1.20276	6.46478	5.36753	-6.64386	0.65256	-2.96342	-1.54594	-1.35232	-0.926202	-0.870863	-1.552	0.0191941	-6.64386	0.0234732	0.0378545	83770.7	71356.6	80915.1	87879.9	47409.4	45028.8
gga-miR-20a-5p	UAAAGUGCUUAUAGUGCAGGUAG	MIMAT0001111	miR-17/17-5p/20ab/20b-5p/93/106ab/427/518a-3p/519d	mir-20a (Gallus gallus)	699.639	736.927	858.691	973.5	944.319	778.314	688.985	794.011	611.959	426.786	416.171	384.254	398.125	463.619	428.433	336.091	377.742	317.703	9.45047	9.52538	9.746	9.92704	9.88313	9.60421	9.42833	9.63302	9.25729	8.73737	8.70103	8.58592	8.63708	8.8568	8.74293	8.39271	8.56126	8.31154	1.93433e-07	1.29199e-06	2248.76	2132.27	996.757	316.928	268.047	217.335
gga-miR-20b-3p	ACUGUAAUGUGGGCACUUACAG	MIMAT0026551	miR-17/17-5p/20ab/20b-5p/93/106ab/427/518a-3p/519d	mir-20b (Gallus gallus)	4.19371	4.62634	4.65823	5.25657	5.09703	4.75705	1.67922	2.5965	0.965615	0.157196	1.15389	0.570788	1.37082	0.701656	0.54682	0.85259	0.253348	0.314558	2.06823	2.20987	2.21978	2.39412	2.34966	2.25007	0.747793	1.37657	-0.0504798	-2.66937	0.20651	-0.808974	0.455037	-0.511164	-0.870863	-0.230076	-1.98081	-1.6686	0.000333591	0.000808843	1	0.0265483	1	1	1	1
gga-miR-20b-5p	CAAAGUGCUCAUAGUGCAGGUAG	MIMAT0001411	miR-17/17-5p/20ab/20b-5p/93/106ab/427/518a-3p/519d	mir-20b (Gallus gallus)	856.939	1048.47	1006.03	1015.63	880.873	787.215	510.903	484.767	407.731	312.033	305.525	278.202	217.568	276.102	238.14	145.622	188.491	150.988	9.74305	10.0341	9.97445	9.98816	9.78279	9.62061	8.99691	8.92115	8.67147	8.28556	8.25515	8.11999	7.76532	8.10906	7.89567	7.18609	7.55835	7.23829	8.82301e-10	2.83941e-08	1	0.0253583	1	1	1	1
gga-miR-21-5p	UAGCUUAUCAGACUGAUGUUGA	MIMAT0003774	miR-21/590-5p	mir-21 (Gallus gallus)	16780	15185.5	14471.8	9822.61	8776.32	9256.52	13570.7	12876.1	14560	16420.6	13774.7	12395.3	38168.8	65046.8	46895	24954.8	26678.6	25204.9	14.0345	13.8904	13.821	13.2619	13.0994	13.1763	13.7282	13.6524	13.8297	14.0032	13.7497	13.5975	15.2201	15.9892	15.5171	14.607	14.7034	14.6214	5.40007e-08	4.48493e-07	60.5983	36.5607	15.5297	4.66596	1.18456	1.70979
gga-miR-21-3p	CAACAACAGUCGGUAGGCUGUC	MIMAT0026643	miR-21/590-5p	mir-21 (Gallus gallus)	231.649	192.541	177.689	110.786	89.7685	88.4657	120.064	114.506	116.598	97.6184	100.132	71.2343	258.105	486.774	384.961	214	197.612	223.651	7.8558	7.58902	7.47321	6.79163	6.48814	6.46705	6.90766	6.83928	6.8654	6.60908	6.64576	6.1545	8.01182	8.92711	8.58857	7.74147	7.62652	7.8051	1.96451e-06	9.27251e-06	5.15467	3.32227	1.70877	0.485037	0.065277	0.323384
gga-miR-211	UUCCCUUUGUCAUCCUAUGCCU	MIMAT0003368	miR-204/204b/211	mir-211 (Gallus gallus)	47.8368	30.5582	51.9918	16.3272	11.7916	15.6522	16.2045	11.6843	24.1404	66.0221	65.2591	47.4895	70.695	161.205	156.39	83.8948	70.9375	114.499	5.58005	4.93349	5.70021	4.02921	3.55969	3.9683	4.01832	3.5465	4.59338	6.04488	6.02811	5.56954	6.14354	7.33276	7.28901	6.39051	6.14848	6.83919	6.66581e-06	2.56489e-05	1	1	0.027987	1	1	1
gga-miR-2127	CGGGAGGGGAGGGAGGGCGGG	MIMAT0011203	miR-2127/4728-5p	mir-2127 (Gallus gallus)	0	0	0	0	0	0	0	0	0	0.157196	0	0	0	0	0	0	0	0	-6.64386	-6.64386	-6.64386	-6.64386	-6.64386	-6.64386	-6.64386	-6.64386	-6.64386	-2.66937	-6.64386	-6.64386	-6.64386	-6.64386	-6.64386	-6.64386	-6.64386	-6.64386	0.458197	0.502172	0.0690285	1	1	1	1	1
gga-miR-2131-3p	CUGUUACUGUUCUUCUGAUGG	MIMAT0026920	miR-2131	mir-2131 (Gallus gallus)	33.9762	80.6566	65.0649	73.353	48.1555	83.4785	41.4768	49.3336	34.5207	37.7269	28.5909	39.156	38.3829	32.8024	28.708	14.8351	15.2009	15.4133	5.08645	6.33372	6.02381	6.19678	5.58963	6.38333	5.37423	5.6245	5.10939	5.23752	4.83748	5.29116	5.26239	5.03573	4.84338	3.89094	3.92608	3.94611	0.000159524	0.000409213	0.020291	1	1	1	1	1
gga-miR-2131-5p	AUGCAGAAGUGCACGGAAACAGCU	MIMAT0011207	miR-2131	mir-2131 (Gallus gallus)	126.167	219.325	310.523	256.457	127.045	262.712	115.195	128.267	86.664	59.8915	40.2581	48.8594	47.9786	87.5316	47.5733	24.5546	35.2154	20.4463	6.97919	7.77693	8.27856	8.00257	6.9892	8.03734	6.84793	7.00301	6.43736	5.90428	5.33121	5.61057	5.58432	6.45173	5.57208	4.61792	5.13814	4.35377	2.57199e-05	8.67127e-05	0.689107	1	1	0.0427368	0.0911366	1
gga-miR-214	ACAGCAGGCACAGACAGGCAG	MIMAT0007751	miR-214	mir-214 (Gallus gallus)	2257.28	3007.18	3474.51	1797.67	1226.94	1422.66	1417.77	951.619	1301.65	1724.28	1838.41	1754.49	872.427	950.569	853.312	877.826	1099.28	929.833	11.1404	11.5542	11.7626	10.8119	10.2608	10.4744	10.4694	9.89424	10.3461	10.7518	10.8442	10.7768	9.76889	9.89265	9.73693	9.77779	10.1023	9.86083	9.44743e-06	3.55786e-05	1.62195	0.0767266	0.027987	1	1	1
gga-miR-215-5p	AUGACCUAUGAAUUGACAGAC	MIMAT0001134	miR-192/215	mir-215 (Gallus gallus)	43.0033	36.0367	24.4933	19.9112	15.9758	13.5806	21.7459	10.9053	23.4162	15.0908	19.8726	7.64856	28.0038	34.2057	24.6069	22.6789	38.2556	30.5121	5.42638	5.1714	4.61431	4.31551	3.99781	3.76348	4.44267	3.44696	4.54943	3.91559	4.31271	2.93519	4.80755	5.09617	4.62099	4.50328	5.2576	4.93131	0.0193994	0.0319413	0.455453	0.441915	0.139935	0.0951353	1	1
gga-miR-216a	UAAUCUCAGCUGGCAACUGUG	MIMAT0001131	miR-216a	mir-216a (Gallus gallus)	0.568639	0.365237	1.57779	0.0796449	0	0	0.251883	0	0	0.157196	0.256421	0.570788	0.391662	0	0.27341	0.170518	0.760045	0.943674	-0.814415	-1.45309	0.657902	-3.65027	-6.64386	-6.64386	-1.98917	-6.64386	-6.64386	-2.66937	-1.96342	-0.808974	-1.35232	-6.64386	-1.87086	-2.552	-0.395843	-0.08364	0.0309473	0.0480497	1	0.0265483	1	1	1	0.104853
gga-miR-216b	AAAUCUCUGCAGGCAAAUGUGA	MIMAT0007748	miR-216b/216b-5p	mir-216b (Gallus gallus)	8.24527	2.86103	8.0392	1.03538	0.3043	0.306906	0.923572	0.25965	1.20702	1.57196	5.64126	2.62562	0.783324	0	1.64046	2.21673	0	5.03293	3.04357	1.51653	3.00705	0.0501663	-1.71643	-1.70413	-0.114703	-1.94536	0.271448	0.65256	2.49602	1.39266	-0.352318	-6.64386	0.7141	1.14844	-6.64386	2.3314	0.330243	0.405924	0.0500885	0.0530966	1	1	1	1
gga-miR-216c	AUCUCUACAGGUAAUUGUGAGA	MIMAT0007339	miR-216c/1461/4684-5p	mir-216c (Gallus gallus)	0	0	0.150265	0.0796449	0	0	0	0	0	0	0	0	0	0	0	0.170518	0	0	-6.64386	-6.64386	-2.73442	-3.65027	-6.64386	-6.64386	-6.64386	-6.64386	-6.64386	-6.64386	-6.64386	-6.64386	-6.64386	-6.64386	-6.64386	-2.552	-6.64386	-6.64386	0.694304	0.70831	1	1	1	0.0523985	1	1
gga-miR-217-3p	CCAUCAGUUCCUAAUGCAUUGCC	MIMAT0026513	miR-217	mir-217 (Gallus gallus)	0	0.0608729	0.375663	0	0	0	0	0	0	0	0	0	0	0	0	0	0.253348	0	-6.64386	-4.03806	-1.41249	-6.64386	-6.64386	-6.64386	-6.64386	-6.64386	-6.64386	-6.64386	-6.64386	-6.64386	-6.64386	-6.64386	-6.64386	-6.64386	-1.98081	-6.64386	0.228002	0.291381	0.0751327	1	0.331447	0.137872	0.520907	1
gga-miR-217-5p	UACUGCAUCAGGAACUGAUUGGAU	MIMAT0001132	miR-217	mir-217 (Gallus gallus)	0.497559	0.121746	0.525929	0	0	0	0	0	0.241404	0	0.769262	0.45663	0.391662	0	0	0.170518	0.506697	0.314558	-1.00706	-3.03806	-0.927061	-6.64386	-6.64386	-6.64386	-6.64386	-6.64386	-2.05048	-6.64386	-0.378453	-1.1309	-1.35232	-6.64386	-6.64386	-2.552	-0.980806	-1.6686	0.0888483	0.123342	1415.05	1599.13	1095.02	645.779	606.846	473.978
gga-miR-218-3p	CAUGGUUCUGUCAAGCACCAUG	MIMAT0026518	miR-218/218a	mir-218-1 (Gallus gallus)//mir-218-2 (Gallus gallus)	0.21324	0	0.150265	0	0.228225	0.0767266	0	0	0.241404	0	0	0	0	0	0	0	0	0	-2.22945	-6.64386	-2.73442	-6.64386	-2.13147	-3.70413	-6.64386	-6.64386	-2.05048	-6.64386	-6.64386	-6.64386	-6.64386	-6.64386	-6.64386	-6.64386	-6.64386	-6.64386	0.210245	0.273629	6.54589	4.50793	1.71851	1.23205	1.34082	1.19873
gga-miR-218-5p	UUGUGCUUGAUCUAACCAUGU	MIMAT0001144	miR-218/218a	mir-218-1 (Gallus gallus)//mir-218-2 (Gallus gallus)	612.566	390.865	615.111	357.367	355.803	323.633	505.53	411.546	555.47	400.063	347.45	407.657	191.719	224.004	267.942	234.462	220.16	176.152	9.25872	8.61053	9.2647	8.48126	8.47493	8.33821	8.98165	8.68491	9.11757	8.64408	8.44066	8.67121	7.58285	7.80738	8.06578	7.87321	7.78241	7.46068	3.81114e-05	0.000121409	47.3956	60.029	41.6156	31.1114	24.3469	30.1004
gga-miR-2188-3p	GAUAUAUGUGGUCAGACCUAUC	MIMAT0027028	miR-2188	mir-2188 (Gallus gallus)	78.7565	134.712	51.0151	121.299	169.267	112.098	66.1613	124.892	127.944	129.844	165.776	100.344	101.636	52.2734	94.053	98.0478	70.1775	114.185	6.29933	7.07373	5.67285	6.92243	7.40316	6.80861	6.04792	6.96454	6.99937	7.02063	7.37309	6.64882	6.66727	5.708	6.5554	6.61541	6.13294	6.83522	0.329062	0.405881	0.0487375	1	0.027987	1	1	1
gga-miR-2188-5p	AAGGUCCAACCUCACAUGUCCU	MIMAT0016372	miR-2188	mir-2188 (Gallus gallus)	492.37	1052.07	294.295	568.187	697.684	637.905	290.589	539.294	589.991	2534.94	2353.94	2093.54	2248.92	1657.14	2281.61	1958.91	1861.6	4090.83	8.9436	10.039	8.20112	9.15022	9.44643	9.3172	8.18284	9.07493	9.20455	11.3077	11.2009	11.0317	11.135	10.6945	11.1558	10.9358	10.8623	11.9982	0.000105269	0.000282313	0.0710799	0.0507167	1	0.513428	0.514154	1.31516
gga-miR-219a	UGAUUGUCCAAACGCAAUUCU	MIMAT0001170	miR-219-5p/508/508-3p/4782-3p	mir-219a (Gallus gallus)	0	0	0.375663	0	0.076075	0	0	0	0	0	0	0	0	0	0	0	0.506697	0	-6.64386	-6.64386	-1.41249	-6.64386	-3.71643	-6.64386	-6.64386	-6.64386	-6.64386	-6.64386	-6.64386	-6.64386	-6.64386	-6.64386	-6.64386	-6.64386	-0.980806	-6.64386	0.675206	0.69686	0.244966	0.127878	0.0839611	0.0427368	0.0584713	1
gga-miR-22-3p	AAGCUGCCAGUUGAAGAACUGU	MIMAT0007288	miR-22/22-3p	mir-22 (Gallus gallus)	33946.3	30086.5	30918.9	30408.4	30289.6	31141.5	35316.6	36003.1	35587	41620.5	46990.6	42047.8	81180.2	98227.5	99847.7	102595	76689.3	85752.3	15.051	14.8768	14.9162	14.8922	14.8865	14.9265	15.1081	15.1358	15.1191	15.345	15.5201	15.3597	16.3088	16.5838	16.6074	16.6466	16.2267	16.3879	1.78532e-09	4.0198e-08	0.841005	1.82696	1.24791	0.256421	0.18222	0.49949
gga-miR-22-5p	AGUUCUUCAGUGGCAAGCUUUA	MIMAT0007287	miR-22/22-3p	mir-22 (Gallus gallus)	11.4439	12.7224	12.7726	8.04414	7.83573	7.74938	14.5253	13.7615	11.1046	22.0074	17.3084	16.8953	24.8705	38.4157	44.019	33.4215	36.4822	32.3995	3.5165	3.6693	3.67498	3.00794	2.97007	2.95408	3.86049	3.78256	3.47308	4.45992	4.1134	4.07855	4.63637	5.26362	5.46005	5.06271	5.18912	5.0179	2.06071e-07	1.32635e-06	0.0473866	1	0.027987	0.104797	0.0584713	0.987317
gga-miR-221-3p	AGCUACAUUGUCUGCUGGGUUUC	MIMAT0001108	miR-221/222/222ab/1928	mir-221 (Gallus gallus)	836.681	728.344	595.126	673.796	786.54	649.26	629.876	631.73	766.698	1230.53	1268.77	1072.74	884.177	1134.58	1329.59	1451.96	1583.17	1306.04	9.70853	9.50848	9.21705	9.39617	9.61938	9.34265	9.29892	9.30316	9.58252	10.2651	10.3092	10.0671	9.78819	10.1479	10.3768	10.5038	10.6286	10.351	4.14688e-05	0.000129911	5.22339	3.22478	2.72107	1.2221	0.326385	0.480706
gga-miR-221-5p	AACCUGGCAUACAAUGUAGAUUUCUGU	MIMAT0026494	miR-221/222/222ab/1928	mir-221 (Gallus gallus)	147.704	135.26	117.132	144.795	157.932	184.297	118.637	132.422	123.599	131.73	100.004	81.5085	93.0198	106.301	131.784	72.4701	88.9253	79.2686	7.20657	7.07959	6.87199	7.17786	7.30316	7.52589	6.89041	7.049	6.94952	7.04144	6.64392	6.34888	6.53947	6.73201	7.04203	6.17931	6.47452	6.30868	0.00160621	0.00336449	90.2256	62.8036	39.509	17.7069	3.36189	5.02024
gga-miR-222a	AGCUACAUCUGGCUACUGGGUCUC	MIMAT0001107	miR-221/222/222ab/1928	mir-222a (Gallus gallus)	4737.12	5178.03	3689.17	3506.61	4095.8	4657.92	2627.06	1936.99	2448.8	2198.69	2406.38	2240.91	1627.55	1624.16	1106.76	1437.47	1659.68	1266.41	12.2098	12.3382	11.8491	11.7759	11.9999	12.1855	11.3592	10.9196	11.2579	11.1024	11.2326	11.1299	10.6685	10.6655	10.1121	10.4893	10.6967	10.3065	2.44098e-06	1.10017e-05	1	0.0255755	1	1	1	1
gga-miR-222b-3p	AGCUACAUCUGAUUACUGGGUCAC	MIMAT0025618	miR-221/222/222ab/1928	mir-222b (Gallus gallus)	33.4786	30.4973	33.96	14.9732	13.7696	25.6267	9.90741	12.4632	19.3123	12.1041	16.7956	12.5573	41.712	207.69	34.7231	16.5402	20.0145	37.4324	5.06517	4.93061	5.08576	3.90432	3.78341	4.67957	3.30851	3.63961	4.27145	3.59742	4.07001	3.65046	5.38239	7.69829	5.11782	4.04791	4.32297	5.22622	0.0116895	0.0198946	928.655	340.676	214.103	68.2247	64.2138	33.2481
gga-miR-222b-5p	UGCUCAGUAGUCAGUGUAGGAUCUGU	MIMAT0025617	miR-221/222/222ab/1928	mir-222b (Gallus gallus)	0.0710799	0.0608729	0	0	0	0	0	0	0	0	0	0	0.391662	0	0	0	0	0	-3.81441	-4.03806	-6.64386	-6.64386	-6.64386	-6.64386	-6.64386	-6.64386	-6.64386	-6.64386	-6.64386	-6.64386	-1.35232	-6.64386	-6.64386	-6.64386	-6.64386	-6.64386	0.327097	0.405881	3150.85	2850.66	2787.93	2685.82	3655.38	2777.26
gga-miR-223	UGUCAGUUUGUCAAAUACCCC	MIMAT0001140	miR-223	mir-223 (Gallus gallus)	26.2285	25.5666	29.0012	23.7342	18.258	26.6241	19.395	30.1195	30.6583	162.855	115.389	124.888	423.778	443.447	238.14	198.312	203.945	276.496	4.71306	4.67619	4.85804	4.5689	4.19046	4.73466	4.27761	4.91262	4.9382	7.34744	6.85037	6.9645	8.72717	8.79262	7.89567	7.63163	7.67204	8.11112	3.8944e-09	5.99399e-08	0.10961	1	1	1	0.065277	1
gga-miR-23b-3p	AUCACAUUGCCAGGGAUUACC	MIMAT0001186	miR-23abc/23b-3p	mir-23b (Gallus gallus)	254.75	370.777	421.645	574.638	506.736	646.038	527.276	535.14	468.082	1202.39	1037.61	1169.09	1122.11	1126.16	945.451	1352.55	1401.78	1287.8	7.99294	8.53441	8.71988	9.16651	8.98509	9.33547	9.04241	9.06377	8.87062	10.2317	10.019	10.1912	10.132	10.1372	9.88486	10.4015	10.453	10.3307	1.31048e-07	9.27823e-07	1.60457	3.9106	1.97011	1.38398	1.18582	0.949748
gga-miR-23b-5p	GGGUUCCUGGCAUGAUGAUUU	MIMAT0026546	miR-23abc/23b-3p	mir-23b (Gallus gallus)	0.781879	1.46095	0.901592	1.43361	0.684675	1.91816	1.34338	0.778951	0.241404	1.57196	1.2821	1.14158	1.37082	1.57873	0.27341	0.85259	1.26674	1.25823	-0.354983	0.546906	-0.149453	0.519652	-0.546508	0.939726	0.425865	-0.360395	-2.05048	0.65256	0.358513	0.191026	0.455037	0.658761	-1.87086	-0.230076	0.341122	0.331397	0.691387	0.70831	0.020291	1	1	1	1	1
gga-miR-24-3p	UGGCUCAGUUCAGCAGGAACAG	MIMAT0001188	miR-24/24ab/24-3p	mir-24 (Gallus gallus)	292.565	187.975	292.567	909.864	915.867	711.639	932.556	1353.04	1035.38	1498.7	1596.6	1699.24	2102.64	2266.17	2491.04	2305.74	2652.3	2144.34	8.19261	7.5544	8.19262	9.82951	9.83899	9.475	9.86505	10.402	10.0159	10.5495	10.6408	10.7307	11.038	11.146	11.2825	11.171	11.373	11.0663	5.56804e-09	7.19527e-08	20.4954	23.0631	16.2647	15.0435	16.9836	14.1444
gga-miR-24-5p	GUGCCUACUGAGCUGAUAUCAGU	MIMAT0026548	miR-24/24ab/24-3p	mir-24 (Gallus gallus)	0.710799	1.21746	2.25398	2.70793	2.1301	1.99489	2.85468	1.29825	1.93123	2.82952	3.20526	3.31057	2.93747	2.28038	3.00751	2.21673	5.32031	3.46014	-0.492487	0.283872	1.17248	1.43719	1.09092	0.99631	1.51333	0.376571	0.94952	1.50056	1.68044	1.72708	1.55457	1.18928	1.58857	1.14844	2.41151	1.79083	0.040107	0.0617299	0.534011	0.155937	0.164429	0.389902	0.312827	0.0568393
gga-miR-26a-3p	CCUAUUCUUGGUUACUUGCACUG	MIMAT0026501	miR-26ab/1297/4465	mir-26a (Gallus gallus)	20.5421	20.2707	17.9567	52.2471	51.8071	45.5756	33.5005	31.1581	27.7614	22.0074	18.4623	21.8041	15.6665	9.64777	16.678	14.6645	17.9877	13.526	4.36051	4.34132	4.16645	5.70728	5.69508	5.51019	5.06611	4.96153	4.79501	4.45992	4.20651	4.44653	3.96961	3.2702	4.05987	3.87426	4.16894	3.75766	2.43422e-06	1.10017e-05	1	1	1	1	1	0.0568393
gga-miR-26a-5p	UUCAAGUAAUCCAGGAUAGGC	MIMAT0001118	miR-26ab/1297/4465	mir-26a (Gallus gallus)	64409	60504.7	59878.7	83287.1	91566.1	85754.5	96836.6	81603.2	78231.7	137714	130104	117950	84053.8	70471.9	79300.9	103880	95764.1	98833.1	15.975	15.8848	15.8698	16.3458	16.4825	16.3879	16.5633	16.3163	16.2555	17.0713	16.9893	16.8478	16.359	16.1048	16.275	16.6646	16.5472	16.5927	1.23505e-06	6.15785e-06	0.313367	0.10403	1	0.123526	1	1
gga-miR-27b-3p	UUCACAGUGGCUAAGUUCUGC	MIMAT0001187	miR-27abc/27a-3p	mir-27b (Gallus gallus)	18888.4	28071.2	28339.4	47328.4	41061.1	49285.5	44914.2	43992.1	41545.8	69634.6	53797.3	71996.1	65836.6	53889.5	46504.3	73848.9	60784.8	60664.4	14.2052	14.7768	14.7905	15.5304	15.3255	15.5889	15.4549	15.425	15.3424	16.0875	15.7152	16.1356	16.0066	15.7177	15.5051	16.1723	15.8914	15.8886	3.73636e-05	0.000120243	1	0.0253583	1	1	1	1
gga-miR-27b-5p	AGAGCUUAGCUGAUUGGUGAACA	MIMAT0026547	miR-27abc/27a-3p	mir-27b (Gallus gallus)	199.877	311.182	342.981	608.487	472.122	610.206	504.27	383.244	364.278	403.364	336.68	406.629	402.629	323.814	231.305	342.571	336.7	335.319	7.64297	8.28162	8.42198	9.24908	8.88301	9.25315	8.97805	8.58212	8.5089	8.65594	8.39524	8.66757	8.65331	8.33902	7.85365	8.42026	8.39532	8.38939	0.0113615	0.0194298	2.87951	4.03263	3.26092	1.32719	3.05717	3.27158
gga-miR-2954	CAUCCCCAUUCCACUCCUAGCA	MIMAT0014448	miR-2954	mir-2954 (Gallus gallus)	601.336	3976.22	3218.83	3849.96	713.279	3761.98	451.879	512.031	484.256	3244.99	718.747	3283.29	3265.48	3795.61	598.494	399.694	488.709	442.583	9.23203	11.9572	11.6523	11.9106	9.47832	11.8773	8.81979	9.00009	8.91963	11.664	9.48934	11.6809	11.6731	11.8901	9.22519	8.64275	8.93283	8.7898	0.0714792	0.101443	1	1	0.0559741	1	1	1
gga-miR-219b	CACAAGAAUUGCGUUUGGACAA	MIMAT0016380	miR-2964	mir-219b (Gallus gallus)	503.459	548.343	661.543	609.762	706.357	622.636	988.558	462.178	395.419	781.419	611.179	736.659	586.122	691.482	1441.42	675.422	675.427	1027.66	8.97573	9.09893	9.36969	9.2521	9.46425	9.28225	9.94918	8.8523	8.62724	9.60995	9.25545	9.52485	9.19506	9.43355	10.4933	9.39964	9.39966	10.0051	0.553862	0.597765	669.515	1419.23	1119.75	819.848	565.878	428.649
gga-miR-29a-3p	UAGCACCAUUUGAAAUCGGUU	MIMAT0001096	miR-29abcd	mir-29a (Gallus gallus)	6.04179	4.9307	2.70478	6.84947	13.8457	12.5064	19.0592	57.3828	19.7951	91.9594	78.7212	62.9008	253.601	272.067	257.279	527.071	537.098	484.105	2.59498	2.30179	1.43551	2.77599	3.79136	3.6446	4.25241	5.84255	4.30707	6.52292	6.29868	5.97501	7.98642	8.08782	8.00719	9.04185	9.06904	8.91918	7.51956e-09	8.31852e-08	5552.19	13263	5973.89	2717.32	2184.45	1676.16
gga-miR-29a-5p	CUGAUUUCUUUUGGUGUUCAGA	MIMAT0026487	miR-29abcd	mir-29a (Gallus gallus)	0	0	0	0.876094	0.3043	0.306906	1.17546	2.0772	0.965615	0.943173	2.30779	0.342473	2.15414	3.85911	2.18728	2.55777	5.82701	2.51646	-6.64386	-6.64386	-6.64386	-0.190842	-1.71643	-1.70413	0.23322	1.05464	-0.0504798	-0.0844054	1.20651	-1.54594	1.10711	1.94827	1.12914	1.35489	2.54276	1.3314	2.00932e-07	1.31722e-06	12.0026	30.5179	9.55973	1.46914	1.12059	1.65457
gga-miR-29b-1-5p	AGCUGGUUUCAUAUGGUGGUUUAGA	MIMAT0026488	miR-29abcd	mir-29b-1 (Gallus gallus)	0.28432	0.365237	0.300531	0.47787	1.29328	0.690539	1.5113	1.29825	0.724211	0.785978	1.02568	1.14158	0.979155	1.40331	2.7341	2.21673	2.28013	1.88735	-1.81441	-1.45309	-1.73442	-1.06531	0.37103	-0.534205	0.59579	0.376571	-0.465517	-0.34744	0.0365847	0.191026	-0.0303903	0.488836	1.45107	1.14844	1.18912	0.91636	0.000442271	0.00106506	252.05	322.453	296.9	434.843	367.262	370.311
gga-miR-29b-2-5p	AGCUGGUUUCACAUGGUGGCUUAGA	MIMAT0031072	miR-29abcd	mir-29b-2 (Gallus gallus)	0	0	0	0	0.076075	0.153453	0	0	0	0.471587	0.256421	0.684945	0.195831	0.350828	1.91387	1.19363	2.02679	0	-6.64386	-6.64386	-6.64386	-6.64386	-3.71643	-2.70413	-6.64386	-6.64386	-6.64386	-1.08441	-1.96342	-0.545939	-2.35232	-1.51116	0.936492	0.255351	1.01919	-6.64386	0.0108044	0.0186825	8.74005	11.1587	3.86981	1.61201	1.5233	1.04302
gga-miR-29b-3p	UAGCACCAUUUGAAAUCAGUGUU	MIMAT0001097	miR-29abcd	mir-29b-1 (Gallus gallus)//mir-29b-2 (Gallus gallus)	0.639719	0.243492	0.450796	0.876094	2.1301	0.613812	2.60279	16.0983	3.37965	10.5321	12.0518	7.87687	26.4372	49.2913	55.2288	57.1235	74.2311	82.0996	-0.64449	-2.03806	-1.14945	-0.190842	1.09092	-0.70413	1.38006	4.00884	1.75688	3.39672	3.59117	2.97762	4.7245	5.62326	5.78735	5.83601	6.21395	6.3593	4.96794e-07	2.74789e-06	726.63	763.944	711.12	874.277	1277.1	1267.19
gga-miR-29c-3p	UAGCACCAUUUGAAAUCGGU	MIMAT0001183	miR-29abcd	mir-29c (Gallus gallus)	3.48291	2.86103	1.42752	4.61941	8.44433	7.05884	12.6781	36.6107	14.2428	37.7269	38.9759	30.4801	110.057	111.212	123.308	194.39	199.892	172.063	1.80029	1.51653	0.513512	2.20771	3.07798	2.81943	3.66427	5.19419	3.83216	5.23752	5.28451	4.92979	6.78211	6.79717	6.94612	7.60281	7.64308	7.42679	1.44144e-08	1.41742e-07	0.020291	0.0265483	1	1	1	1
gga-miR-29c-5p	CCGAUUUCUCUUGGUGUUCAG	MIMAT0026544	miR-29abcd	mir-29c (Gallus gallus)	0	0.0608729	0	0.31858	0.228225	0.537086	0.335844	0	0	0.943173	0.12821	0.342473	0	0.350828	0.27341	0.341036	1.01339	0	-6.64386	-4.03806	-6.64386	-1.65027	-2.13147	-0.896775	-1.57414	-6.64386	-6.64386	-0.0844054	-2.96342	-1.54594	-6.64386	-1.51116	-1.87086	-1.552	0.0191941	-6.64386	0.22263	0.286722	4.59344	1.13796	1.13867	1.60293	1.22398	1.21192
gga-miR-301a-3p	CAGUGCAAUAAUAUUGUCAAAGCAU	MIMAT0001166	miR-130ac/301ab/301b/301b-3p/454/721/4295/3666	mir-301a (Gallus gallus)	3960.57	2924.52	3984.29	3548.98	3656.01	3275.84	3012.1	2858.75	2492.74	571.72	355.784	477.064	393.816	525.54	560.49	385.882	333.406	262.97	11.9515	11.514	11.9601	11.7932	11.8361	11.6776	11.5566	11.4812	11.2835	9.15917	8.47486	8.89804	8.62138	9.03766	9.13055	8.59202	8.38114	8.03876	4.22039e-10	1.66002e-08	0.438515	0.0265483	0.0559741	1	0.0911366	0.0568393
gga-miR-301a-5p	UCUGACAAUGUUGCACUACU	MIMAT0026531	miR-130ac/301ab/301b/301b-3p/454/721/4295/3666	mir-301a (Gallus gallus)	41.2263	44.9851	50.1135	47.4684	43.3628	37.9796	16.6243	15.0597	9.41475	3.6155	2.94884	1.48405	5.87493	4.56076	4.37456	2.72829	3.80022	2.51646	5.36549	5.49137	5.64713	5.5689	5.43838	5.24715	4.05522	3.91262	3.23492	1.85419	1.56015	0.569538	2.55457	2.18928	2.12914	1.448	1.92608	1.3314	1.31397e-08	1.32899e-07	0.0236933	1	1	1	1	1
gga-miR-301b-3p	CAGUGCAAUAGUAUUGUCAAAGCAU	MIMAT0007742	miR-130ac/301ab/301b/301b-3p/454/721/4295/3666	mir-301b (Gallus gallus)	2217.05	1579.83	2021.29	1869.27	1654.4	1611.18	2411.11	1885.58	2218.26	1146.11	818.623	879.812	1012.05	1555.75	1927.81	1610.2	1240.39	1167.01	11.1144	10.6256	10.9811	10.8683	10.6921	10.6539	11.2355	10.8808	11.1152	10.1625	9.67706	9.78105	9.98307	10.6034	10.9127	10.653	10.2766	10.1886	0.00240602	0.00471948	0.854086	0.959253	0.33494	0.285105	0.72349	0.282577
gga-miR-301b-5p	GCUCUGACUUUAUUGCACUACU	MIMAT0007741	miR-301b-5p	mir-301b (Gallus gallus)	14.9268	14.853	13.7493	11.9467	9.7376	10.2046	5.87728	4.15441	5.31088	3.92989	1.15389	2.16899	4.69995	3.68369	4.64797	2.72829	2.53348	2.83102	3.89983	3.89268	3.78128	3.57855	3.28357	3.35115	2.55515	2.05464	2.40895	1.97449	0.20651	1.11703	2.23264	1.88115	2.2166	1.448	1.34112	1.50132	9.5491e-06	3.5583e-05	0.0940727	0.128199	1	1	1	0.209705
gga-miR-302b-3p		MIMAT0003357	miR-93/93a/105/106a/291a-3p/294/295/302abcde/372/373/428/519a/520be/520acd-3p/1378/1420ac	mir-302b (Gallus gallus)	2.27456	0.365237	0.676194	0.0796449	0	0.0767266	0	0	0	0	0	0	0	0	0	0	0	0	1.18559	-1.45309	-0.56449	-3.65027	-6.64386	-3.70413	-6.64386	-6.64386	-6.64386	-6.64386	-6.64386	-6.64386	-6.64386	-6.64386	-6.64386	-6.64386	-6.64386	-6.64386	5.94435e-06	2.41874e-05	1	1	1	0.147534	1	0.0568393
gga-miR-302b-5p		MIMAT0003356	miR-93/93a/105/106a/291a-3p/294/295/302abcde/372/373/428/519a/520be/520acd-3p/1378/1420ac	mir-302b (Gallus gallus)	2.70104	0.365237	0.525929	0	0	0.0767266	0	0	0	0.314391	0	0	0	0	0	0	0	0	1.43351	-1.45309	-0.927061	-6.64386	-6.64386	-3.70413	-6.64386	-6.64386	-6.64386	-1.66937	-6.64386	-6.64386	-6.64386	-6.64386	-6.64386	-6.64386	-6.64386	-6.64386	0.00150855	0.00317872	1	0.0253583	0.027987	1	1	1
gga-miR-302c-3p		MIMAT0003359	miR-93/93a/105/106a/291a-3p/294/295/302abcde/372/373/428/519a/520be/520acd-3p/1378/1420ac	mir-302c (Gallus gallus)	1.27944	0.730475	0.300531	0.0796449	0	0	0	0	0	0	0	0	0	0	0	0	0	0	0.35551	-0.453094	-1.73442	-3.65027	-6.64386	-6.64386	-6.64386	-6.64386	-6.64386	-6.64386	-6.64386	-6.64386	-6.64386	-6.64386	-6.64386	-6.64386	-6.64386	-6.64386	5.17072e-06	2.12841e-05	0.0236933	0.051151	0.027987	0.237985	0.208079	0.218531
gga-miR-302d	UAAGUGCUUCCAUGUUUUAGUUG	MIMAT0003360	miR-93/93a/105/106a/291a-3p/294/295/302abcde/372/373/428/519a/520be/520acd-3p/1378/1420ac	mir-302d (Gallus gallus)	4.12263	0.486983	1.35239	0	0	0	0.0839611	0.25965	0	0	0	0	0	0	0	0	0	0	2.04357	-1.03806	0.43551	-6.64386	-6.64386	-6.64386	-3.57414	-1.94536	-6.64386	-6.64386	-6.64386	-6.64386	-6.64386	-6.64386	-6.64386	-6.64386	-6.64386	-6.64386	2.78174e-05	9.28997e-05	703.378	1652.1	1775.18	704.767	1525.4	1067.64
gga-miR-30a-3p	CUUUCAGUCGGAUGUUUGCAGC	MIMAT0001136	miR-30a-3p/30e	mir-30a (Gallus gallus)	881.746	1205.4	963.201	548.276	356.488	421.306	501.919	350.269	231.023	625.167	667.463	597.272	447.866	462.216	541.078	489.216	675.173	608.04	9.78422	10.2353	9.91169	9.09876	8.47771	8.71872	8.97131	8.45232	7.8519	9.2881	9.38254	9.22225	8.80692	8.85242	9.07969	8.93433	9.39911	9.24802	0.000821022	0.0018395	168.707	261.492	159.071	120.593	167.481	136.053
gga-miR-30a-5p	UGUAAACAUCCUCGACUGGAAG	MIMAT0001135	miR-30abcdef/30abe-5p/384-5p	mir-30a (Gallus gallus)	25910.5	28691.7	29348.3	19447.6	13772.5	13255.1	17790.3	16526.8	14835.2	18153.1	19159.1	12824.7	18372.5	16286.8	19188.5	18963.3	21562.2	18735.1	14.6612	14.8083	14.841	14.2473	13.7495	13.6943	14.1188	14.0125	13.8567	14.1479	14.2257	13.6466	14.1653	13.9914	14.228	14.2109	14.3962	14.1935	0.00227385	0.00457354	48.0943	75.1973	39.6801	18.8401	29.0485	26.7321
gga-miR-30b-3p	CUGGGGGGUGGAUGUUUACUUC	MIMAT0026512	miR-30abcdef/30abe-5p/384-5p	mir-30b (Gallus gallus)	1.20836	0.791347	0.751327	0.47787	0.76075	0.153453	0.671689	0	0.241404	0.785978	0.12821	0.228315	0	0	0.82023	1.02311	1.77344	0.314558	0.273048	-0.337617	-0.412487	-1.06531	-0.394505	-2.70413	-0.574135	-6.64386	-2.05048	-0.34744	-2.96342	-2.1309	-6.64386	-6.64386	-0.2859	0.0329581	0.826549	-1.6686	0.186625	0.246512	1	0.0255755	1	1	0.0584713	0.0568393
gga-miR-30b-5p	UGUAAACAUCCUACACUCAGCU	MIMAT0001130	miR-30abcdef/30abe-5p/384-5p	mir-30b (Gallus gallus)	198.242	205.202	238.546	217.271	240.321	219.975	295.039	238.1	266.751	374.597	394.375	215.872	271.03	264.524	340.669	374.287	425.372	363.943	7.63112	7.6809	7.89813	7.76335	7.90882	7.7812	8.20476	7.89542	8.05935	8.5492	8.62342	7.75403	8.08231	8.04726	8.41223	8.548	8.73258	8.50757	0.0077443	0.0137763	1.0382	0.128416	0.313036	1	0.065277	0.113679
gga-miR-30c-1-3p	UGGGAGAGGAUUGUUUACGCC	MIMAT0031105	miR-30abcdef/30abe-5p/384-5p	mir-30c-1 (Gallus gallus)	419.94	503.175	323.897	412.083	396.959	427.751	353.56	304.31	340.138	341.429	378.733	294.526	403.02	413.451	407.381	411.63	422.838	438.808	8.71404	8.97492	8.33939	8.68679	8.63285	8.74063	8.46581	8.2494	8.40998	8.41544	8.56504	8.20225	8.65471	8.69157	8.67023	8.68521	8.72396	8.77745	0.0557326	0.0825496	13.2266	9.46834	13.2317	8.58662	20.5794	19.5112
gga-miR-30c-2-3p	UGGGAGAAGGCUGUUUACUCU	MIMAT0026515	miR-30abcdef/30abe-5p/384-5p	mir-30c-2 (Gallus gallus)	108.184	131.059	103.909	72.7158	65.957	76.8033	93.2808	57.9021	47.0737	107.05	108.979	75.6865	78.3324	91.3907	75.7345	84.4064	112.74	86.5034	6.75734	7.03408	6.69917	6.1842	6.04345	6.2631	6.54351	5.85554	5.55685	6.74214	6.7679	6.24196	6.29154	6.51398	6.24288	6.39928	6.81686	6.43469	0.0302841	0.0472272	2592.81	2644.36	1356.46	256.532	358.797	199.636
gga-miR-30c-5p	UGUAAACAUCCUACACUCUCAGCU	MIMAT0001137	miR-30abcdef/30abe-5p/384-5p	mir-30c-2 (Gallus gallus)//mir-30c-1 (Gallus gallus)	9189.35	10799	9412.77	8384.78	8596.78	8845.5	6647.62	5569.76	6432.2	7439.12	8339.44	5119.97	6487.1	5844.09	5950.49	6589.5	6794.8	6364.14	13.1657	13.3986	13.2004	13.0336	13.0696	13.1107	12.6986	12.4434	12.6511	12.8609	13.0257	12.3219	12.6634	12.5128	12.5388	12.686	12.7302	12.6357	0.00179342	0.00369111	27606.9	30724.7	35490	29254.1	24552	20215.2
gga-miR-30d	UGUAAACAUCCCCGACUGGAAG	MIMAT0001129	miR-30abcdef/30abe-5p/384-5p	mir-30d (Gallus gallus)	15603.6	18268.3	14891.1	14320.6	13068.1	13625.6	13160.8	13997.5	16560.3	13679.2	15586.8	13481.8	16161.4	14000.8	14246.8	16039.9	14487	15390.7	13.9296	14.1571	13.8622	13.8058	13.6738	13.734	13.684	13.7729	14.0154	13.7397	13.928	13.7187	13.9803	13.7732	13.7984	13.9694	13.8225	13.9098	0.2699	0.340017	22.325	13.9899	14.5393	5.52334	32.9854	15.6116
gga-miR-30e-3p	UUUCAGUCGGAUGUUUACAGC	MIMAT0026538	miR-30abcdef/30abe-5p/384-5p	mir-30e (Gallus gallus)	1647.56	2088	1807.09	2093.87	1878.98	1943.71	1983.75	1532.98	1221.99	1560.64	1662.5	1537.36	1257.82	1505.58	1498.29	1340.27	1541.37	1784.49	10.6861	11.0279	10.8195	11.032	10.8757	10.9246	10.954	10.5821	10.255	10.6079	10.6991	10.5862	10.2967	10.5561	10.5491	10.3883	10.59	10.8013	0.0875755	0.122054	17225.9	24884.5	31100.7	13403.9	24152.8	18817.5
gga-miR-30e-5p	UGUAAACAUCCUUGACUGG	MIMAT0001177	miR-30abcdef/30abe-5p/384-5p	mir-30e (Gallus gallus)	42.4347	29.6451	47.2585	56.7072	63.2183	42.0462	118.637	112.688	108.39	184.233	176.93	161.533	263.197	269.261	286.534	577.374	459.574	546.702	5.40717	4.88972	5.5625	5.82546	5.98227	5.3939	6.89041	6.81619	6.76009	7.52539	7.46704	7.33568	8.04	8.07286	8.16256	9.17336	8.84415	9.09461	3.67727e-10	1.66002e-08	110.35	266.262	145.737	99.0224	129.362	109.141
gga-miR-31-3p	UGCUAUGCCAACAUAUUGUCAUC	MIMAT0026549	miR-31	mir-31 (Gallus gallus)	7.32123	4.32197	6.16088	8.36272	16.1279	5.44759	13.4338	18.6948	13.5186	0.628782	0.641052	0.91326	24.0872	41.2223	38.004	26.2598	26.6016	16.357	2.87209	2.11169	2.62314	3.06397	4.01149	2.44562	3.74779	4.22457	3.75688	-0.669368	-0.641487	-0.130902	4.5902	5.36535	5.24808	4.71478	4.73344	4.03184	7.07025e-08	5.44102e-07	253.076	166.459	501.986	1210.72	3463.53	1745.33
gga-miR-31-5p	AGGCAAGAUGUUGGCAUAGCUG	MIMAT0001189	miR-31	mir-31 (Gallus gallus)	1317.82	738.327	736.225	771.282	1156.49	527.572	1380.49	1759.13	1179.26	182.347	231.291	175.803	3835.74	4151.35	3220.22	3465.1	3995.05	3392.82	10.3639	9.52812	9.524	9.59111	10.1755	9.04322	10.431	10.7806	10.2037	7.51054	7.85357	7.45781	11.9053	12.0194	11.6529	11.7587	11.964	11.7283	3.76906e-08	3.33562e-07	11.3927	8.41274	22.6573	72.272	136.538	125.556
gga-miR-32-3p	AAUUUAGUGUGUGCGAUACU	MIMAT0026508	miR-25/32/92abc/363/363-3p/367	mir-32 (Gallus gallus)	6.61043	5.72205	5.10902	15.6901	11.6395	11.4323	13.6857	10.386	8.69054	7.54539	5.25662	3.31057	8.2249	11.5773	8.2023	6.99124	8.36049	6.29116	2.72474	2.51653	2.35305	3.97178	3.54095	3.51504	3.77459	3.37657	3.11945	2.91559	2.39414	1.72708	3.04	3.53323	3.03603	2.80555	3.06359	2.65333	0.00271609	0.00521485	54.8214	23.1034	79.6273	49.8338	334.068	172.543
gga-miR-32-5p	UAUUGCACAUUACUAAGUUGC	MIMAT0001125	miR-25/32/92abc/363/363-3p/367	mir-32 (Gallus gallus)	8.38743	7.30475	9.31645	15.6901	14.5303	11.2021	17.296	24.9264	18.3467	15.0908	25.001	16.7812	28.5913	38.2403	34.1762	41.7769	31.9219	37.7469	3.06823	2.86883	3.21978	3.97178	3.861	3.48569	4.11237	4.63961	4.19745	3.91559	4.64392	4.06877	4.83751	5.25702	5.09492	5.38463	4.99647	5.23829	2.79432e-06	1.22122e-05	2.46641	1.36845	2.5095	3.82347	25.4732	15.5947
gga-miR-33-3p	AAUGUUCCUGCAGUGCAGUA	MIMAT0026490	miR-33ab/33-5p	mir-33-1 (Gallus gallus)	3.34075	3.40888	5.86035	10.1149	6.84675	7.05884	4.03013	6.23161	3.86246	1.10037	1.41031	1.94068	2.15414	4.03452	1.09364	2.72829	4.05357	0.629116	1.74017	1.7693	2.55099	3.33841	2.77542	2.81943	2.01083	2.63961	1.94952	0.137987	0.496016	0.956561	1.10711	2.0124	0.129137	1.448	2.01919	-0.668603	0.0166562	0.0276821	10.142	9.51782	4.65621	3.29074	2.61123	1.50009
gga-miR-33-5p	GUGCAUUGUAGUUGCAUUGC	MIMAT0001100	miR-33ab/33-5p	mir-33-1 (Gallus gallus)	32.2703	35.1237	52.3675	93.3439	80.4874	62.3787	92.861	69.846	56.2471	16.9771	15.3852	20.2059	28.0038	33.6795	21.0526	36.4908	37.2422	21.3899	5.01213	5.13437	5.7106	6.54448	6.33069	5.96298	6.537	6.12611	5.81371	4.08552	3.94348	4.3367	4.80755	5.0738	4.39592	5.18946	5.21887	4.41886	3.84118e-05	0.000121409	30.4777	31.359	23.2836	14.7604	13.7375	9.97432
gga-miR-34a-3p	CAAUCAGCAAGUAUACUGCCCUA	MIMAT0026535	miR-34ac/34bc-5p/449abc/449c-5p	mir-34a (Gallus gallus)	0.710799	0.304364	0.976725	16.6458	14.15	19.7187	5.70936	18.4352	10.3804	1.88635	0.641052	0.342473	5.48327	2.63121	3.00751	1.8757	3.29353	0.629116	-0.492487	-1.71613	-0.0339758	4.05709	3.82273	4.30149	2.51333	4.20439	3.37578	0.915595	-0.641487	-1.54594	2.45504	1.39573	1.58857	0.907427	1.71963	-0.668603	9.98762e-05	0.000269894	76.1175	111.448	189.7	227.103	624.996	307.109
gga-miR-34a-5p	UGGCAGUGUCUUAGCUGGUUGUU	MIMAT0001173	miR-34ac/34bc-5p/449abc/449c-5p	mir-34a (Gallus gallus)	11.586	6.57427	8.0392	108.397	119.97	134.732	75.8169	252.121	168.5	35.6834	34.3604	22.6032	108.295	58.062	61.5172	48.5976	69.4174	31.4558	3.53431	2.71683	3.00705	6.76018	6.90653	7.07395	6.24445	7.97797	7.3966	5.15718	5.10267	4.49845	6.75882	5.85952	5.94292	5.60281	6.11723	4.97525	6.6518e-06	2.56489e-05	52.2171	41.3773	38.4211	44.8962	44.7831	32.5257
gga-miR-34b-3p	AAUCACUAAAUUCACUGCCAUC	MIMAT0026540	miR-34b/449c/1360/2682	mir-34b (Gallus gallus)	2.91428	2.37404	0.375663	0.0796449	0.380375	0.613812	0.419806	0	0	0	0	0	0.391662	0.350828	0	0	0	0	1.54314	1.24735	-1.41249	-3.65027	-1.39451	-0.70413	-1.25221	-6.64386	-6.64386	-6.64386	-6.64386	-6.64386	-1.35232	-1.51116	-6.64386	-6.64386	-6.64386	-6.64386	0.00537953	0.00997044	1	0.0265483	1	1	1	1
gga-miR-34b-5p	CAGGCAGUGUAGUUAGCUGAUUG	MIMAT0001179	miR-34b/449c/1360/2682	mir-34b (Gallus gallus)	9.95118	13.5747	3.15557	2.15041	2.4344	2.3018	1.34338	1.0386	0.724211	0.157196	0	0	0	0.701656	0	0	0	0.629116	3.31487	3.76284	1.6579	1.10461	1.28357	1.20276	0.425865	0.0546429	-0.465517	-2.66937	-6.64386	-6.64386	-6.64386	-0.511164	-6.64386	-6.64386	-6.64386	-0.668603	0.00241307	0.00471948	0.587283	0.434775	0.445984	0.613842	0.40391	0.451476
gga-miR-34c-3p	AAUCACUAACCACACAGCCAGG	MIMAT0026541	miR-34ac/34bc-5p/449abc/449c-5p	mir-34c (Gallus gallus)	0.924038	0.913093	0.300531	0.47787	0.15215	0.153453	0.167922	0	0	0	0	0	0	0.526242	0.54682	0	0	0	-0.113975	-0.131166	-1.73442	-1.06531	-2.71643	-2.70413	-2.57414	-6.64386	-6.64386	-6.64386	-6.64386	-6.64386	-6.64386	-0.926202	-0.870863	-6.64386	-6.64386	-6.64386	0.00456036	0.00858706	529.271	574.844	555.623	358.607	367.222	318.823
gga-miR-34c-5p	AGGCAGUGUAGUUAGCUGAUUGC	MIMAT0001180	miR-34ac/34bc-5p/449abc/449c-5p	mir-34c (Gallus gallus)	134.128	159	15.0265	21.4245	30.5061	27.1612	6.38104	7.01056	4.82808	2.82952	0.897472	1.48405	1.56665	6.84115	3.82774	0	0	1.88735	7.06746	7.31288	3.90944	4.42119	4.93103	4.76348	2.67379	2.80953	2.27145	1.50056	-0.15606	0.569538	0.647682	2.77424	1.93649	-6.64386	-6.64386	0.91636	0.000807309	0.00182685	0.387148	0.281322	1.79413	0.89366	9.89571	2.39688
gga-miR-3524a	CAGAAUCGCAGAAUGGCUGAGG	MIMAT0016374	miR-3524	mir-3524a (Gallus gallus)	0	0	0	0	0	0	0.167922	0	0	0	0	0	0	0	0	0	0	0	-6.64386	-6.64386	-6.64386	-6.64386	-6.64386	-6.64386	-2.57414	-6.64386	-6.64386	-6.64386	-6.64386	-6.64386	-6.64386	-6.64386	-6.64386	-6.64386	-6.64386	-6.64386	0.458197	0.502172	530.368	442.84	547.281	860.24	4903.98	2040.76
gga-miR-3525	CAGCCAUUCUGCGAUUCUGUGA	MIMAT0016382	miR-3525	mir-3525 (Gallus gallus)	0.0710799	0.121746	0.0751327	0	0	0.23018	0	0	0.241404	0	0	0	0	0	0	0	0	0	-3.81441	-3.03806	-3.73442	-6.64386	-6.64386	-2.11917	-6.64386	-6.64386	-2.05048	-6.64386	-6.64386	-6.64386	-6.64386	-6.64386	-6.64386	-6.64386	-6.64386	-6.64386	0.14253	0.193317	24.3833	27.0728	35.3968	38.3662	300.195	103.88
gga-miR-3528	CAUGCCCCAGUCGUGUUGCAGA	MIMAT0016377	miR-3528	mir-3528 (Gallus gallus)	0	0	0	0.15929	0	0	0.0839611	1.0386	0.482808	0.628782	0.512841	0.114158	0.391662	3.15745	1.36705	0.511554	0.506697	0.314558	-6.64386	-6.64386	-6.64386	-2.65027	-6.64386	-6.64386	-3.57414	0.0546429	-1.05048	-0.669368	-0.963415	-3.1309	-1.35232	1.65876	0.451065	-0.967042	-0.980806	-1.6686	0.000608417	0.00143586	152.599	46.8963	66.9163	177.474	179.985	206.661
gga-miR-3529	AGGCAGACUGUGACUUGUUGU	MIMAT0016378	miR-3529	mir-3529 (Gallus gallus)	0.852959	0.486983	0.450796	0.15929	0.15215	0.0767266	0	0	0.482808	0	0.12821	0	0	0.350828	0	0.341036	0.253348	0.629116	-0.229452	-1.03806	-1.14945	-2.65027	-2.71643	-3.70413	-6.64386	-6.64386	-1.05048	-6.64386	-2.96342	-6.64386	-6.64386	-1.51116	-6.64386	-1.552	-1.98081	-0.668603	0.0675437	0.0979938	28.9163	9.67386	12.4676	14.1038	20.5659	20.6582
gga-miR-3533	AUGAAGUGUGAUGUGGAUAU	MIMAT0016384	miR-573/3533/3616-5p/3647-5p	mir-3533 (Gallus gallus)	0	0	0	0	0	0	0	0	0	0	0	0	0.195831	0.350828	0	0.170518	0	0	-6.64386	-6.64386	-6.64386	-6.64386	-6.64386	-6.64386	-6.64386	-6.64386	-6.64386	-6.64386	-6.64386	-6.64386	-2.35232	-1.51116	-6.64386	-2.552	-6.64386	-6.64386	0.112055	0.154951	278.86	110.116	153.371	321.031	274.527	297.768
gga-miR-3535	GGAUAUGAUGACUGAUUAUCUGAAA	MIMAT0016386	miR-3535	mir-3535 (Gallus gallus)	2.20348	4.07848	0.676194	3.50438	2.66263	2.14834	3.77825	2.85616	3.37965	0.943173	1.2821	1.59821	1.95831	0.701656	4.92138	0	3.54688	2.51646	1.13978	2.02803	-0.56449	1.80916	1.41285	1.10322	1.91772	1.51407	1.75688	-0.0844054	0.358513	0.676453	0.96961	-0.511164	2.29906	-6.64386	1.82655	1.3314	0.623208	0.646966	8666.41	3320.61	4229.31	12167.8	8571.88	10241.6
gga-miR-3536	CUGCAUACGAGUAGACCCUUUC	MIMAT0016387	miR-3536	mir-3536 (Gallus gallus)	0	0	0	0	0.076075	0	0	0	0	0.157196	0	0.114158	0	0.175414	0	0	0	0.629116	-6.64386	-6.64386	-6.64386	-6.64386	-3.71643	-6.64386	-6.64386	-6.64386	-6.64386	-2.66937	-6.64386	-3.1309	-6.64386	-2.51116	-6.64386	-6.64386	-6.64386	-0.668603	0.60157	0.628188	5.59756	3.27231	1.85208	2.83378	1.23215	0.141289
gga-miR-3538	GUUCGGUGAUGAAACCAUGGA	MIMAT0016389	miR-3538	mir-3538 (Gallus gallus)	1.4216	0.608729	2.32911	2.70793	2.1301	1.07417	2.26695	15.8387	8.20773	26.566	5.76947	9.58923	23.8914	55.9571	55.5022	27.7944	12.6674	40.578	0.507513	-0.716128	1.21978	1.43719	1.09092	0.103225	1.18075	3.98538	3.03698	4.73151	2.52844	3.26142	4.57842	5.80625	5.79447	4.79672	3.66305	5.34262	0.000232921	0.0005766	0.67417	0.388818	0.250979	0.128504	0.065277	1
gga-miR-3540	AUGGUGGAAGAACAAGGCCUGC	MIMAT0016391	miR-3540	mir-3540 (Gallus gallus)	0	0	0	0	0	0	0	0	0	0	0	0	0.195831	0.175414	0	0	0	0	-6.64386	-6.64386	-6.64386	-6.64386	-6.64386	-6.64386	-6.64386	-6.64386	-6.64386	-6.64386	-6.64386	-6.64386	-2.35232	-2.51116	-6.64386	-6.64386	-6.64386	-6.64386	0.0229133	0.0372079	1.40296	1.7006	1.14644	0.912991	1.20503	1.57895
gga-miR-365-1-5p	GAGGGACUUUUGGGGGCAGAUGU	MIMAT0026630	miR-33a-3p/365/365-3p	mir-365-1 (Gallus gallus)	0.710799	0.182619	0.150265	0.238935	0.228225	0.0767266	0.0839611	0	0	0.785978	0.12821	0.114158	0	0.526242	0	0	0.506697	0.314558	-0.492487	-2.45309	-2.73442	-2.06531	-2.13147	-3.70413	-3.57414	-6.64386	-6.64386	-0.34744	-2.96342	-3.1309	-6.64386	-0.926202	-6.64386	-6.64386	-0.980806	-1.6686	0.284232	0.355541	0.426233	0.366378	0.365516	0.865863	0.364547	0.0568393
gga-miR-365-2-5p	GAGGGACUUUCAGGGGCAGCUGU	MIMAT0031075	miR-33a-3p/365/365-3p	mir-365-2 (Gallus gallus)	11.7993	10.8354	5.93548	34.088	45.9493	54.4759	15.6168	21.2913	16.8983	9.74612	6.02589	7.64856	17.6248	10.5248	10.3896	8.69642	10.894	8.17851	3.56062	3.43768	2.56937	5.09119	5.52197	5.76755	3.96502	4.41219	4.0788	3.28483	2.59117	2.93519	4.13953	3.39573	3.37706	3.12042	3.44546	3.03184	2.36549e-05	8.12992e-05	0.299807	0.0519067	0.027987	1	1	0.113679
gga-miR-365-3p	UAAUGCCCCUAAAAAUCCUUAU	MIMAT0003361	miR-33a-3p/365/365-3p	mir-365-1 (Gallus gallus)//mir-365-2 (Gallus gallus)	96.5976	91.2484	95.0429	331.482	517.843	420.845	298.734	418.037	382.866	367.209	476.943	394.414	481.353	419.064	487.216	358.258	419.038	481.903	6.59391	6.51173	6.57051	8.37279	9.01637	8.71715	8.22272	8.70749	8.5807	8.52046	8.89767	8.62357	8.91095	8.71103	8.92842	8.48486	8.71094	8.9126	1.05069e-07	7.59067e-07	2.13866	0.600987	1.60747	1.7648	0.534518	0.253348
gga-miR-365b-5p		MIMAT0025674	miR-33a-3p/365/365-3p	mir-365b (Gallus gallus)	0.21324	0.0608729	0	0	0	0	0	0	0	0	0	0	0	0	0	0	0	0	-2.22945	-4.03806	-6.64386	-6.64386	-6.64386	-6.64386	-6.64386	-6.64386	-6.64386	-6.64386	-6.64386	-6.64386	-6.64386	-6.64386	-6.64386	-6.64386	-6.64386	-6.64386	0.0405154	0.0620885	34.2056	29.7933	20.9724	4.20493	11.6743	9.29152
gga-miR-367		MIMAT0003369	miR-25/32/92abc/363/363-3p/367	mir-367 (Gallus gallus)	0.0710799	0	0	0	0	0	0	0	0	0	0	0	0	0	0	0	0	0	-3.81441	-6.64386	-6.64386	-6.64386	-6.64386	-6.64386	-6.64386	-6.64386	-6.64386	-6.64386	-6.64386	-6.64386	-6.64386	-6.64386	-6.64386	-6.64386	-6.64386	-6.64386	0.458197	0.502172	1.14791	0.3082	0.396093	0.218955	0.065277	0.302981
gga-miR-375	UUUGUUCGUUCGGCUCGCGUUA	MIMAT0003362	miR-375	mir-375 (Gallus gallus)	12.7944	3.5915	14.5757	7.24769	9.58545	8.13302	23.761	10.9053	17.6225	105.793	126.159	142.811	11.7499	21.7513	20.2323	15.0056	3.80022	24.8501	3.67744	1.84459	3.8655	2.85752	3.26085	3.02379	4.57052	3.44696	4.13934	6.72509	6.9791	7.15796	3.55457	4.44303	4.33859	3.90743	1.92608	4.63518	0.00062677	0.00146938	3.1669	2.88517	1.62481	0.209293	0.520907	0.282577
gga-miR-383-3p	CCACAGCACUGCCUGGUCAGA	MIMAT0026631	miR-383	mir-383 (Gallus gallus)	0.0710799	0.730475	0.751327	0	0.15215	0	0.0839611	0	0.241404	0.157196	0	0.91326	0	0	0	0	0	0	-3.81441	-0.453094	-0.412487	-6.64386	-2.71643	-6.64386	-3.57414	-6.64386	-2.05048	-2.66937	-6.64386	-0.130902	-6.64386	-6.64386	-6.64386	-6.64386	-6.64386	-6.64386	0.059097	0.0868064	0.0250442	0.130579	0.027987	1	1	1
gga-miR-383-5p	AGAUCAGAAGGUGAUUGUGGCU	MIMAT0003363	miR-383	mir-383 (Gallus gallus)	32.4124	40.1761	73.2544	19.9112	12.172	10.7417	28.9666	9.60707	15.9327	13.2044	27.3088	18.1511	0.391662	1.2279	2.7341	1.19363	1.52009	2.51646	5.01848	5.32827	6.19484	4.31551	3.60549	3.42515	4.85632	3.2641	3.99391	3.72295	4.77129	4.18198	-1.35232	0.296191	1.45107	0.255351	0.604157	1.3314	1.24907e-05	4.55848e-05	0.0710799	0.0265483	0.136442	0.0380525	1	1
gga-miR-429-3p	UAAUACUGUCUGGUAAUGCCGU	MIMAT0003371	miR-200bc/429/548a	mir-429 (Gallus gallus)	1579.61	786.112	555.756	2569.9	3746.31	2769.14	2002.81	2935.09	2102.63	623.752	714.773	654.465	1471.08	1605.39	1343.54	1111.78	1052.41	1062.26	10.6254	9.61859	9.11831	11.3275	11.8713	11.4352	10.9678	11.5192	11.038	9.28483	9.48134	9.35417	10.5227	10.6487	10.3918	10.1187	10.0395	10.0529	6.50282e-05	0.000188689	552.125	70.3329	148.372	391.159	272.977	434.656
gga-miR-429-5p	UGUCUUACCAGGCAAAGUUAGA	MIMAT0026635	miR-34ac/34bc-5p/449abc/449c-5p	mir-429 (Gallus gallus)	6.53935	2.9219	1.72805	10.6724	15.1389	15.422	7.89234	6.49126	5.55229	0.628782	1.15389	1.14158	3.52496	5.08701	3.28092	3.92191	4.56027	2.20191	2.70915	1.54691	0.789146	3.41582	3.92019	3.94692	2.98045	2.6985	2.47308	-0.669368	0.20651	0.191026	1.81761	2.34682	1.7141	1.97156	2.18912	1.13875	4.99615e-05	0.000152469	244.077	26.5127	29.9808	38.3132	33.4666	69.4193
gga-miR-449a	UGGCAGUGUAUGUUAGCUGGU	MIMAT0003372	miR-34ac/34bc-5p/449abc/449c-5p	mir-449a (Gallus gallus)	1.70592	0.121746	0.450796	0.955739	4.71665	0.767266	9.73949	49.0739	28.7271	1.25756	1.02568	1.48405	18.4081	9.9986	10.9364	13.9825	18.7478	5.66204	0.770548	-3.03806	-1.14945	-0.0653109	2.23776	-0.382202	3.28385	5.61689	4.84434	0.330632	0.0365847	0.569538	4.20227	3.32173	3.45107	3.80555	4.22865	2.50132	0.000296576	0.000729083	84.858	13.2246	20.9595	12.2969	9.12453	11.3548
gga-miR-449c-5p	UGGCAGUGCGUGUUAGCUGGCUGU	MIMAT0007602	miR-34ac/34bc-5p/449abc/449c-5p	mir-449c (Gallus gallus)	15.7797	1.94793	4.05717	8.76094	51.5789	10.2046	115.95	445.041	319.619	3.77269	11.2825	9.70339	115.149	38.7665	40.1913	57.294	71.1909	17.3007	3.98	0.961943	2.02047	3.13109	5.68871	3.35115	6.85736	8.79779	8.32021	1.91559	3.49602	3.27849	6.84735	5.27674	5.32881	5.84031	6.15362	4.11276	0.00067735	0.0015672	7367.09	1314.62	3645.56	8983.62	6794.09	12645.5
gga-miR-451	AAACCGUUACCAUUACUGAGUUU	MIMAT0003775	miR-451	mir-451 (Gallus gallus)	1312.13	2659.6	1421.89	2196.21	3057.46	2387.96	1489.13	3918.13	3587.5	11937.6	11466	8850.18	13295.6	12235	16217.6	16012.1	14577.9	20151.2	10.3577	11.377	10.4736	11.1008	11.5781	11.2216	10.5403	11.9359	11.8088	13.5432	13.4851	13.1115	13.6987	13.5787	13.9853	13.9669	13.8315	14.2986	1.25988e-06	6.19443e-06	7.3064	2.43552	2.04297	1.03244	4.72715	2.43551
gga-miR-454-3p	UAGUGCAAUAUUGCUUAUAGGGU	MIMAT0007292	miR-130ac/301ab/301b/301b-3p/454/721/4295/3666	mir-454 (Gallus gallus)	25243.7	29486.8	19250.2	20664.8	21991.3	26851.3	12410.1	12640	13084.3	3436.29	3536.81	3604.3	3067.89	1802.03	1754.2	1885.08	1855.78	1327.43	14.6236	14.8478	14.2326	14.3349	14.4246	14.7127	13.5992	13.6257	13.6756	11.7466	11.7882	11.8155	11.583	10.8154	10.7766	10.8804	10.8578	10.3744	5.78937e-10	2.04944e-08	0.348545	0.261592	1	0.118842	0.371299	0.113679
gga-miR-454-5p	UCCUAACCUUAAGGAUGAG	MIMAT0007291	miR-130ac/301ab/301b/301b-3p/454/721/4295/3666	mir-454 (Gallus gallus)	1.777	1.27833	1.50265	1.5929	1.5215	1.68798	0.335844	0.519301	0.724211	0	0	0	0	0	0	0.341036	0.506697	0	0.829441	0.354261	0.587513	0.671655	0.605495	0.755302	-1.57414	-0.945357	-0.465517	-6.64386	-6.64386	-6.64386	-6.64386	-6.64386	-6.64386	-1.552	-0.980806	-6.64386	1.86542e-05	6.47409e-05	23.2665	21.0692	10.139	5.43611	3.96985	5.60288
gga-miR-455-3p	UGCAGUCCAUGGGCAUAUACAC	MIMAT0006788	miR-455-3p.c	mir-455 (Gallus gallus)	76.3398	79.8652	210.372	72.3176	58.0452	71.279	117.462	98.1479	119.012	109.094	98.9784	98.0613	41.3204	54.5538	49.7606	29.4996	30.9085	45.2963	6.25436	6.3195	7.7168	6.17628	5.85911	6.1554	6.87605	6.61689	6.89496	6.76942	6.62904	6.61561	5.36878	5.76961	5.63693	4.88262	4.94993	5.50132	0.00063783	0.00148547	1134.99	1022.77	994.401	1141.04	1109.67	1317.41
gga-miR-455-5p	UAUGUGCCCUUGGACUACAUCG	MIMAT0003364	miR-455-5p	mir-455 (Gallus gallus)	1182.06	1283.2	2874.05	981.385	694.109	840.156	1268.48	998.356	1331.1	923.838	747.082	841.341	247.139	349.074	294.736	258.676	180.637	251.961	10.2071	10.3255	11.4889	9.93868	9.43902	9.71451	10.3089	9.96341	10.3784	9.8515	9.54512	9.71655	7.94918	8.44739	8.20328	8.015	7.49695	7.97706	2.48627e-06	1.10017e-05	1579.76	1519.39	706.449	403.532	204.577	159.444
gga-miR-456-3p	CAGGCUGGUUAGAUGGUUGUCA	MIMAT0003777	miR-456/664/940	mir-456 (Gallus gallus)	2768.21	3361.34	3180.89	2699.57	2568.14	3008.83	1563.78	1609.83	1369	796.51	889.011	568.048	775.687	654.996	561.311	442.324	506.443	401.376	11.4347	11.7148	11.6352	11.3985	11.3265	11.555	10.6108	10.6527	10.4189	9.63755	9.79606	9.14987	9.59933	9.35534	9.13266	8.78896	8.98426	8.64881	2.72821e-09	5.01662e-08	9096.79	7990.65	5354.99	2901.12	1378.53	1226.2
gga-miR-458a-3p	AUAGCUCUUUGAAUGGUACUGC	MIMAT0007746	miR-458	mir-458a (Gallus gallus)	16.4195	17.4705	100.077	24.2917	25.8655	14.885	17.1281	15.579	17.6225	19.0207	16.7956	14.8405	17.8206	14.9102	9.29594	5.79761	12.6674	10.695	4.03733	4.12685	6.64496	4.60239	4.69296	3.89578	4.09829	3.96153	4.13934	4.2495	4.07001	3.89147	4.15548	3.89823	3.2166	2.53546	3.66305	3.41886	0.145193	0.196177	150.603	164.612	54.6689	23.8993	10.6512	11.6291
gga-miR-458a-5p	AGCGCCAUUUUCAGAGCUAUA	MIMAT0007745	miR-458	mir-458a (Gallus gallus)	0	0	0	0	0.076075	0	0	0	0	0	0	0	0	0	0	0	0	0	-6.64386	-6.64386	-6.64386	-6.64386	-3.71643	-6.64386	-6.64386	-6.64386	-6.64386	-6.64386	-6.64386	-6.64386	-6.64386	-6.64386	-6.64386	-6.64386	-6.64386	-6.64386	0.458197	0.502172	2276.33	2108.4	1764.45	961.241	498.215	494.163
gga-miR-458b-3p	AUAGCUCUGAAAAUGGCGCUG	MIMAT0025831	miR-458	mir-458b (Gallus gallus)	0	0	0	0.0796449	0	0	0	0	0.241404	0	0	0	0	0	0	0	0	0	-6.64386	-6.64386	-6.64386	-3.65027	-6.64386	-6.64386	-6.64386	-6.64386	-2.05048	-6.64386	-6.64386	-6.64386	-6.64386	-6.64386	-6.64386	-6.64386	-6.64386	-6.64386	0.560178	0.599274	1.93968	1.72662	1.17352	1.66998	1.6985	1.4073
gga-miR-460a-3p	CACAGCGCAUACAAUGUGGAUU	MIMAT0026646	miR-460a	mir-460a (Gallus gallus)	23.5985	14.0008	29.8277	36.0792	39.1026	31.5346	33.6684	21.0317	22.4506	26.0945	36.9246	23.7448	12.1415	25.0842	27.0676	22.8494	25.8415	33.0286	4.56062	3.80743	4.89858	5.17309	5.28919	4.97886	5.07332	4.39449	4.48868	4.70567	5.20651	4.56954	3.60188	4.64871	4.75849	4.51408	4.69162	5.04564	0.275604	0.345971	5.63567	3.73645	2.15554	2.13188	1.5177	1.71303
gga-miR-460a-5p	CCUGCAUUGUACACACUGUGUG	MIMAT0003778	miR-460a	mir-460a (Gallus gallus)	170.663	115.658	195.796	219.979	232.333	275.832	265.401	154.752	160.534	156.881	185.52	161.19	58.3577	70.6918	97.0605	89.863	64.8572	94.0528	7.415	6.85373	7.61321	7.78122	7.86005	8.10765	8.05203	7.27381	7.32673	7.29353	7.53543	7.33262	5.86685	6.14347	6.60081	6.48965	6.01919	6.5554	0.000127414	0.000336602	6471.53	4388.27	2394.97	2973.99	2123.22	2039.52
gga-miR-460b-3p	CACAGCGCAUGCAAUGUGGACAU	MIMAT0007327	miR-460b-3p	mir-460b (Gallus gallus)	0.924038	1.40008	4.73336	3.66367	0.836825	0.843992	1.17546	0.519301	2.41404	1.72915	2.82063	2.9681	5.48327	3.33287	3.28092	4.09243	6.8404	1.57279	-0.113975	0.485505	2.24286	1.87329	-0.257002	-0.244698	0.23322	-0.945357	1.27145	0.790064	1.49602	1.56954	2.45504	1.73676	1.7141	2.03296	2.77408	0.653326	0.225699	0.289484	38.4965	9.52226	1.37823	0.418586	1.22931	0.0568393
gga-miR-460b-5p	UCCUCAUUGUACAUGCUGUGUG	MIMAT0007326	miR-460b-5p	mir-460b (Gallus gallus)	3.90939	2.13055	10.8191	5.65479	1.29328	2.07162	1.76318	1.5579	3.13825	4.24428	3.84631	9.1326	11.1624	5.78866	7.38207	9.71952	12.1607	7.54939	1.96694	1.09123	3.43551	2.49947	0.37103	1.05076	0.818182	0.639605	1.64996	2.08552	1.94348	3.19103	3.48057	2.53323	2.88402	3.28089	3.60416	2.91636	0.0264181	0.0421262	163.074	131.618	68.1987	31.1529	29.2814	21.7409
gga-miR-489-3p	AGUGACAUCAUAUGUACGGCUGC	MIMAT0003365	miR-489	mir-489 (Gallus gallus)	988.081	277.885	390.54	107.521	18.1819	30.307	111.248	37.6493	47.0737	322.408	574.767	391.332	25.6539	36.4861	56.5958	37.855	28.6284	37.1178	9.94849	8.11834	8.60933	6.74847	4.18443	4.92158	6.79764	5.23455	5.55685	8.33274	9.16683	8.61225	4.6811	5.18928	5.82262	5.24241	4.83937	5.21404	8.69756e-05	0.000240454	14627.3	10139.6	16897.1	22927.1	19816.5	17482.7
gga-miR-489-5p	UGGUCGUAUGUAUGACGUCAUU	MIMAT0026632	miR-489	mir-489 (Gallus gallus)	1.49268	0.182619	0.676194	0.398225	0	0	0.335844	0.25965	0.241404	0.471587	0.12821	0.228315	0	0.350828	0.82023	0.170518	0	0	0.577903	-2.45309	-0.56449	-1.32835	-6.64386	-6.64386	-1.57414	-1.94536	-2.05048	-1.08441	-2.96342	-2.1309	-6.64386	-1.51116	-0.2859	-2.552	-6.64386	-6.64386	0.167262	0.223436	3531.02	2579.46	5067.61	5879.91	4922.02	3651.74
gga-miR-490-3p	CAACCUGGAGGACUCCAUGCUG	MIMAT0003366	miR-490-3p	mir-490 (Gallus gallus)	46.5573	141.042	81.3687	1.27432	1.44543	1.91816	15.029	10.6457	11.5874	16.0339	6.79515	14.498	0.587493	1.57873	0.82023	0.85259	0.506697	0.943674	5.54094	7.13999	6.3464	0.349727	0.531494	0.939726	3.90968	3.41219	3.53448	4.00306	2.76451	3.85778	-0.767356	0.658761	-0.2859	-0.230076	-0.980806	-0.08364	3.0966e-08	2.81076e-07	8105.81	5080.02	4207.87	8450.69	6724.22	7688.52
gga-miR-490-5p	CCAUGGAUCUCCAGGUGGGU	MIMAT0026633	miR-490-3p	mir-490 (Gallus gallus)	5.82855	23.4361	11.9461	0.0796449	0.15215	0.613812	1.17546	0	0.965615	2.20074	0.641052	1.82652	0	0	0	0.511554	0	0	2.54314	4.55066	3.57847	-3.65027	-2.71643	-0.70413	0.23322	-6.64386	-0.0504798	1.13799	-0.641487	0.869098	-6.64386	-6.64386	-6.64386	-0.967042	-6.64386	-6.64386	0.00165974	0.00343595	3489.94	4174.25	2666.27	2185.71	1642.65	1943.63
gga-miR-499-3p	AACAUCACUUUAAGUCUGUGCU	MIMAT0026634	miR-499-5p	mir-499 (Gallus gallus)	57.4325	87.4135	184.826	7.40698	1.74973	1.22762	2.09903	3.63511	3.62106	4.71587	8.84651	7.19193	11.554	6.3149	13.6705	11.2542	8.61384	4.08925	5.8438	6.44978	7.53003	2.88889	0.807129	0.29587	1.06972	1.862	1.85641	2.23752	3.14511	2.84638	3.53032	2.65876	3.77299	3.49239	3.10666	2.03184	5.47431e-05	0.000164229	4.40293	1.9198	2.21073	1.30319	0.462382	0.758827
gga-miR-499-5p	UUAAGACUUGUAGUGAUGUUUAG	MIMAT0003367	miR-499-5p	mir-499 (Gallus gallus)	767.734	1045.8	2125.58	111.344	26.398	18.0307	39.8815	64.3933	36.6934	134.088	153.083	93.7234	180.556	157.346	279.152	273.17	255.122	113.555	9.58446	10.0304	11.0536	6.79888	4.72236	4.17239	5.31765	6.00884	5.19745	7.06703	7.25817	6.55034	7.4963	7.2978	8.1249	8.09365	7.99504	6.82725	4.70192e-05	0.000146007	0.0453352	1	1	1	1	1
gga-miR-551-3p	GCGACCCAUACUUGGUUUCAG	MIMAT0007290	miR-551a	mir-551 (Gallus gallus)	51.0354	56.3683	65.2152	30.504	16.8887	22.4042	15.113	12.4632	10.139	5.50184	10.6415	8.21934	3.91662	8.06904	5.4682	2.89881	1.26674	2.20191	5.67343	5.81681	6.02714	4.93093	4.07798	4.48569	3.91772	3.63961	3.34184	2.45992	3.41162	3.03902	1.96961	3.0124	2.45107	1.53546	0.341122	1.13875	2.96381e-07	1.84068e-06	2.20988	0.939089	1.18569	0.627585	0.273356	0.519893
gga-miR-551-5p	GAAAUCAAGGGUGGGUAAGACCU	MIMAT0007289	miR-551a	mir-551 (Gallus gallus)	87.9969	114.137	102.932	37.5128	25.8655	34.9106	8.06027	8.04917	5.79369	5.50184	7.4362	7.99103	1.95831	2.98204	1.91387	1.02311	1.77344	3.14558	6.45938	6.83462	6.68554	5.22931	4.69296	5.12559	3.01083	3.00884	2.53448	2.45992	2.89457	2.99838	0.96961	1.5763	0.936492	0.0329581	0.826549	1.65333	5.69117e-09	7.19527e-08	2.60069	0.493066	1	7.30037	0.747933	1.12707
gga-miR-7	UGGAAGACUAGUGAUUUUGUUG	MIMAT0001157	miR-7/7ab	mir-7-2 (Gallus gallus)//mir-7-3 (Gallus gallus)//mir-7-1 (Gallus gallus)	0	0	0.0751327	0	0	0	0	0	0	0	0.12821	0	0	0	0	0	0	0	-6.64386	-6.64386	-3.73442	-6.64386	-6.64386	-6.64386	-6.64386	-6.64386	-6.64386	-6.64386	-2.96342	-6.64386	-6.64386	-6.64386	-6.64386	-6.64386	-6.64386	-6.64386	0.567226	0.599274	160.469	246.051	373.276	1061.98	1765.81	2058.06
gga-miR-9-3p	UAAAGCUAGAGAACCGAAUGU	MIMAT0003350	miR-9/9ab	mir-9-1 (Gallus gallus)	180.259	193.271	260.635	128.706	85.7366	89.6934	112.508	151.896	108.39	83.9424	51.2841	64.7273	44.062	68.7623	23.5133	11.9363	9.88058	7.86395	7.49392	7.59448	8.02589	7.00794	6.42184	6.48693	6.81388	7.24694	6.76009	6.39133	5.68044	6.0163	5.46146	6.10355	4.5554	3.57728	3.3046	2.97525	4.48352e-07	2.55994e-06	2718.08	2510.92	2230.07	2753.78	2131.25	2629.96
gga-miR-9-5p	UCUUUGGUUAUCUAGCUGUAUGA	MIMAT0001195	miR-9/9ab	mir-9-2 (Gallus gallus)//mir-9-1 (Gallus gallus)	178.055	208.246	222.919	380.862	290.683	374.579	178.669	156.31	135.428	100.762	88.5934	102.399	53.4619	79.4625	51.9479	41.9474	61.0569	35.545	7.47618	7.70215	7.80037	8.57312	8.1833	8.54913	7.48115	7.28826	7.08138	6.65481	6.46913	6.67806	5.74044	6.3122	5.69899	5.39051	5.93208	5.15158	7.983e-08	5.88746e-07	46.2757	30.6705	10.6458	5.9018	4.00932	4.17445
gga-miR-92-3p	UAUUGCACUUGUCCCGGCCUG	MIMAT0001109	miR-25/32/92abc/363/363-3p/367	mir-92-1 (Gallus gallus)	71511.6	105207	53995.2	47842	53219.9	64028.2	32663.1	32846	31356.7	29436.7	30597.8	28360.8	24571.9	24054.9	16211.3	19207.7	21941.7	17574	16.1259	16.6829	15.7205	15.546	15.6997	15.9664	14.9954	15.0034	14.9365	14.8453	14.9011	14.7916	14.5847	14.554	13.9847	14.2294	14.4214	14.1012	6.5317e-06	2.56489e-05	100.323	867.192	1046.03	1628.8	1960.24	1867.98
gga-miR-92-5p	AGGUUGGGAUCAGUUGCAAUGCU	MIMAT0026495	miR-25/32/92abc/363/363-3p/367	mir-92-1 (Gallus gallus)	108.823	132.581	107.74	152.839	164.094	190.972	61.3756	65.1723	47.3151	16.0339	18.2059	11.8724	18.0165	17.7168	11.7566	17.7339	16.4676	7.23483	6.76584	7.05073	6.75141	7.25587	7.35838	7.57722	5.93959	6.02619	5.56423	4.00306	4.18633	3.56954	4.17124	4.14705	3.5554	4.14844	4.04156	2.85496	6.23655e-08	4.90608e-07	5165.68	7688.37	8047.96	9416.66	11082.8	10773.1
gga-miR-99a-3p	CAAGCUCGCUUCUAUGGGUCU	MIMAT0006781	miR-99ab/100	mir-99a (Gallus gallus)	115.078	124.85	143.954	118.83	84.5954	97.9031	104.951	79.7127	90.285	91.8022	119.748	98.1755	101.44	92.794	108.544	154.66	153.022	173.636	6.84647	6.96406	7.16947	6.89276	6.40251	6.61328	6.71358	6.31674	6.49641	6.52046	6.90386	6.61729	6.66449	6.53596	6.76213	7.27295	7.2576	7.43992	0.001097	0.00238245	20.0381	63.7395	43.8998	36.3626	62.3173	44.2616
gga-miR-99a-5p	AACCCGUAGAUCCGAUCUUGUG	MIMAT0001103	miR-99ab/100	mir-99a (Gallus gallus)	2034.66	1988.29	3066.92	2260.96	1847.63	1961.97	1608.19	1239.05	1529.05	1697.87	1549.42	1917.62	1175.18	974.6	1382.91	1401.15	1359.72	1486.29	10.9906	10.9573	11.5826	11.1427	10.8515	10.9381	10.6512	10.275	10.5784	10.7295	10.5975	10.9051	10.1987	9.92867	10.4335	10.4524	10.4091	10.5375	0.00118992	0.00253754	20.5902	16.6659	8.59362	8.83343	11.1712	7.29203
gga-miR-1591-5p		MIMAT0007453	gga-miR-1591	mir-1591 (Gallus gallus)	0.0710799	0	0	0	0	0	0	0	0	0	0	0	0	0	0	0	0	0	-3.81441	-6.64386	-6.64386	-6.64386	-6.64386	-6.64386	-6.64386	-6.64386	-6.64386	-6.64386	-6.64386	-6.64386	-6.64386	-6.64386	-6.64386	-6.64386	-6.64386	-6.64386	0.458197	0.502172	45.4416	42.9369	13.6996	2.68279	4.93675	3.01499
gga-miR-1784-5p	UUCUGCUCUUAUUGAAAUCAGU	MIMAT0007696	gga-miR-1784	mir-1784 (Gallus gallus)	0.639719	0.42611	0.300531	0.63716	0.228225	0.460359	0.419806	0	0	0.157196	0.12821	0	0	0	0	0	0	0	-0.64449	-1.2307	-1.73442	-0.650273	-2.13147	-1.11917	-1.25221	-6.64386	-6.64386	-2.66937	-2.96342	-6.64386	-6.64386	-6.64386	-6.64386	-6.64386	-6.64386	-6.64386	0.00294353	0.0056022	15479.1	9285.15	13668.9	14196.9	50036.9	25612.8
gga-miR-3064-3p	UUGCCACACUGCAACACUUUACA	MIMAT0025632	gga-miR-3064	mir-3064 (Gallus gallus)	0	0.0608729	0	0	0.076075	0	0	0	0	0	0	0	0	0	0	0	0	0	-6.64386	-4.03806	-6.64386	-6.64386	-3.71643	-6.64386	-6.64386	-6.64386	-6.64386	-6.64386	-6.64386	-6.64386	-6.64386	-6.64386	-6.64386	-6.64386	-6.64386	-6.64386	0.5697	0.599274	7.61996	21.1093	12.8957	2.69653	8.06737	5.42119
gga-miR-3064-5p	UGGCUGUUGUGGUGUGCAAAA	MIMAT0025631	gga-miR-3064	mir-3064 (Gallus gallus)	0	0.0608729	0	0.15929	0	0.153453	0	0	0	0	0	0	0	0	0	0	0	0	-6.64386	-4.03806	-6.64386	-2.65027	-6.64386	-2.70413	-6.64386	-6.64386	-6.64386	-6.64386	-6.64386	-6.64386	-6.64386	-6.64386	-6.64386	-6.64386	-6.64386	-6.64386	0.0716404	0.101443	1	1	1	0.0427368	1	1
gga-miR-3607-3p	CUGUAAACGCUUUCUGAUGUGCC	MIMAT0025608	gga-miR-3607	mir-3607 (Gallus gallus)	0.14216	0.304364	0.450796	0.63716	0.228225	0.23018	0.167922	0.25965	0.482808	0.314391	0	0	0.195831	0	0	0.341036	0.253348	0	-2.81441	-1.71613	-1.14945	-0.650273	-2.13147	-2.11917	-2.57414	-1.94536	-1.05048	-1.66937	-6.64386	-6.64386	-2.35232	-6.64386	-6.64386	-1.552	-1.98081	-6.64386	0.158631	0.212709	2.62359	1.31926	1.03815	1.95946	2.06996	2.10046
gga-miR-6516-3p	CAUGUAUGAUACUGCACACAACG	MIMAT0025807	gga-miR-6516	mir-6516 (Gallus gallus)	0	0	0.525929	0.0796449	0	0	0	0	0	0	0.512841	0.228315	0.195831	0	1.09364	0.170518	0.506697	0	-6.64386	-6.64386	-0.927061	-3.65027	-6.64386	-6.64386	-6.64386	-6.64386	-6.64386	-6.64386	-0.963415	-2.1309	-2.35232	-6.64386	0.129137	-2.552	-0.980806	-6.64386	0.496341	0.54063	0.0642752	1	1	0.470105	0.065277	0.253348
gga-miR-6516-5p	AUGCAGUAACAGGUGUGAGCAU	MIMAT0025806	gga-miR-6516	mir-6516 (Gallus gallus)	0	0	0	0.0796449	0.076075	0.153453	0.251883	0.25965	0	0	0.256421	0	0	0	0.27341	0	0	0	-6.64386	-6.64386	-6.64386	-3.65027	-3.71643	-2.70413	-1.98917	-1.94536	-6.64386	-6.64386	-1.96342	-6.64386	-6.64386	-6.64386	-1.87086	-6.64386	-6.64386	-6.64386	0.222736	0.286722	131002	146435	184349	136362	128635	113520
gga-miR-6543-3p	GCCUCCUUUCAGGUCACU	MIMAT0025827	gga-miR-6543	mir-6543 (Gallus gallus)	0	0	0	0	0.076075	0	0	0	0	0	0	0	0	0	0	0	0	0	-6.64386	-6.64386	-6.64386	-6.64386	-3.71643	-6.64386	-6.64386	-6.64386	-6.64386	-6.64386	-6.64386	-6.64386	-6.64386	-6.64386	-6.64386	-6.64386	-6.64386	-6.64386	0.458197	0.502172	30.7465	32.041	30.7294	16.6049	18.9854	17.4763
gga-miR-6561-3p	GGGAGCCCAGAACUGGAAACAG	MIMAT0025630	gga-miR-6561	mir-6561 (Gallus gallus)	0	0	0	0.0796449	0.076075	0.0767266	0	0	0	0	0	0	0	0	0	0	0	0	-6.64386	-6.64386	-6.64386	-3.65027	-3.71643	-3.70413	-6.64386	-6.64386	-6.64386	-6.64386	-6.64386	-6.64386	-6.64386	-6.64386	-6.64386	-6.64386	-6.64386	-6.64386	3.13986e-23	1.11151e-20	137925	77929.8	80686.9	126866	104500	151386
gga-miR-6578-3p		MIMAT0025664	gga-miR-6578	mir-6578 (Gallus gallus)	0	0	0	0	0	0	0	0	0	0.157196	0	0	0	0	0	0	0	0	-6.64386	-6.64386	-6.64386	-6.64386	-6.64386	-6.64386	-6.64386	-6.64386	-6.64386	-2.66937	-6.64386	-6.64386	-6.64386	-6.64386	-6.64386	-6.64386	-6.64386	-6.64386	0.458197	0.502172	165.399	110.333	80.247	111.297	101.606	134.191
gga-miR-6587-3p	UGCUGGAAGUGGUGCUGGAGGCU	MIMAT0025679	gga-miR-6587	mir-6587 (Gallus gallus)	0	0	0	0	0	0	0	0.25965	0	0	0	0	0	0	0	0	0	0	-6.64386	-6.64386	-6.64386	-6.64386	-6.64386	-6.64386	-6.64386	-1.94536	-6.64386	-6.64386	-6.64386	-6.64386	-6.64386	-6.64386	-6.64386	-6.64386	-6.64386	-6.64386	0.458197	0.502172	2.79967	5.58423	2.43541	0.547089	1.20498	0.371397
gga-miR-6588-3p		MIMAT0025680	gga-miR-6588	mir-6588 (Gallus gallus)	0	0	0	0	0	0	0	0	0	0	0	0	0	0	0	0	0	0.314558	-6.64386	-6.64386	-6.64386	-6.64386	-6.64386	-6.64386	-6.64386	-6.64386	-6.64386	-6.64386	-6.64386	-6.64386	-6.64386	-6.64386	-6.64386	-6.64386	-6.64386	-1.6686	0.458197	0.502172	1032.26	1117.2	916.399	469.775	502.734	423.378
gga-miR-6601-3p	GAUGUCUGUGGCUCUGGGCAG	MIMAT0025695	gga-miR-6601	mir-6601 (Gallus gallus)	0.0710799	0	0	0	0	0	0	0	0	0	0	0	0	0	0	0	0	0	-3.81441	-6.64386	-6.64386	-6.64386	-6.64386	-6.64386	-6.64386	-6.64386	-6.64386	-6.64386	-6.64386	-6.64386	-6.64386	-6.64386	-6.64386	-6.64386	-6.64386	-6.64386	0.458197	0.502172	867.52	898.489	404.15	235.828	192.269	124.252
gga-miR-6606-5p		MIMAT0025700	gga-miR-6606	mir-6606 (Gallus gallus)	0	0	0	0	0	0	0	0	0	0	0	0	0	0	0	0	0	0.314558	-6.64386	-6.64386	-6.64386	-6.64386	-6.64386	-6.64386	-6.64386	-6.64386	-6.64386	-6.64386	-6.64386	-6.64386	-6.64386	-6.64386	-6.64386	-6.64386	-6.64386	-1.6686	0.458197	0.502172	603.614	562.226	213.541	82.3481	67.5231	38.5723
gga-miR-6642-3p	CGGGCGGCCGUCGGGGAAAGCGG	MIMAT0025740	gga-miR-6642	mir-6642 (Gallus gallus)	0	0	0	0	0	0	0.167922	0	0	0	0	0	0.195831	0	0	0	0	0	-6.64386	-6.64386	-6.64386	-6.64386	-6.64386	-6.64386	-2.57414	-6.64386	-6.64386	-6.64386	-6.64386	-6.64386	-2.35232	-6.64386	-6.64386	-6.64386	-6.64386	-6.64386	0.570351	0.599274	7300.43	5328.7	3934.38	4464.3	3899.71	3560.95
gga-miR-6651-5p	ACCAGGUUGCCUAAGGAGGGG	MIMAT0025751	gga-miR-6651	mir-6651 (Gallus gallus)	0	0	0.0751327	0	0	0	0.419806	0.25965	0.241404	14.6192	11.9236	3.08225	7.44158	39.819	7.38207	6.47968	5.82701	10.0659	-6.64386	-6.64386	-3.73442	-6.64386	-6.64386	-6.64386	-1.25221	-1.94536	-2.05048	3.86979	3.57574	1.62399	2.89561	5.31538	2.88402	2.69592	2.54276	3.3314	5.4478e-08	4.48493e-07	0.603667	1.23377	0.769664	0.694916	0.266551	0.253348
gga-miR-6665-5p	UGCCUGAAGGAUUUUGAUGCCC	MIMAT0025766	gga-miR-6665	mir-6665 (Gallus gallus)	1.20836	1.15658	0.976725	1.19467	0.836825	0.613812	0	0	0.724211	2.20074	0.12821	0	0.195831	0.350828	0	0	0.506697	0	0.273048	0.209871	-0.0339758	0.256617	-0.257002	-0.70413	-6.64386	-6.64386	-0.465517	1.13799	-2.96342	-6.64386	-2.35232	-1.51116	-6.64386	-6.64386	-0.980806	-6.64386	0.197141	0.259435	0.0703794	0.155937	1	0.128504	1	1
gga-miR-6672-3p	UGGGCACAAACUGGAAGACA	MIMAT0025774	gga-miR-6672	mir-6672 (Gallus gallus)	0	0.243492	0.375663	0.15929	0.15215	0	0.251883	0	0	0	0	0	0	0	0	0	0	0	-6.64386	-2.03806	-1.41249	-2.65027	-2.71643	-6.64386	-1.98917	-6.64386	-6.64386	-6.64386	-6.64386	-6.64386	-6.64386	-6.64386	-6.64386	-6.64386	-6.64386	-6.64386	0.169685	0.225822	3837.38	5844.36	8104.02	5384.17	7589.52	8677.62
gga-miR-6674-3p		MIMAT0025776	gga-miR-6674	mir-6674 (Gallus gallus)	0	0	0	0	0	0	0	0	0	0	0	0	0	0	0	0.170518	0	0	-6.64386	-6.64386	-6.64386	-6.64386	-6.64386	-6.64386	-6.64386	-6.64386	-6.64386	-6.64386	-6.64386	-6.64386	-6.64386	-6.64386	-6.64386	-2.552	-6.64386	-6.64386	0.458197	0.502172	12.2802	25.0765	29.8337	24.3402	31.5156	37.6783
gga-miR-6684-5p		MIMAT0025789	gga-miR-6684	mir-6684 (Gallus gallus)	0	0	0.225398	0	0	0	0	0	0	0	0	0	0	0	0	0	0	0	-6.64386	-6.64386	-2.14945	-6.64386	-6.64386	-6.64386	-6.64386	-6.64386	-6.64386	-6.64386	-6.64386	-6.64386	-6.64386	-6.64386	-6.64386	-6.64386	-6.64386	-6.64386	0.458197	0.502172	0.843106	1.4495	1.08438	0.204315	0.709878	0.104853
gga-miR-6692-5p		MIMAT0025798	gga-miR-6692	mir-6692 (Gallus gallus)	0.0710799	0	0	0	0	0	0	0	0	0	0	0	0	0	0	0	0	0	-3.81441	-6.64386	-6.64386	-6.64386	-6.64386	-6.64386	-6.64386	-6.64386	-6.64386	-6.64386	-6.64386	-6.64386	-6.64386	-6.64386	-6.64386	-6.64386	-6.64386	-6.64386	0.458197	0.502172	9046.42	8712.44	8489.12	12120.9	12607	12633.6
gga-miR-6701-3p	AUUAUUUUACAGACAGAUCGC	MIMAT0025811	gga-miR-6701	mir-6701 (Gallus gallus)	0	0.365237	0	0.15929	0.228225	0.23018	0.335844	0.25965	0.241404	0	0	0.228315	0	0	0.27341	0	0	0.943674	-6.64386	-1.45309	-6.64386	-2.65027	-2.13147	-2.11917	-1.57414	-1.94536	-2.05048	-6.64386	-6.64386	-2.1309	-6.64386	-6.64386	-1.87086	-6.64386	-6.64386	-0.08364	0.43902	0.502172	210.575	263.581	104.365	26.4441	33.0716	19.831
gga-miR-7439-3p	UUCUCCAGUAGUUCCUGAGUGCU	MIMAT0029033	gga-miR-7439	mir-7439 (Gallus gallus)	0	0	0	0	0	0	0	0	0	0	0	0	0	0.175414	0	0	0	0	-6.64386	-6.64386	-6.64386	-6.64386	-6.64386	-6.64386	-6.64386	-6.64386	-6.64386	-6.64386	-6.64386	-6.64386	-6.64386	-2.51116	-6.64386	-6.64386	-6.64386	-6.64386	0.458197	0.502172	19.9576	63.7659	44.8707	35.1926	61.3521	43.8416
gga-miR-7452-3p	GCGGAUUCUUGAACCAGUCCUGCUGC	MIMAT0029059	gga-miR-7452	mir-7452 (Gallus gallus)	0	0	0	0	0	0.0767266	0	0	0	0	0	0	0	0	0	0	0	0	-6.64386	-6.64386	-6.64386	-6.64386	-6.64386	-3.70413	-6.64386	-6.64386	-6.64386	-6.64386	-6.64386	-6.64386	-6.64386	-6.64386	-6.64386	-6.64386	-6.64386	-6.64386	0.458197	0.502172	1718.62	2564.48	2676.97	3119.37	3657.9	3542.04
gga-miR-7452-5p	ACAGGGCUGGCUGAUCCGUGC	MIMAT0029058	gga-miR-7452	mir-7452 (Gallus gallus)	1.0662	0.973966	1.12699	1.51325	0.988975	0.613812	0.503767	1.0386	0.241404	0.157196	0.12821	0.114158	0.783324	0.526242	0	0	0	0	0.0924757	-0.0380566	0.172475	0.597654	-0.0159935	-0.70413	-0.989173	0.0546429	-2.05048	-2.66937	-2.96342	-3.1309	-0.352318	-0.926202	-6.64386	-6.64386	-6.64386	-6.64386	0.00132426	0.00280712	9.54003	25.9542	17.4616	45.1176	66.1984	82.2824
gga-miR-7463-5p	UGAGUCUCCUUGAAAGUAAUGG	MIMAT0029080	gga-miR-7463	mir-7463 (Gallus gallus)	0	0	0	0	0	0.0767266	0.167922	0	0	0	0	0.228315	0	0	0	0	0	0	-6.64386	-6.64386	-6.64386	-6.64386	-6.64386	-3.70413	-2.57414	-6.64386	-6.64386	-6.64386	-6.64386	-2.1309	-6.64386	-6.64386	-6.64386	-6.64386	-6.64386	-6.64386	0.689385	0.70831	3575.47	6309.42	7042.22	5393.6	7728.58	6192.53
gga-miR-7471-3p		MIMAT0029097	gga-miR-7471	mir-7471 (Gallus gallus)	0	0.121746	0.0751327	0	0	0	0	0	0	0	0	0	0	0	0	0	0	0	-6.64386	-3.03806	-3.73442	-6.64386	-6.64386	-6.64386	-6.64386	-6.64386	-6.64386	-6.64386	-6.64386	-6.64386	-6.64386	-6.64386	-6.64386	-6.64386	-6.64386	-6.64386	0.0255022	0.0408496	1863.77	2788.95	2683.59	2648.33	2835.14	2776.43
gga-miR-7473-3p		MIMAT0029101	gga-miR-7473	mir-7473 (Gallus gallus)	0	0	0	0	0	0	0	0	0	0.314391	0	0	0.195831	0	0	0.170518	0	0	-6.64386	-6.64386	-6.64386	-6.64386	-6.64386	-6.64386	-6.64386	-6.64386	-6.64386	-1.66937	-6.64386	-6.64386	-2.35232	-6.64386	-6.64386	-2.552	-6.64386	-6.64386	0.698316	0.710345	10.0362	10.1466	8.72628	10.1012	9.85994	7.57678
gga-miR-7475-3p	ACGGGCGGGUGGGCGCGGU	MIMAT0029105	gga-miR-7475	mir-7475 (Gallus gallus)	0	0	0.0751327	0	0.076075	0	0	0	0	0	0	0	0	0.526242	0	0	0	0	-6.64386	-6.64386	-3.73442	-6.64386	-3.71643	-6.64386	-6.64386	-6.64386	-6.64386	-6.64386	-6.64386	-6.64386	-6.64386	-0.926202	-6.64386	-6.64386	-6.64386	-6.64386	0.65846	0.681564	12140.5	25784.6	23755.4	19213.4	21487.3	19799.6
gga-miR-7475-5p	CCGCCGCCGCCGCGCCCUCC	MIMAT0029104	gga-miR-7475	mir-7475 (Gallus gallus)	0	0.0608729	0.225398	0.238935	0.3043	0	0	0	0.241404	0.157196	0.384631	0	0.391662	0.701656	0.27341	0	0.253348	0	-6.64386	-4.03806	-2.14945	-2.06531	-1.71643	-6.64386	-6.64386	-6.64386	-2.05048	-2.66937	-1.37845	-6.64386	-1.35232	-0.511164	-1.87086	-6.64386	-1.98081	-6.64386	0.427635	0.502172	7.58772	23.7628	11.994	14.3916	16.1882	14.6747
gga-miR-7478-5p	UACCUGUGUGACUGUGGAGAGGA	MIMAT0029110	gga-miR-7478	mir-7478 (Gallus gallus)	0	0	0	0	0	0	0	0	0	0	0	0	0	0	0.27341	0	0	0	-6.64386	-6.64386	-6.64386	-6.64386	-6.64386	-6.64386	-6.64386	-6.64386	-6.64386	-6.64386	-6.64386	-6.64386	-6.64386	-6.64386	-1.87086	-6.64386	-6.64386	-6.64386	0.458197	0.502172	1	0.0255755	0.0559741	0.157196	0.331881	0.310188

## Sheet: Table S4-2
Table S4-2 Raw reads distribution of known miRNAs
		Numbers of miRNA with the indicated range of reads							Total
Library	0 (modified to 0.01 )	1	2～100	101～1000	1001～10000	10001～100001	100001～1000000	>1000000
11em-1	64	14	89	63	57	43	20	4	354
11em-2	62	17	89	56	55	47	24	4	354
11em-3	61	11	96	60	60	41	23	2	354
15em-1	66	24	76	68	55	43	20	2	354
15em-2	73	15	81	71	44	46	22	2	354
15em-3	76	17	79	68	48	42	21	3	354
20em-1	72	14	87	65	53	43	17	3	354
20em-2	102	14	92	55	50	30	11	0	354
20em-3	95	20	98	52	49	28	12	0	354
1db-1	86	19	96	58	51	31	13	0	354
1db-2	84	17	94	61	51	33	12	2	354
1db-3	87	10	97	59	52	32	14	3	354
4wb-1	93	17	93	55	51	32	13	0	354
4wb-2	94	9	90	60	56	31	14	0	354
4wb-3	96	21	94	54	53	27	9	0	354
10wb-1	90	22	90	54	53	30	15	0	354
10wb-2	99	12	100	59	49	26	9	0	354
10wb-3	111	13	95	52	51	25	7	0	354

## Sheet: Table S4-3
Table S4-3 The distribution of numbers for normalized miRNAs
	Numbers of miRNA with the indicated range of normalized exprssion (RPM)					Total	Percentage of reads %					Sum
Library	<100	100～1000	1000～10000	10000～100000	>100000		<100	100～1000	1000～10000	10000～100000	>100000
11em-1	240	56	39	18	1	354	67.7966	15.8192	11.0169	5.08475	0.282486	100
11em-2	235	57	41	18	3	354	66.3842	16.1017	11.5819	5.08475	0.847458	100
11em-3	235	61	38	19	1	354	66.3842	17.2316	10.7345	5.36723	0.282486	100
15em-1	238	55	42	18	1	354	67.2316	15.5367	11.8644	5.08475	0.282486	100
15em-2	246	46	44	17	1	354	69.4915	12.9944	12.4294	4.80226	0.282486	100
15em-3	246	49	40	18	1	354	69.4915	13.8418	11.2994	5.08475	0.282486	100
20em-1	245	50	40	18	1	354	69.209	14.1243	11.2994	5.08475	0.282486	100
20em-2	244	52	40	17	1	354	68.9266	14.6893	11.2994	4.80226	0.282486	100
20em-3	246	51	38	17	2	354	69.4915	14.4068	10.7345	4.80226	0.564972	100
1db-1	244	57	34	16	3	354	68.9266	16.1017	9.60452	4.51977	0.847458	100
1db-2	245	58	32	16	3	354	69.209	16.3842	9.03955	4.51977	0.847458	100
1db-3	251	51	35	14	3	354	70.904	14.4068	9.88701	3.9548	0.847458	100
4wb-1	242	54	39	17	2	354	68.3616	15.2542	11.0169	4.80226	0.564972	100
4wb-2	245	50	41	17	1	354	69.209	14.1243	11.5819	4.80226	0.282486	100
4wb-3	243	52	40	17	2	354	68.6441	14.6893	11.2994	4.80226	0.564972	100
10wb-1	245	52	37	17	3	354	69.209	14.6893	10.452	4.80226	0.847458	100
10wb-2	245	50	38	19	2	354	69.209	14.1243	10.7345	5.36723	0.564972	100
10wb-3	243	53	37	19	2	354	68.6441	14.9718	10.452	5.36723	0.564972	100
Average value of ten libraries	243.222	53	38.6111	17.3333	1.83333	354	68.7068	14.9718	10.9071	4.89642	0.517891	100
