# Supplementary material for: Integrative analysis of the Pekin duck (Anas anas) MicroRNAome during feather follicle development
Source: BMC Dev Biol. 2017 Jul 20;17:12. doi: 10.1186/s12861-017-0153-1 (PMC5520360; doi:10.1186/s12861-017-0153-1)
Supplement: Supplementary file 7 — Expression profiles of DE miRNAs during the whole duck feather follicle development. (XLS 33 kb) [file 12861_2017_153_MOESM7_ESM.xls]

## Sheet: Sheet1
S5 Table Summary of top 20 most abundant miRNAs in 18 libraries
Rank	Mature miRNA	total TPM	Normalized expression values (TPM)
			11em-1	11em-2	11em-3	15em-1	15em-2	15em-3	20em-1	20em-2	20em-3	1db-1	1db-2	1db-3	4wb-1	4wb-2	4wb-3	10wb-1	10wb-2	10wb-3
1	gga-miR-10a-5p	2.52091e+06	94810.3	104005	194191	148267	143490	147547	184487	197260	171299	131987	145161	131937	122544	130513	132849	89438.2	130569	120553
2	gga-miR-10b-5p	2.03788e+06	208164	132977	72633.6	74169.9	64988.8	94630.8	80339	60609.7	101112	118741	119218	142640	103444	86884.3	123172	148252	157688	148218
3	gga-miR-26a-5p	1.62014e+06	64409	60504.7	59878.7	83287.1	91566.1	85754.5	96836.6	81603.2	78231.7	137714	130104	117950	84053.8	70471.9	79300.9	103880	95764.1	98833.1
4	gga-miR-181a-5p	1.24908e+06	84949.6	75011.1	91351.3	76710.2	71830.7	65528.9	93198.7	66072.2	83474.3	81309.5	86053.6	96276.4	53342.6	44868.1	44017.4	48306.9	43755.8	43023.7
5	gga-miR-22-3p	968648	33946.3	30086.5	30918.9	30408.4	30289.6	31141.5	35316.6	36003.1	35587	41620.5	46990.6	42047.8	81180.2	98227.5	99847.7	102595	76689.3	85752.3
6	gga-miR-27b-3p	900383	18888.4	28071.2	28339.4	47328.4	41061.1	49285.5	44914.2	43992.1	41545.8	69634.6	53797.3	71996.1	65836.6	53889.5	46504.3	73848.9	60784.8	60664.4
7	gga-miR-205a	719929	28560.7	18044	12211.6	57736.9	75264.1	67958.7	44510.6	46991.3	37910.5	25715	34838.2	35944.7	36735.6	49369	38556	34234.7	30953.3	44393.6
8	gga-miR-92-3p	704626	71511.6	105207	53995.2	47842	53219.9	64028.2	32663.1	32846	31356.7	29436.7	30597.8	28360.8	24571.9	24054.9	16211.3	19207.7	21941.7	17574
9	gga-miR-148a-3p	503529	26907.3	27047.8	28865.7	34476.7	31975.3	25722.2	36245.3	32748.2	37476.7	31876	27404.1	28482.4	24774	29067.9	19814	19762.2	18030	22853.3
10	gga-miR-146c-5p	388756	15463.8	16906.8	19307.2	28375.3	28458.8	17819.6	18160.6	35747.4	39394.2	13170.6	12100.2	14940.9	29063.1	23979.6	19415.7	20420.7	17839	18192.8
11	gga-miR-21-5p	384839	16780	15185.5	14471.8	9822.61	8776.32	9256.52	13570.7	12876.1	14560	16420.6	13774.7	12395.3	38168.8	65046.8	46895	24954.8	26678.6	25204.9
12	gga-miR-203a	366843	713.855	474.93	229.004	15900.5	24775.4	16041.7	21340.6	55794	37272.7	7413.5	7652.75	8371.4	34203.9	29848.8	32060	21732.2	32396.4	20621.8
13	gga-let-7a-5p	366543	10193.4	12427.9	13800.2	26451.4	28914.1	21988.3	21595	25499.5	24171.8	18030.2	19718.2	19891.8	25181.9	20920.6	18359.5	20792.4	18321.9	20284.6
14	gga-miR-30d	342823	25910.5	28691.7	29348.3	19447.6	13772.5	13255.1	17790.3	16526.8	14835.2	18153.1	19159.1	12824.7	18372.5	16286.8	19188.5	18963.3	21562.2	18735.1
15	gga-miR-126-5p	305671	10734.3	15372.7	17774.8	10702.1	8732.88	10983.7	15916.9	15870.9	18903.6	24546.9	22176.5	22058	18196.4	20883.2	20369.9	19701.6	17548.2	15198.2
16	gga-miR-30a-5p	266570	15603.6	18268.3	14891.1	14320.6	13068.1	13625.6	13160.8	13997.5	16560.3	13679.2	15586.8	13481.8	16161.4	14000.8	14246.8	16039.9	14487	15390.7
17	gga-miR-100-5p	190828	8844.75	8372.27	9922.25	7229.77	9966.44	8941.1	7863.21	9800.77	7803.38	14621.2	10009.3	11732.3	13061.1	10540.3	14219.5	11230	13602.8	13068
18	gga-let-7f-5p	156524	4284.27	5229.28	5983.49	7943.95	8577.54	6543.62	6980.95	8867.58	8295.36	9073.64	9615.52	9560.81	13158.1	9676.01	10414.2	10987.3	10951.5	10380.4
19	gga-miR-451	146773	1312.13	2659.6	1421.89	2196.21	3057.46	2387.96	1489.13	3918.13	3587.5	11937.6	11466	8850.18	13295.6	12235	16217.6	16012.1	14577.9	20151.2
