# Supplementary material for: Integrative analysis of the Pekin duck (Anas anas) MicroRNAome during feather follicle development
Source: BMC Dev Biol. 2017 Jul 20;17:12. doi: 10.1186/s12861-017-0153-1 (PMC5520360; doi:10.1186/s12861-017-0153-1)
Supplement: Supplementary file 8 — Information about the five significant clusters. (XLS 97 kb) [file 12861_2017_153_MOESM8_ESM.xls]

## Sheet: Sheet1
S6 Table. Expression profiles of DE miRNAs during the whole duck feather follicle development.
gga-miRNA	Expression normalization
	EM11_1	EM11_2	EM11_3	EM15_1	EM15_2	EM15_3	EM20_1	EM20_2	EM20_3	1DB_1	1DB_2	1DB_3	4WB_1	4WB_2	4WB_3	10WB_1	10WB_2	10WB_3
let-7a-2-3p	19.9024	23.0099	18.8583	12.7432	13.0088	24.2456	11.4187	8.56847	5.79369	10.8465	8.46188	7.19193	8.42074	10.8757	14.2173	8.86693	7.3471	5.66204
let-7a-3p	19.7602	22.0969	18.2572	54.7161	70.978	65.5245	41.7287	43.6213	46.3495	40.7136	37.4374	30.9367	52.0911	72.7968	62.064	52.5195	45.3493	34.9159
let-7a-5p	4284.27	5229.28	5983.49	7943.95	8577.54	6543.62	6980.95	8867.58	8295.36	9073.64	9615.52	9560.81	13158.1	9676.01	10414.2	10987.3	10951.5	10380.4
let-7b	101.147	109.815	90.009	682.716	1155.2	763.659	915.848	1176.48	1045.76	1419.95	1804.3	1662.13	2248.73	1768.7	1863.29	1787.2	1950.78	1865.96
let-7c-3p	42.2925	55.2117	41.323	27.5572	26.398	38.0564	13.0979	7.01056	11.8288	5.34465	6.53873	5.82204	2.5458	4.56076	4.92138	3.7514	4.05357	4.71837
let-7f-3p	6.82367	9.25268	6.68681	21.5838	28.5281	21.1765	15.029	9.60707	11.346	15.248	16.2827	11.6441	16.0581	14.7348	17.7716	14.153	16.9743	12.8969
let-7f-5p	10193.4	12427.9	13800.2	26451.4	28914.1	21988.3	21595	25499.5	24171.8	18030.2	19718.2	19891.8	25181.9	20920.6	18359.5	20792.4	18321.9	20284.6
let-7i	2762.52	3786.9	4177	6216.29	7186.2	5525.77	6293.89	7659.95	7172.83	5307.86	5605.36	5267.57	9262.81	7709.97	6212.97	6443.19	6331.43	5802.96
let-7j-3p	8.67175	11.3832	8.56513	25.2474	29.1367	23.4783	21.2422	13.7615	17.3811	47.7874	55.2587	32.3066	60.1201	52.6242	85.8507	81.6781	97.5391	67.6299
let-7j-5p	1424.65	1741.03	1990.19	2648.99	2859.51	2184.94	2322.03	2949.89	2759	3009.82	3184.75	3163.53	4346.86	3196.92	3429.93	3608.67	3609.2	3408.23
let-7k-3p	19.4759	21.9142	18.4826	54.6364	70.3694	66.2917	42.9881	43.102	48.5222	38.9845	35.7707	30.8225	53.0702	67.0082	63.9779	50.1323	44.5893	36.8033
let-7k-5p	154.03	134.286	193.091	287.279	202.74	248.134	466.068	326.9	326.861	959.679	1358.77	867.483	1992.97	1411.38	1893.09	1939.47	2087.84	2146.86
miR-100-3p	167.677	190.715	273.333	282.023	257.21	251.51	112.088	112.169	88.8366	32.8539	24.1035	22.3749	36.6204	37.714	24.8803	19.2685	22.2947	17.9298
miR-100-5p	8844.75	8372.27	9922.25	7229.77	9966.44	8941.1	7863.21	9800.77	7803.38	14621.2	10009.3	11732.3	13061.1	10540.3	14219.5	11230	13602.8	13068
miR-101-2-5p	12.5811	11.2615	12.998	26.1235	26.7784	22.3274	30.0581	28.3019	31.1411	24.8369	28.2063	19.9776	29.7663	28.4171	36.3635	42.1179	39.7757	31.1412
miR-101-3p	3382.55	3565.51	4564.09	6455.78	5970.29	5107	9208.6	8540.42	6563.04	5999.05	5525.61	4627.83	6565.24	7289.33	8913.98	9014.94	9265.96	7751.96
miR-103-3p	7188.88	7529.49	7182.91	5741.6	5228.33	5016.15	4383.69	3725.72	3693.72	4319.26	4260.3	4813.34	3932.88	4093.81	3672.44	3258.6	3482.53	3941.73
miR-106-3p	582.855	689.811	538.175	571.691	511.224	603.761	228.542	206.162	205.917	78.755	88.7216	79.5678	76.3741	79.9888	46.2063	47.745	41.5491	26.4229
miR-106-5p	732.265	868.778	1001.52	938.775	891.447	865.245	471.861	418.557	322.033	246.954	241.805	218.726	190.935	219.092	166.78	109.473	158.849	104.433
miR-107-3p	973.723	1136.56	986.492	1142.03	1226.41	983.174	912.657	930.068	906.471	472.844	496.174	440.306	545.585	490.984	471.632	411.801	426.132	432.203
miR-10a-3p	217.291	125.033	153.872	114.529	113.58	102.89	72.9622	72.1828	95.5959	111.923	107.697	114.272	103.79	82.0938	118.933	131.64	136.301	134.631
miR-10a-5p	208164	132977	72633.6	74169.9	64988.8	94630.8	80339	60609.7	101112	118741	119218	142640	103444	86884.3	123172	148252	157688	148218
miR-10b-3p	20.3999	23.6796	48.1601	32.973	35.3749	27.775	36.4391	27.2633	28.4856	19.1779	17.052	13.5847	18.2123	20.6989	18.0451	17.7339	13.9342	20.7608
miR-10b-5p	94810.3	104005	194191	148267	143490	147547	184487	197260	171299	131987	145161	131937	122544	130513	132849	89438.2	130569	120553
miR-125b-3p	2943.06	3380.33	4146.42	4644.02	3844.07	4034.67	3014.79	2308.29	2675.72	2241.92	2233.42	2081.78	1935.79	1383.14	1609.02	1975.62	2068.59	1786.69
miR-125b-5p	6824.45	7771.4	9721.57	4931.3	4969.75	5339.02	4709.55	3838.93	4075.14	8747.46	8521.24	8083.38	7781.94	5990.21	6400.53	7487.96	7631.86	7945.73
miR-126-3p	2331.85	3545.36	4715.85	2569.27	2179.93	2989.19	5417.34	4877.27	4908.22	5714.84	7423.89	4501	4392.3	5468.53	4905.25	3596.05	3720.67	3638.49
miR-126-5p	10734.3	15372.7	17774.8	10702.1	8732.88	10983.7	15916.9	15870.9	18903.6	24546.9	22176.5	22058	18196.4	20883.2	20369.9	19701.6	17548.2	15198.2
miR-128-1-5p	154.243	200.941	134.037	141.29	109.624	143.939	72.1226	61.0179	71.4555	28.924	29.4884	35.0464	36.6204	30.1712	21.0526	22.1673	22.2947	20.7608
miR-128-3p	6202	6750.86	6461.71	4549.4	4164.65	4450.75	2731.93	2274.8	2178.19	2846.81	3081.02	2994.12	2330.98	2224.07	1814.62	2117.49	1952.05	2049.03
miR-1306-3p	5.25991	6.08729	5.55982	5.09728	3.043	3.06906	1.67922	2.85616	1.93123	2.98672	0.897472	2.51147	2.15414	1.57873	0.82023	2.04622	1.52009	1.57279
miR-130a-3p	2538.62	2210.78	2079.6	1993.43	2219.11	2112.67	2093.57	1703.57	1496.22	949.933	925.551	1008.24	510.727	512.56	471.359	446.245	575.101	461.142
miR-130a-5p	147.491	181.401	122.917	129.184	155.878	208.773	63.5586	55.3056	45.1425	19.8066	29.7448	22.1466	15.4707	9.64777	6.83525	11.9363	16.9743	5.9766
miR-130b-3p	9481.56	9935.73	7873.08	7765.62	8259.69	7946.65	5417.25	5422.28	5225.43	2835.49	2983.45	2884.42	1421.34	1342.27	1371.97	1215.79	1406.84	1055.97
miR-130b-5p	1517.48	1830.26	1391.53	1217.69	1490.77	1849.72	759.428	763.892	596.026	443.291	441.044	326.262	249.685	175.94	188.106	175.804	185.198	117.33
miR-130c-3p	1226.77	1091.57	1086.64	1049.72	997.039	1021.54	1167.56	921.24	894.401	1127.72	1171.97	1123.42	1103.7	1127.56	1097.74	1284.34	1271.56	1396.32
miR-130c-5p	21.8926	26.4188	21.4879	18.159	16.7365	28.3121	10.4112	9.86672	10.139	6.13063	6.41052	3.7672	7.04992	1.57873	3.28092	3.92191	7.8538	5.03293
miR-1329-5p	6.82367	5.47856	9.61698	3.10615	2.28225	1.91816	2.43487	1.0386	2.65544	1.72915	1.02568	0.342473	5.48327	5.96408	2.7341	3.06932	3.29353	0.943674
miR-133a-3p	5227.36	10254	6619.87	3057.09	489.162	397.597	5363.52	3409.47	2163.7	8227.93	9166.91	9556.02	5940.54	4627.95	9813.78	13692.8	10945.7	13297.9
miR-133a-5p	56.082	117.424	81.0682	36.1588	1.67365	1.84144	33.5844	21.8106	7.48352	14.3048	10.2568	12.329	9.20406	6.13949	12.03	13.812	8.61384	11.6386
miR-133b	169.739	282.998	279.494	77.0167	1.2172	1.30435	56.7577	29.0809	4.10386	37.5697	42.4376	34.9322	20.7581	18.9447	60.697	69.0598	61.817	77.3812
miR-133c-3p	386.461	766.45	503.464	172.352	20.6163	18.0307	208.14	139.692	97.2857	360.135	379.887	433.456	172.331	184.536	462.063	414.7	404.851	484.419
miR-135a-5p	44.7803	23.8013	34.0351	31.4598	27.8435	30.0768	13.0979	32.1967	17.6225	5.18745	4.23094	3.19641	10.7707	11.4019	12.8503	9.37849	9.37389	9.12218
miR-140-3p	4233.52	3500.43	18265.3	3334.02	3400.63	3227.2	4286.97	4309.42	4091.55	11678.7	12431.9	12392.8	8276.6	8489.51	8949.53	8882.96	10992.8	10849.1
miR-140-5p	124.39	81.7523	630.438	102.742	112.439	115.167	159.946	156.05	144.118	306.06	329.629	327.404	196.027	303.291	324.264	294.485	312.885	285.933
miR-1416-5p	92.546	214.76	150.491	83.5475	20.236	36.9055	91.4336	47.516	61.7994	151.694	177.187	203.543	222.464	145.243	172.248	208.884	201.919	209.181
miR-142-3p	20.5421	26.2362	26.3716	29.7872	24.0397	27.3914	33.3326	37.13	35.7278	40.5564	35.3861	39.156	232.843	510.806	156.937	102.311	106.153	103.175
miR-142-5p	449.58	663.454	478.069	485.038	390.873	452.61	538.191	514.627	589.025	870.706	882.6	827.414	3924.45	8026.59	2760.89	1984.15	1517.56	2620.58
miR-144-3p	503.743	741.614	342.455	592.877	616.36	515.296	410.99	698.719	557.16	484.162	264.37	327.29	373.646	339.777	388.242	348.88	232.32	375.268
miR-1451-5p	45.5622	59.4728	51.6162	43.8844	36.8203	43.4272	41.6447	37.6493	35.9692	45.5867	49.4892	39.6127	39.1662	50.3438	44.8392	33.7626	31.4152	32.3995
miR-1454	66.8862	84.0046	77.4618	127.512	110.157	96.6755	95.7996	297.559	175.742	410.438	123.723	147.149	380.891	906.54	587.558	351.438	249.041	320.849
miR-1467-3p	28.2898	25.2014	37.942	36.4774	29.441	28.1586	23.845	22.5896	23.4162	12.4184	17.8212	14.0414	11.7499	13.3315	16.1312	9.20797	11.9074	8.80762
miR-1467-5p	8.17419	10.531	11.7207	10.6724	8.5204	9.36064	5.37351	2.0772	6.5179	2.51513	3.58989	3.7672	2.5458	2.28038	3.00751	1.02311	2.53348	0.943674
miR-146a-3p	4.90451	1.21746	1.27726	1.43361	1.59758	1.07417	0.923572	4.67371	1.93123	2.51513	3.58989	5.36541	24.8705	33.5041	18.0451	12.4478	16.721	17.6152
miR-146a-5p	99.0143	28.1841	37.2658	27.3979	24.5722	17.3402	24.1808	104.379	110.322	33.1683	63.5923	52.7408	324.884	496.597	180.724	148.351	166.703	202.575
miR-146b-3p	8.17419	13.7573	12.2466	8.12378	8.44433	8.6701	23.1733	22.5896	22.2091	60.8347	76.4134	79.5678	147.265	131.385	130.963	117.146	123.634	135.889
miR-146b-5p	166.54	209.585	383.102	190.511	156.41	152.456	384.122	526.052	595.785	1051.8	1166.07	1414.3	3744.49	3722.81	2923.3	1712.85	1662.22	1860.92
miR-146c-3p	101.857	117.546	111.647	205.803	299.964	293.019	166.831	158.127	112.253	103.435	97.0552	96.5773	150.986	129.105	107.997	105.892	115.527	106.006
miR-146c-5p	15463.8	16906.8	19307.2	28375.3	28458.8	17819.6	18160.6	35747.4	39394.2	13170.6	12100.2	14940.9	29063.1	23979.6	19415.7	20420.7	17839	18192.8
miR-147	22.5323	12.6616	31.7811	14.6547	17.8776	9.43737	13.3498	15.0597	15.2084	6.75941	4.10273	5.70788	23.3039	51.0455	24.6069	9.37849	12.9208	24.5355
miR-148a-3p	26907.3	27047.8	28865.7	34476.7	31975.3	25722.2	36245.3	32748.2	37476.7	31876	27404.1	28482.4	24774	29067.9	19814	19762.2	18030	22853.3
miR-148a-5p	2355.02	2108.39	3315	2999.03	2618.35	2315.68	1157.07	1377.71	1534.6	321.779	292.448	155.368	458.245	301.537	316.609	179.214	217.12	202.575
miR-153-3p	14.7846	5.66118	19.234	12.7432	7.83573	7.82611	16.2045	14.8001	8.69054	6.60221	12.3082	6.84945	18.604	22.6284	20.5057	26.2598	18.7478	13.526
miR-1552-3p	47.9789	48.82	47.4839	80.521	82.8457	62.2252	34.9278	35.8318	48.2808	22.9505	20.8983	12.6715	33.0955	23.1546	30.8953	30.6932	26.8549	22.6482
miR-1552-5p	138.606	181.036	186.479	268.085	293.193	223.198	133.33	170.071	173.811	113.967	123.723	124.089	172.919	173.134	156.39	136.073	139.342	132.743
miR-1559-3p	6.04179	7.42649	9.39159	22.5395	21.4532	19.3351	13.4338	15.8387	9.41475	2.51513	2.94884	2.62562	8.42074	8.94611	6.83525	4.7745	5.82701	5.66204
miR-1559-5p	669.928	652.74	787.466	1598.63	1768.67	1589.01	1533.89	2104.73	1686.93	770.572	711.183	632.547	1507.9	1319.29	1749	1043.06	1175.28	984.566
miR-1597-5p	4.05155	5.29594	4.43283	1.19467	0.684675	1.53453	1.93111	0.519301	0.965615	1.57196	1.41031	1.82652	1.17499	1.40331	1.09364	1.36414	1.01339	1.25823
miR-15a	595.152	697.421	887.317	760.928	808.678	722.227	769.084	709.106	655.17	876.522	911.704	834.606	1274.47	1267.72	1289.13	1341.29	1159.58	1300.7
miR-15b-3p	8.17419	8.27871	9.76725	11.6282	11.183	10.665	3.44241	2.85616	5.31088	1.41476	2.05137	1.36989	0.783324	1.05248	2.7341	1.36414	0.506697	1.25823
miR-15b-5p	239.539	295.72	220.89	300.421	345.609	321.331	300.329	276.787	313.584	429.615	448.993	425.922	397.145	341.005	363.635	371.047	325.299	414.587
miR-15c-3p	13.0787	11.8093	11.1196	33.1323	32.0276	26.3939	8.56403	11.4246	8.69054	0.471587	1.53852	2.39731	1.76248	1.05248	0.54682	1.36414	2.02679	1.57279
miR-15c-5p	5062.24	6242.33	5352	13130.4	13444.5	13214.2	6202.63	6445.56	5273.47	2823.39	2690.49	2638.07	2789.22	2148.82	1615.31	1789.42	1826.39	1412.68
miR-16-1-3p	2.20348	2.67841	3.75663	4.53976	4.41235	3.14579	2.26695	3.89476	3.62106	1.57196	1.15389	1.25573	1.17499	5.26242	2.7341	3.7514	3.54688	2.51646
miR-16-2-3p	19.3337	20.5142	21.6382	22.1413	25.1808	21.8671	16.7083	16.8773	15.2084	16.0339	16.5391	12.5573	13.7082	19.471	17.7716	13.1299	16.721	12.5823
miR-1641	0.995118	1.3392	2.47938	4.85834	3.72768	3.14579	1.84714	2.85616	1.20702	1.57196	1.66673	0.91326	2.15414	1.40331	1e-05	1.02311	0.253348	1.57279
miR-1662	1131.09	764.624	890.247	506.064	253.558	262.405	248.777	189.545	203.986	71.6812	59.3614	73.6316	72.6533	68.5869	51.4011	29.8406	38.7623	31.1412
miR-1677-3p	76.6241	79.9261	114.127	73.1937	56.828	58.3889	40.973	38.6879	38.866	19.6494	20.0008	13.4706	4.89578	2.4558	2.7341	3.92191	9.88058	1.25823
miR-16c-5p	588.186	658.888	761.47	1398.88	1542.27	1316.55	1130.28	1354.6	874.365	834.865	834.137	790.541	581.618	590.794	525.22	396.454	475.535	413.958
miR-17-3p	43.4298	43.1589	55.5982	63.2381	63.3705	53.4784	46.2626	46.4774	32.1067	30.4959	28.5909	34.2473	23.6956	22.2776	27.0676	25.9187	31.6685	32.714
miR-17-5p	1284.06	1462.11	1498.97	1663.23	1609.29	1524.86	1100.48	1228.15	956.442	662.579	665.155	609.601	549.698	661.135	609.704	442.324	536.085	443.527
miR-1805-3p	62.1949	50.4027	69.1972	48.6631	33.3209	27.6983	22.3337	11.9439	12.3116	5.03026	4.74378	4.22383	0.783324	1.40331	1.36705	1.02311	2.53348	1.57279
miR-181a-3p	2012.84	2390.72	2342.71	2360.52	2176.13	1860.16	1224.24	912.671	853.362	320.836	312.705	317.244	252.622	269.085	282.432	202.916	219.146	229.942
miR-181a-5p	84949.6	75011.1	91351.3	76710.2	71830.7	65528.9	93198.7	66072.2	83474.3	81309.5	86053.6	96276.4	53342.6	44868.1	44017.4	48306.9	43755.8	43023.7
miR-181b-1-3p	44.3538	50.281	44.9293	53.5214	49.6009	42.1996	24.8525	15.579	18.3467	4.71587	5.76947	3.53888	7.04992	4.56076	4.10115	5.11554	4.56027	6.92027
miR-181b-2-3p	18.5518	22.0969	21.1874	17.283	13.3892	10.5115	6.63293	8.30882	7.72492	1.25756	2.17958	1.94068	1.95831	0.701656	2.46069	1.36414	0.760045	1.57279
miR-181b-5p	25675.2	29936.4	27280.5	20063.3	19690.7	18495.7	15908.6	10813.9	12019.5	7675.23	7651.47	8309.53	4922.8	3822.1	2768.82	3359.03	3316.58	2857.44
miR-183	1518.62	1018.34	651.4	709.557	1062.46	732.125	207.888	162.541	258.543	140.69	100.517	76.7139	15.4707	45.7831	27.8878	30.8638	11.9074	43.7235
miR-184-3p	16.917	71.4039	73.63	181.192	87.6384	207.852	54.071	57.3828	31.8653	310.776	466.814	303.431	844.815	2692.08	2249.62	723.167	622.477	1099.38
miR-187-3p	132.919	254.449	126.899	56.9461	39.7872	43.9643	85.8082	62.5758	83.7671	140.218	200.393	200.232	103.986	94.5482	116.473	124.99	97.7924	144.382
miR-187-5p	4.05155	7.36562	3.75663	1.51325	0.532525	0.690539	3.44241	1.5579	3.37965	5.65904	5.25662	7.19193	4.50411	5.78866	4.64797	8.86693	8.61384	5.9766
miR-18a-3p	17.8411	29.0364	19.5345	13.7786	15.9758	23.9387	7.30462	7.78951	7.24211	6.60221	4.61557	4.45214	6.85409	6.84115	4.92138	2.38725	7.09375	2.83102
miR-18a-5p	322.845	334.618	391.742	351.792	392.547	301.075	179.761	269.258	190.709	68.8516	70.1311	75.2298	103.79	95.2498	98.9744	56.953	71.9509	49.071
miR-18b-3p	46.7706	76.5172	41.4732	26.6811	23.4311	44.1178	6.63293	5.19301	6.03509	3.14391	4.74378	3.7672	3.72079	4.03452	2.18728	1.53466	3.80022	1e-05
miR-18b-5p	382.623	420.753	679.425	566.276	575.736	368.748	213.177	279.903	189.985	68.5373	65.1309	66.3255	94.5864	86.3037	70.2663	40.5833	55.99	34.6014
miR-190a-3p	3.48291	4.01761	6.46141	6.53089	7.07498	5.21741	7.47254	6.75091	4.58667	1.88635	1.92316	1.14158	2.34997	4.38535	5.19479	4.60398	6.58706	0.943674
miR-190a-5p	41.5817	39.6891	58.904	72.7158	67.7828	50.4861	58.353	57.1231	48.2808	36.3122	15.3852	15.183	28.1997	26.8383	25.9739	20.4622	18.2411	12.8969
miR-193a-3p	84.514	61.7251	84.2237	409.614	646.638	475.935	617.786	748.572	510.569	240.352	366.938	336.651	295.509	354.161	361.174	390.145	506.95	380.615
miR-193a-5p	7.74771	5.8438	6.31115	31.3801	44.5039	37.8262	25.2723	50.8915	43.4527	27.352	31.0269	30.4801	39.5579	33.5041	47.0265	29.1586	42.5625	36.8033
miR-193b-3p	53.7364	77.552	41.924	57.9815	54.0133	44.2712	49.0333	59.2003	66.8689	272.42	303.217	195.209	256.735	220.846	294.736	328.588	345.314	503.293
miR-199-3p	19271.7	25391.9	25533	15208.1	12371.8	12719.3	13688.9	8474.21	12589.4	11915.4	11753.7	8388.41	7894.15	7720.32	7746.25	9105.15	6988.11	7685.59
miR-199-5p	9714.42	12075.1	14685.9	8294.78	7131.2	8208.13	8192.76	5396.32	6165.69	8635.22	7371.45	6494.54	5118.44	4939.31	5625.96	4673.04	4155.67	4899.55
miR-19a-3p	328.247	273.197	327.503	493.4	346.37	446.318	671.185	776.355	549.918	205.455	143.98	169.638	236.172	295.748	266.575	224.572	231.054	178.669
miR-19a-5p	4.40695	4.01761	7.43814	9.15917	11.4113	5.98467	4.11409	5.71231	5.06948	0.943173	1.41031	0.114158	1.17499	0.701656	1.64046	1.70518	1.52009	0.943674
miR-19b-3p	1313.13	1282.96	1287.77	1732.36	1345.39	1684.3	2148.06	2738.53	2200.4	1013.44	935.551	866.798	1080.99	1293.33	1291.31	895.901	1041.51	903.41
miR-1b-3p	14.2871	11.9311	17.8064	12.6635	12.4002	5.52431	27.7072	16.6176	21.7263	39.7705	55.1305	62.9008	33.8788	32.4516	90.4987	69.0598	71.9509	69.8319
miR-200a-3p	923.114	433.232	495.876	2352.15	3386.63	2449.42	2072.66	3718.71	1721.69	655.505	670.925	698.53	1602.09	2282.49	2085.02	1160.72	1300.44	1194.38
miR-200a-5p	270.032	141.59	96.5455	760.768	1034.54	894.325	469.343	546.564	340.379	56.5904	76.6698	79.9103	216.981	233.651	203.417	127.377	117.554	123.621
miR-200b-3p	461.024	213.481	154.022	796.29	1438.58	1176.76	699.9	1378.74	799.771	348.345	334.373	310.623	912.573	944.604	920.845	556.23	592.835	647.36
miR-200b-5p	21.5372	12.7224	6.83707	42.2915	61.3925	66.9823	35.9354	49.0739	30.6583	13.5188	13.5903	11.9865	32.508	40.3452	40.4647	22.8494	33.442	26.4229
miR-203a	713.855	474.93	229.004	15900.5	24775.4	16041.7	21340.6	55794	37272.7	7413.5	7652.75	8371.4	34203.9	29848.8	32060	21732.2	32396.4	20621.8
miR-204	93.6122	59.9598	104.284	32.4951	23.5833	30.3837	33.1646	23.1089	46.5909	134.088	127.185	94.6366	139.823	317.85	322.35	174.61	139.848	219.876
miR-205a	28560.7	18044	12211.6	57736.9	75264.1	67958.7	44510.6	46991.3	37910.5	25715	34838.2	35944.7	36735.6	49369	38556	34234.7	30953.3	44393.6
miR-205b	11163.7	9413.44	7524.16	5475.19	6376.3	7420.92	4335.42	2836.16	3378.69	630.197	715.542	669.991	7.83324	311.886	237.867	210.249	180.891	262.97
miR-20a-5p	699.639	736.927	858.691	973.5	944.319	778.314	688.985	794.011	611.959	426.786	416.171	384.254	398.125	463.619	428.433	336.091	377.742	317.703
miR-20b-5p	856.939	1048.47	1006.03	1015.63	880.873	787.215	510.903	484.767	407.731	312.033	305.525	278.202	217.568	276.102	238.14	145.622	188.491	150.988
miR-211	47.8368	30.5582	51.9918	16.3272	11.7916	15.6522	16.2045	11.6843	24.1404	66.0221	65.2591	47.4895	70.695	161.205	156.39	83.8948	70.9375	114.499
miR-2131-3p	33.9762	80.6566	65.0649	73.353	48.1555	83.4785	41.4768	49.3336	34.5207	37.7269	28.5909	39.156	38.3829	32.8024	28.708	14.8351	15.2009	15.4133
miR-2131-5p	126.167	219.325	310.523	256.457	127.045	262.712	115.195	128.267	86.664	59.8915	40.2581	48.8594	47.9786	87.5316	47.5733	24.5546	35.2154	20.4463
miR-21-3p	231.649	192.541	177.689	110.786	89.7685	88.4657	120.064	114.506	116.598	97.6184	100.132	71.2343	258.105	486.774	384.961	214	197.612	223.651
miR-214	2257.28	3007.18	3474.51	1797.67	1226.94	1422.66	1417.77	951.619	1301.65	1724.28	1838.41	1754.49	872.427	950.569	853.312	877.826	1099.28	929.833
miR-21-5p	16780	15185.5	14471.8	9822.61	8776.32	9256.52	13570.7	12876.1	14560	16420.6	13774.7	12395.3	38168.8	65046.8	46895	24954.8	26678.6	25204.9
miR-218-5p	612.566	390.865	615.111	357.367	355.803	323.633	505.53	411.546	555.47	400.063	347.45	407.657	191.719	224.004	267.942	234.462	220.16	176.152
miR-2188-5p	492.37	1052.07	294.295	568.187	697.684	637.905	290.589	539.294	589.991	2534.94	2353.94	2093.54	2248.92	1657.14	2281.61	1958.91	1861.6	4090.83
miR-221-3p	836.681	728.344	595.126	673.796	786.54	649.26	629.876	631.73	766.698	1230.53	1268.77	1072.74	884.177	1134.58	1329.59	1451.96	1583.17	1306.04
miR-221-5p	147.704	135.26	117.132	144.795	157.932	184.297	118.637	132.422	123.599	131.73	100.004	81.5085	93.0198	106.301	131.784	72.4701	88.9253	79.2686
miR-222a	4737.12	5178.03	3689.17	3506.61	4095.8	4657.92	2627.06	1936.99	2448.8	2198.69	2406.38	2240.91	1627.55	1624.16	1106.76	1437.47	1659.68	1266.41
miR-222b-3p	33.4786	30.4973	33.96	14.9732	13.7696	25.6267	9.90741	12.4632	19.3123	12.1041	16.7956	12.5573	41.712	207.69	34.7231	16.5402	20.0145	37.4324
miR-223	26.2285	25.5666	29.0012	23.7342	18.258	26.6241	19.395	30.1195	30.6583	162.855	115.389	124.888	423.778	443.447	238.14	198.312	203.945	276.496
miR-22-3p	33946.3	30086.5	30918.9	30408.4	30289.6	31141.5	35316.6	36003.1	35587	41620.5	46990.6	42047.8	81180.2	98227.5	99847.7	102595	76689.3	85752.3
miR-22-5p	11.4439	12.7224	12.7726	8.04414	7.83573	7.74938	14.5253	13.7615	11.1046	22.0074	17.3084	16.8953	24.8705	38.4157	44.019	33.4215	36.4822	32.3995
miR-23b-3p	254.75	370.777	421.645	574.638	506.736	646.038	527.276	535.14	468.082	1202.39	1037.61	1169.09	1122.11	1126.16	945.451	1352.55	1401.78	1287.8
miR-24-3p	292.565	187.975	292.567	909.864	915.867	711.639	932.556	1353.04	1035.38	1498.7	1596.6	1699.24	2102.64	2266.17	2491.04	2305.74	2652.3	2144.34
miR-26a-3p	20.5421	20.2707	17.9567	52.2471	51.8071	45.5756	33.5005	31.1581	27.7614	22.0074	18.4623	21.8041	15.6665	9.64777	16.678	14.6645	17.9877	13.526
miR-26a-5p	64409	60504.7	59878.7	83287.1	91566.1	85754.5	96836.6	81603.2	78231.7	137714	130104	117950	84053.8	70471.9	79300.9	103880	95764.1	98833.1
miR-27b-3p	18888.4	28071.2	28339.4	47328.4	41061.1	49285.5	44914.2	43992.1	41545.8	69634.6	53797.3	71996.1	65836.6	53889.5	46504.3	73848.9	60784.8	60664.4
miR-27b-5p	199.877	311.182	342.981	608.487	472.122	610.206	504.27	383.244	364.278	403.364	336.68	406.629	402.629	323.814	231.305	342.571	336.7	335.319
miR-29a-3p	6.04179	4.9307	2.70478	6.84947	13.8457	12.5064	19.0592	57.3828	19.7951	91.9594	78.7212	62.9008	253.601	272.067	257.279	527.071	537.098	484.105
miR-29c-3p	3.48291	2.86103	1.42752	4.61941	8.44433	7.05884	12.6781	36.6107	14.2428	37.7269	38.9759	30.4801	110.057	111.212	123.308	194.39	199.892	172.063
miR-301a-3p	3960.57	2924.52	3984.29	3548.98	3656.01	3275.84	3012.1	2858.75	2492.74	571.72	355.784	477.064	393.816	525.54	560.49	385.882	333.406	262.97
miR-301a-5p	41.2263	44.9851	50.1135	47.4684	43.3628	37.9796	16.6243	15.0597	9.41475	3.6155	2.94884	1.48405	5.87493	4.56076	4.37456	2.72829	3.80022	2.51646
miR-301b-3p	2217.05	1579.83	2021.29	1869.27	1654.4	1611.18	2411.11	1885.58	2218.26	1146.11	818.623	879.812	1012.05	1555.75	1927.81	1610.2	1240.39	1167.01
miR-301b-5p	14.9268	14.853	13.7493	11.9467	9.7376	10.2046	5.87728	4.15441	5.31088	3.92989	1.15389	2.16899	4.69995	3.68369	4.64797	2.72829	2.53348	2.83102
miR-30a-3p	881.746	1205.4	963.201	548.276	356.488	421.306	501.919	350.269	231.023	625.167	667.463	597.272	447.866	462.216	541.078	489.216	675.173	608.04
miR-30a-5p	25910.5	28691.7	29348.3	19447.6	13772.5	13255.1	17790.3	16526.8	14835.2	18153.1	19159.1	12824.7	18372.5	16286.8	19188.5	18963.3	21562.2	18735.1
miR-30b-5p	198.242	205.202	238.546	217.271	240.321	219.975	295.039	238.1	266.751	374.597	394.375	215.872	271.03	264.524	340.669	374.287	425.372	363.943
miR-30c-2-3p	108.184	131.059	103.909	72.7158	65.957	76.8033	93.2808	57.9021	47.0737	107.05	108.979	75.6865	78.3324	91.3907	75.7345	84.4064	112.74	86.5034
miR-30c-5p	9189.35	10799	9412.77	8384.78	8596.78	8845.5	6647.62	5569.76	6432.2	7439.12	8339.44	5119.97	6487.1	5844.09	5950.49	6589.5	6794.8	6364.14
miR-30e-3p	1647.56	2088	1807.09	2093.87	1878.98	1943.71	1983.75	1532.98	1221.99	1560.64	1662.5	1537.36	1257.82	1505.58	1498.29	1340.27	1541.37	1784.49
miR-30e-5p	42.4347	29.6451	47.2585	56.7072	63.2183	42.0462	118.637	112.688	108.39	184.233	176.93	161.533	263.197	269.261	286.534	577.374	459.574	546.702
miR-31-5p	1317.82	738.327	736.225	771.282	1156.49	527.572	1380.49	1759.13	1179.26	182.347	231.291	175.803	3835.74	4151.35	3220.22	3465.1	3995.05	3392.82
miR-32-3p	6.61043	5.72205	5.10902	15.6901	11.6395	11.4323	13.6857	10.386	8.69054	7.54539	5.25662	3.31057	8.2249	11.5773	8.2023	6.99124	8.36049	6.29116
miR-32-5p	8.38743	7.30475	9.31645	15.6901	14.5303	11.2021	17.296	24.9264	18.3467	15.0908	25.001	16.7812	28.5913	38.2403	34.1762	41.7769	31.9219	37.7469
miR-33-3p	3.34075	3.40888	5.86035	10.1149	6.84675	7.05884	4.03013	6.23161	3.86246	1.10037	1.41031	1.94068	2.15414	4.03452	1.09364	2.72829	4.05357	0.629116
miR-33-5p	32.2703	35.1237	52.3675	93.3439	80.4874	62.3787	92.861	69.846	56.2471	16.9771	15.3852	20.2059	28.0038	33.6795	21.0526	36.4908	37.2422	21.3899
miR-34a-5p	11.586	6.57427	8.0392	108.397	119.97	134.732	75.8169	252.121	168.5	35.6834	34.3604	22.6032	108.295	58.062	61.5172	48.5976	69.4174	31.4558
miR-34c-5p	134.128	159	15.0265	21.4245	30.5061	27.1612	6.38104	7.01056	4.82808	2.82952	0.897472	1.48405	1.56665	6.84115	3.82774	1e-05	1e-05	1.88735
miR-3535	2.20348	4.07848	0.676194	3.50438	2.66263	2.14834	3.77825	2.85616	3.37965	0.943173	1.2821	1.59821	1.95831	0.701656	4.92138	1e-05	3.54688	2.51646
miR-3538	1.4216	0.608729	2.32911	2.70793	2.1301	1.07417	2.26695	15.8387	8.20773	26.566	5.76947	9.58923	23.8914	55.9571	55.5022	27.7944	12.6674	40.578
miR-365-2-5p	11.7993	10.8354	5.93548	34.088	45.9493	54.4759	15.6168	21.2913	16.8983	9.74612	6.02589	7.64856	17.6248	10.5248	10.3896	8.69642	10.894	8.17851
miR-365-3p	96.5976	91.2484	95.0429	331.482	517.843	420.845	298.734	418.037	382.866	367.209	476.943	394.414	481.353	419.064	487.216	358.258	419.038	481.903
miR-375	12.7944	3.5915	14.5757	7.24769	9.58545	8.13302	23.761	10.9053	17.6225	105.793	126.159	142.811	11.7499	21.7513	20.2323	15.0056	3.80022	24.8501
miR-383-5p	32.4124	40.1761	73.2544	19.9112	12.172	10.7417	28.9666	9.60707	15.9327	13.2044	27.3088	18.1511	0.391662	1.2279	2.7341	1.19363	1.52009	2.51646
miR-429-3p	1579.61	786.112	555.756	2569.9	3746.31	2769.14	2002.81	2935.09	2102.63	623.752	714.773	654.465	1471.08	1605.39	1343.54	1111.78	1052.41	1062.26
miR-429-5p	6.53935	2.9219	1.72805	10.6724	15.1389	15.422	7.89234	6.49126	5.55229	0.628782	1.15389	1.14158	3.52496	5.08701	3.28092	3.92191	4.56027	2.20191
miR-449a	1.70592	0.121746	0.450796	0.955739	4.71665	0.767266	9.73949	49.0739	28.7271	1.25756	1.02568	1.48405	18.4081	9.9986	10.9364	13.9825	18.7478	5.66204
miR-449c-5p	15.7797	1.94793	4.05717	8.76094	51.5789	10.2046	115.95	445.041	319.619	3.77269	11.2825	9.70339	115.149	38.7665	40.1913	57.294	71.1909	17.3007
miR-451	1312.13	2659.6	1421.89	2196.21	3057.46	2387.96	1489.13	3918.13	3587.5	11937.6	11466	8850.18	13295.6	12235	16217.6	16012.1	14577.9	20151.2
miR-454-3p	25243.7	29486.8	19250.2	20664.8	21991.3	26851.3	12410.1	12640	13084.3	3436.29	3536.81	3604.3	3067.89	1802.03	1754.2	1885.08	1855.78	1327.43
miR-455-3p	76.3398	79.8652	210.372	72.3176	58.0452	71.279	117.462	98.1479	119.012	109.094	98.9784	98.0613	41.3204	54.5538	49.7606	29.4996	30.9085	45.2963
miR-455-5p	1182.06	1283.2	2874.05	981.385	694.109	840.156	1268.48	998.356	1331.1	923.838	747.082	841.341	247.139	349.074	294.736	258.676	180.637	251.961
miR-456-3p	2768.21	3361.34	3180.89	2699.57	2568.14	3008.83	1563.78	1609.83	1369	796.51	889.011	568.048	775.687	654.996	561.311	442.324	506.443	401.376
miR-460a-5p	170.663	115.658	195.796	219.979	232.333	275.832	265.401	154.752	160.534	156.881	185.52	161.19	58.3577	70.6918	97.0605	89.863	64.8572	94.0528
miR-460b-5p	3.90939	2.13055	10.8191	5.65479	1.29328	2.07162	1.76318	1.5579	3.13825	4.24428	3.84631	9.1326	11.1624	5.78866	7.38207	9.71952	12.1607	7.54939
miR-489-3p	988.081	277.885	390.54	107.521	18.1819	30.307	111.248	37.6493	47.0737	322.408	574.767	391.332	25.6539	36.4861	56.5958	37.855	28.6284	37.1178
miR-499-3p	57.4325	87.4135	184.826	7.40698	1.74973	1.22762	2.09903	3.63511	3.62106	4.71587	8.84651	7.19193	11.554	6.3149	13.6705	11.2542	8.61384	4.08925
miR-499-5p	767.734	1045.8	2125.58	111.344	26.398	18.0307	39.8815	64.3933	36.6934	134.088	153.083	93.7234	180.556	157.346	279.152	273.17	255.122	113.555
miR-551-3p	51.0354	56.3683	65.2152	30.504	16.8887	22.4042	15.113	12.4632	10.139	5.50184	10.6415	8.21934	3.91662	8.06904	5.4682	2.89881	1.26674	2.20191
miR-551-5p	87.9969	114.137	102.932	37.5128	25.8655	34.9106	8.06027	8.04917	5.79369	5.50184	7.4362	7.99103	1.95831	2.98204	1.91387	1.02311	1.77344	3.14558
miR-92-3p	71511.6	105207	53995.2	47842	53219.9	64028.2	32663.1	32846	31356.7	29436.7	30597.8	28360.8	24571.9	24054.9	16211.3	19207.7	21941.7	17574
miR-92-5p	108.823	132.581	107.74	152.839	164.094	190.972	61.3756	65.1723	47.3151	16.0339	18.2059	11.8724	18.0165	17.7168	11.7566	17.7339	16.4676	7.23483
miR-9-3p	180.259	193.271	260.635	128.706	85.7366	89.6934	112.508	151.896	108.39	83.9424	51.2841	64.7273	44.062	68.7623	23.5133	11.9363	9.88058	7.86395
miR-9-5p	178.055	208.246	222.919	380.862	290.683	374.579	178.669	156.31	135.428	100.762	88.5934	102.399	53.4619	79.4625	51.9479	41.9474	61.0569	35.545
miR-99a-3p	115.078	124.85	143.954	118.83	84.5954	97.9031	104.951	79.7127	90.285	91.8022	119.748	98.1755	101.44	92.794	108.544	154.66	153.022	173.636
miR-99a-5p	2034.66	1988.29	3066.92	2260.96	1847.63	1961.97	1608.19	1239.05	1529.05	1697.87	1549.42	1917.62	1175.18	974.6	1382.91	1401.15	1359.72	1486.29
