# Supplementary material for: Integrative analysis of the Pekin duck (Anas anas) MicroRNAome during feather follicle development
Source: BMC Dev Biol. 2017 Jul 20;17:12. doi: 10.1186/s12861-017-0153-1 (PMC5520360; doi:10.1186/s12861-017-0153-1)
Supplement: Supplementary file 9 — Target genes of the top expressed 18 miRNAs. (XLS 35 kb) [file 12861_2017_153_MOESM9_ESM.xls]

## Sheet: Sheet1
S7 Table Information about the five significant clusters
Cluster 1	Cluster 2	Cluster 3	Cluster 4	Cluster 5
let-7c-3p	miR-126-5p	miR-100-3p	let-7a-3p	let-7a-5p
miR-103-3p	miR-133a-3p	miR-107-3p	let-7b	let-7j-3p
miR-106-3p	miR-140-3p	miR-107-5p	let-7d	let-7j-5p
miR-106-5p	miR-140-5p	miR-10b-3p	let-7f-3p	let-7k-5p
miR-128-1-5p	miR-1416-5p	miR-125b-3p	let-7f-5p	miR-146b-3p
miR-128-2-5p	miR-187-5p	miR-135a-1-3p	let-7g-5p	miR-1563
miR-128-3p	miR-1b-3p	miR-135a-2-3p	let-7k-3p	miR-193b-3p
miR-1306-3p	miR-1b-5p	miR-144-3p	miR-101-2-5p	miR-2188-5p
miR-130a-3p	miR-204	miR-1552-3p	miR-193a-3p	miR-221-3p
miR-130a-5p	miR-211	miR-15c-3p	miR-193a-5p	miR-22-3p
miR-130b-3p	miR-22-5p	miR-15c-5p	miR-203a	miR-23b-3p
miR-130b-5p	miR-6651-5p	miR-16-2-3p	miR-205a	miR-24-3p
miR-130c-5p	miR-7473-3p	miR-1641	miR-27b-3p	miR-24-5p
miR-1467-3p		miR-17-3p	miR-29a-5p	miR-29a-3p
miR-1467-5p		miR-181b-1-3p	miR-29c-5p	miR-29b-1-5p
miR-148a-5p		miR-190a-5p	miR-3528	miR-29b-3p
miR-15b-3p		miR-19a-5p	miR-365-3p	miR-29c-3p
miR-1662		miR-19b-5p		miR-30b-5p
miR-1677-3p		miR-20a-5p		miR-30e-5p
miR-1677-5p		miR-218-3p		miR-32-5p
miR-1756a		miR-26a-3p		miR-3538
miR-17-5p		miR-30e-3p		miR-451
miR-1784-5p		miR-33-3p
miR-1788-3p		miR-33-5p
miR-1805-3p		miR-92-5p
miR-181a-3p		miR-9-5p
miR-181b-2-3p
miR-181b-5p
miR-183
miR-18a-3p
miR-18a-5p
miR-18b-3p
miR-18b-5p
miR-199-3p
miR-199-5p
miR-205b
miR-206
miR-20b-3p
miR-20b-5p
miR-2131-3p
miR-2131-5p
miR-222a
miR-301a-3p
miR-301a-5p
miR-34c-5p
miR-383-5p
miR-454-3p
miR-455-5p
miR-456-3p
miR-458a-3p
miR-551-3p
miR-551-5p
miR-6672-3p
miR-92-3p
miR-9-3p
