# Supplementary material for: Integrative analysis of the Pekin duck (Anas anas) MicroRNAome during feather follicle development
Source: BMC Dev Biol. 2017 Jul 20;17:12. doi: 10.1186/s12861-017-0153-1 (PMC5520360; doi:10.1186/s12861-017-0153-1)
Supplement: Supplementary file 10 — Primer information for miRNA RT-qPCR. (XLS 286 kb) [file 12861_2017_153_MOESM10_ESM.xls]

## Sheet: 20top_miRNA2Target
S8 Table. Target genes of the top expressed 18 miRNAs.
miRNA	RefSeq mRNA	Ensembl Gene ID	Ensembl Transcript ID	Source (gene)	Associated Gene Name	Description	EntrezGene ID
gga-miR-100-5p	XM_414882	ENSGALG00000023919	ENSGALT00000040258	ensembl	HS3ST2	heparan sulfate (glucosamine) 3-O-sulfotransferase 2 [Source:HGNC Symbol;Acc:HGNC:5195]	416581
gga-miR-100-5p	XM_415246	ENSGALG00000006712	ENSGALT00000010857	ensembl	RSPH14	radial spoke head 14 homolog (Chlamydomonas) [Source:HGNC Symbol;Acc:HGNC:13437]	416954
gga-miR-100-5p	XM_415829	ENSGALG00000004082	ENSGALT00000006491	ensembl	TAOK1	TAO kinase 1 [Source:HGNC Symbol;Acc:HGNC:29259]	417583
gga-miR-100-5p	XM_417614	ENSGALG00000003339	ENSGALT00000005284	ensembl	MTOR	mechanistic target of rapamycin (serine/threonine kinase) [Source:HGNC Symbol;Acc:HGNC:3942]	419455
gga-miR-100-5p	XM_417784	ENSGALG00000002514	ENSGALT00000003963	ensembl	SFPQ	splicing factor proline/glutamine-rich [Source:HGNC Symbol;Acc:HGNC:10774]	395803
gga-miR-100-5p	XM_426179	ENSGALG00000015033	ENSGALT00000024245	ensembl	REV3L	REV3-like, polymerase (DNA directed), zeta, catalytic subunit [Source:HGNC Symbol;Acc:HGNC:9968]	428622
gga-miR-10a-5p	XM_414195	ENSGALG00000005855	ENSGALT00000009408	ensembl		Uncharacterized protein [Source:UniProtKB/TrEMBL;Acc:F1N986]	415833
gga-miR-10a-5p	XM_414249	ENSGALG00000001613	ENSGALT00000002455	ensembl	GNL3	guanine nucleotide binding protein-like 3 (nucleolar) [Source:HGNC Symbol;Acc:HGNC:29931]	415897
gga-miR-10a-5p	XM_415394	ENSGALG00000001253	ENSGALT00000001902	ensembl	RC3H2	ring finger and CCCH-type domains 2 [Source:HGNC Symbol;Acc:HGNC:21461]	417109
gga-miR-10a-5p	XM_415459	ENSGALG00000003776	ENSGALT00000005992	ensembl	PRRC2B	proline-rich coiled-coil 2B [Source:HGNC Symbol;Acc:HGNC:28121]	417177
gga-miR-10a-5p	XM_416167	ENSGALG00000011531	ENSGALT00000038231	ensembl	APAF1	apoptotic peptidase activating factor 1 [Source:HGNC Symbol;Acc:HGNC:576]	417926
gga-miR-10a-5p	XM_416699	ENSGALG00000015842	ENSGALT00000025542	ensembl	TIAM1	T-cell lymphoma invasion and metastasis 1 [Source:HGNC Symbol;Acc:HGNC:11805]	418491
gga-miR-10a-5p	XM_416815	ENSGALG00000016543	ENSGALT00000036628	ensembl	NHS	Nance-Horan syndrome (congenital cataracts and dental anomalies) [Source:HGNC Symbol;Acc:HGNC:7820]	418616
gga-miR-10a-5p	XM_417358	ENSGALG00000003909	ENSGALT00000006220	ensembl	PIGT	phosphatidylinositol glycan anchor biosynthesis, class T [Source:HGNC Symbol;Acc:HGNC:14938]	419179
gga-miR-10a-5p	XM_418259	ENSGALG00000003794	ENSGALT00000006018	ensembl	SLC35E1	solute carrier family 35, member E1 [Source:HGNC Symbol;Acc:HGNC:20803]	420143
gga-miR-10a-5p	XM_418578	ENSGALG00000007346	ENSGALT00000011883	ensembl	KIAA1462	KIAA1462 [Source:HGNC Symbol;Acc:HGNC:29283]	420476
gga-miR-10a-5p	XM_418986	ENSGALG00000012873	ENSGALT00000021000	ensembl	SERPINB5	serpin peptidase inhibitor, clade B (ovalbumin), member 5 [Source:HGNC Symbol;Acc:HGNC:8949]	420900
gga-miR-10a-5p	XM_419833	ENSGALG00000015605	ENSGALT00000025160	ensembl	BACH2	BTB and CNC homology 1, basic leucine zipper transcription factor 2 [Source:HGNC Symbol;Acc:HGNC:14078]	421809
gga-miR-10a-5p	XM_419932	ENSGALG00000016384	ENSGALT00000026428	ensembl	MYT1L	myelin transcription factor 1-like [Source:HGNC Symbol;Acc:HGNC:7623]	421915
gga-miR-10a-5p	XM_421454	ENSGALG00000012228	ENSGALT00000019970	ensembl	MDGA2	MAM domain containing glycosylphosphatidylinositol anchor 2 [Source:HGNC Symbol;Acc:HGNC:19835]	423563
gga-miR-10a-5p	XM_421723	ENSGALG00000007820	ENSGALT00000033197	ensembl	BTRC	beta-transducin repeat containing E3 ubiquitin protein ligase [Source:HGNC Symbol;Acc:HGNC:1144]	423854
gga-miR-10a-5p	XM_421831	ENSGALG00000010493	ENSGALT00000017087	ensembl	INPP5A	inositol polyphosphate-5-phosphatase, 40kDa [Source:HGNC Symbol;Acc:HGNC:6076]	423973
gga-miR-10a-5p	XM_421961	ENSGALG00000008674	ENSGALT00000014120	ensembl	RAPH1	Ras association (RalGDS/AF-6) and pleckstrin homology domains 1 [Source:HGNC Symbol;Acc:HGNC:14436]	424107
gga-miR-10a-5p	XM_422532	ENSGALG00000011121	ENSGALT00000018125	ensembl	SLC35D1	solute carrier family 35 (UDP-GlcA/UDP-GalNAc transporter), member D1 [Source:HGNC Symbol;Acc:HGNC:20800]	424703
gga-miR-10a-5p	XM_425337	ENSGALG00000004490	ENSGALT00000007150	ensembl	FAM73B	family with sequence similarity 73, member B [Source:HGNC Symbol;Acc:HGNC:23621]	427765
gga-miR-10a-5p	XM_425636	ENSGALG00000017101	ENSGALT00000027624	ensembl	USP12	ubiquitin specific peptidase 12 [Source:HGNC Symbol;Acc:HGNC:20485]	428078
gga-miR-10a-5p	XM_425678	ENSGALG00000000818	ENSGALT00000001192	ensembl	LRRC32	leucine rich repeat containing 32 [Source:HGNC Symbol;Acc:HGNC:4161]	428121
gga-miR-10a-5p	XM_428797	ENSGALG00000028838	ENSGALT00000043142	ensembl	APH1A	APH1A gamma secretase subunit [Source:HGNC Symbol;Acc:HGNC:29509]	431243
gga-miR-10b-5p	XM_414195	ENSGALG00000005855	ENSGALT00000009408	ensembl		Uncharacterized protein [Source:UniProtKB/TrEMBL;Acc:F1N986]	415833
gga-miR-10b-5p	XM_414249	ENSGALG00000001613	ENSGALT00000002455	ensembl	GNL3	guanine nucleotide binding protein-like 3 (nucleolar) [Source:HGNC Symbol;Acc:HGNC:29931]	415897
gga-miR-10b-5p	XM_415394	ENSGALG00000001253	ENSGALT00000001902	ensembl	RC3H2	ring finger and CCCH-type domains 2 [Source:HGNC Symbol;Acc:HGNC:21461]	417109
gga-miR-10b-5p	XM_415459	ENSGALG00000003776	ENSGALT00000005992	ensembl	PRRC2B	proline-rich coiled-coil 2B [Source:HGNC Symbol;Acc:HGNC:28121]	417177
gga-miR-10b-5p	XM_416167	ENSGALG00000011531	ENSGALT00000038231	ensembl	APAF1	apoptotic peptidase activating factor 1 [Source:HGNC Symbol;Acc:HGNC:576]	417926
gga-miR-10b-5p	XM_416699	ENSGALG00000015842	ENSGALT00000025542	ensembl	TIAM1	T-cell lymphoma invasion and metastasis 1 [Source:HGNC Symbol;Acc:HGNC:11805]	418491
gga-miR-10b-5p	XM_416815	ENSGALG00000016543	ENSGALT00000036628	ensembl	NHS	Nance-Horan syndrome (congenital cataracts and dental anomalies) [Source:HGNC Symbol;Acc:HGNC:7820]	418616
gga-miR-10b-5p	XM_417358	ENSGALG00000003909	ENSGALT00000006220	ensembl	PIGT	phosphatidylinositol glycan anchor biosynthesis, class T [Source:HGNC Symbol;Acc:HGNC:14938]	419179
gga-miR-10b-5p	XM_418259	ENSGALG00000003794	ENSGALT00000006018	ensembl	SLC35E1	solute carrier family 35, member E1 [Source:HGNC Symbol;Acc:HGNC:20803]	420143
gga-miR-10b-5p	XM_418578	ENSGALG00000007346	ENSGALT00000011883	ensembl	KIAA1462	KIAA1462 [Source:HGNC Symbol;Acc:HGNC:29283]	420476
gga-miR-10b-5p	XM_418986	ENSGALG00000012873	ENSGALT00000021000	ensembl	SERPINB5	serpin peptidase inhibitor, clade B (ovalbumin), member 5 [Source:HGNC Symbol;Acc:HGNC:8949]	420900
gga-miR-10b-5p	XM_419833	ENSGALG00000015605	ENSGALT00000025160	ensembl	BACH2	BTB and CNC homology 1, basic leucine zipper transcription factor 2 [Source:HGNC Symbol;Acc:HGNC:14078]	421809
gga-miR-10b-5p	XM_419932	ENSGALG00000016384	ENSGALT00000026428	ensembl	MYT1L	myelin transcription factor 1-like [Source:HGNC Symbol;Acc:HGNC:7623]	421915
gga-miR-10b-5p	XM_421454	ENSGALG00000012228	ENSGALT00000019970	ensembl	MDGA2	MAM domain containing glycosylphosphatidylinositol anchor 2 [Source:HGNC Symbol;Acc:HGNC:19835]	423563
gga-miR-10b-5p	XM_421723	ENSGALG00000007820	ENSGALT00000033197	ensembl	BTRC	beta-transducin repeat containing E3 ubiquitin protein ligase [Source:HGNC Symbol;Acc:HGNC:1144]	423854
gga-miR-10b-5p	XM_421831	ENSGALG00000010493	ENSGALT00000017087	ensembl	INPP5A	inositol polyphosphate-5-phosphatase, 40kDa [Source:HGNC Symbol;Acc:HGNC:6076]	423973
gga-miR-10b-5p	XM_421961	ENSGALG00000008674	ENSGALT00000014120	ensembl	RAPH1	Ras association (RalGDS/AF-6) and pleckstrin homology domains 1 [Source:HGNC Symbol;Acc:HGNC:14436]	424107
gga-miR-10b-5p	XM_422532	ENSGALG00000011121	ENSGALT00000018125	ensembl	SLC35D1	solute carrier family 35 (UDP-GlcA/UDP-GalNAc transporter), member D1 [Source:HGNC Symbol;Acc:HGNC:20800]	424703
gga-miR-10b-5p	XM_425337	ENSGALG00000004490	ENSGALT00000007150	ensembl	FAM73B	family with sequence similarity 73, member B [Source:HGNC Symbol;Acc:HGNC:23621]	427765
gga-miR-10b-5p	XM_425636	ENSGALG00000017101	ENSGALT00000027624	ensembl	USP12	ubiquitin specific peptidase 12 [Source:HGNC Symbol;Acc:HGNC:20485]	428078
gga-miR-10b-5p	XM_425678	ENSGALG00000000818	ENSGALT00000001192	ensembl	LRRC32	leucine rich repeat containing 32 [Source:HGNC Symbol;Acc:HGNC:4161]	428121
gga-miR-10b-5p	XM_428797	ENSGALG00000028838	ENSGALT00000043142	ensembl	APH1A	APH1A gamma secretase subunit [Source:HGNC Symbol;Acc:HGNC:29509]	431243
gga-miR-126-5p	XM_413815	ENSGALG00000004960	ENSGALT00000007955	ensembl	FBN1	fibrillin 1 [Source:HGNC Symbol;Acc:HGNC:3603]	373992
gga-miR-126-5p	XM_413815	ENSGALG00000004960	ENSGALT00000007955	ensembl	FBN1	fibrillin 1 [Source:HGNC Symbol;Acc:HGNC:3603]	101747550
gga-miR-126-5p	XM_413876	ENSGALG00000006871	ENSGALT00000033975	ensembl	SLCO3A1	solute carrier organic anion transporter family, member 3A1 [Source:HGNC Symbol;Acc:HGNC:10952]	415504
gga-miR-126-5p	XM_414125	ENSGALG00000004528	ENSGALT00000007212	ensembl	TSHZ3	teashirt zinc finger homeobox 3 [Source:HGNC Symbol;Acc:HGNC:30700]	415762
gga-miR-126-5p	XM_414437	ENSGALG00000008274	ENSGALT00000013466	ensembl	CRBN	cereblon [Source:HGNC Symbol;Acc:HGNC:30185]	416104
gga-miR-126-5p	XM_414612	ENSGALG00000006026	ENSGALT00000009699	ensembl	CNOT6	CCR4-NOT transcription complex, subunit 6 [Source:HGNC Symbol;Acc:HGNC:14099]	416293
gga-miR-126-5p	XM_414753	ENSGALG00000003640	ENSGALT00000005765	ensembl	FAM20C	family with sequence similarity 20, member C [Source:HGNC Symbol;Acc:HGNC:22140]	416445
gga-miR-126-5p	XM_414759	ENSGALG00000003819	ENSGALT00000034244	ensembl	ADAP1	ArfGAP with dual PH domains 1 [Source:HGNC Symbol;Acc:HGNC:16486]	416451
gga-miR-126-5p	XM_415317	ENSGALG00000008238	ENSGALT00000013406	ensembl	MED13L	mediator complex subunit 13-like [Source:HGNC Symbol;Acc:HGNC:22962]	417027
gga-miR-126-5p	XM_415814	ENSGALG00000003595	ENSGALT00000005687	ensembl	SARM1	sterile alpha and TIR motif containing 1 [Source:HGNC Symbol;Acc:HGNC:17074]	417568
gga-miR-126-5p	XM_416316	ENSGALG00000026473	ENSGALT00000042925	ensembl	CHST11	carbohydrate (chondroitin 4) sulfotransferase 11 [Source:HGNC Symbol;Acc:HGNC:17422]	418081
gga-miR-126-5p	XM_416316	ENSGALG00000026473	ENSGALT00000042925	ensembl	CHST11	carbohydrate (chondroitin 4) sulfotransferase 11 [Source:HGNC Symbol;Acc:HGNC:17422]	100857771
gga-miR-126-5p	XM_416472	ENSGALG00000006324	ENSGALT00000010225	ensembl	PFKFB3	6-phosphofructo-2-kinase/fructose-2,6-biphosphatase 3 [Source:HGNC Symbol;Acc:HGNC:8874]	418247
gga-miR-126-5p	XM_416558	ENSGALG00000015016	ENSGALT00000024217	ensembl	SLC22A15	solute carrier family 22, member 15 [Source:HGNC Symbol;Acc:HGNC:20301]	418336
gga-miR-126-5p	XM_416671	ENSGALG00000015497	ENSGALT00000024991	ensembl	VGLL3	vestigial-like family member 3 [Source:HGNC Symbol;Acc:HGNC:24327]	418462
gga-miR-126-5p	XM_416769	ENSGALG00000016226	ENSGALT00000026163	ensembl	CASK	calcium/calmodulin-dependent serine protein kinase (MAGUK family) [Source:HGNC Symbol;Acc:HGNC:1497]	418565
gga-miR-126-5p	XM_416786	ENSGALG00000027198	ENSGALT00000045548	ensembl	TMEM47	transmembrane protein 47 [Source:HGNC Symbol;Acc:HGNC:18515]	418585
gga-miR-126-5p	XM_416821	ENSGALG00000029168	ENSGALT00000043478	ensembl	TMEM27	transmembrane protein 27 [Source:HGNC Symbol;Acc:HGNC:29437]	418622
gga-miR-126-5p	XM_416881	ENSGALG00000016746	ENSGALT00000027031	ensembl	ATP10A	ATPase, class V, type 10A [Source:HGNC Symbol;Acc:HGNC:13542]	418685
gga-miR-126-5p	XM_417188	ENSGALG00000017201	ENSGALT00000027803	ensembl	CEP57	centrosomal protein 57kDa [Source:HGNC Symbol;Acc:HGNC:30794]	418993
gga-miR-126-5p	XM_417594	ENSGALG00000002232	ENSGALT00000003495	ensembl	RERE	arginine-glutamic acid dipeptide (RE) repeats [Source:HGNC Symbol;Acc:HGNC:9965]	419435
gga-miR-126-5p	XM_417611	ENSGALG00000002888	ENSGALT00000004554	ensembl	CASZ1	castor zinc finger 1 [Source:HGNC Symbol;Acc:HGNC:26002]	419452
gga-miR-126-5p	XM_417735	ENSGALG00000001038	ENSGALT00000001539	ensembl	MAN1C1	mannosidase, alpha, class 1C, member 1 [Source:HGNC Symbol;Acc:HGNC:19080]	419588
gga-miR-126-5p	XM_418173	ENSGALG00000000327	ENSGALT00000000433	ensembl	FBN3	fibrillin 3 [Source:HGNC Symbol;Acc:HGNC:18794]	395079
gga-miR-126-5p	XM_418398	ENSGALG00000016118	ENSGALT00000025967	ensembl	SLC30A8	solute carrier family 30 (zinc transporter), member 8 [Source:HGNC Symbol;Acc:HGNC:20303]	420285
gga-miR-126-5p	XM_418613	ENSGALG00000007956	ENSGALT00000012922	ensembl	PLXDC2	plexin domain containing 2 [Source:HGNC Symbol;Acc:HGNC:21013]	420511
gga-miR-126-5p	XM_418643	ENSGALG00000009017	ENSGALT00000014669	ensembl	STEAP2	STEAP family member 2, metalloreductase [Source:HGNC Symbol;Acc:HGNC:17885]	420541
gga-miR-126-5p	XM_418822	ENSGALG00000011973	ENSGALT00000019532	ensembl	SUSD5	sushi domain containing 5 [Source:HGNC Symbol;Acc:HGNC:29061]	420721
gga-miR-126-5p	XM_418937	ENSGALG00000012720	ENSGALT00000020766	ensembl	NUP153	nucleoporin 153kDa [Source:HGNC Symbol;Acc:HGNC:8062]	420848
gga-miR-126-5p	XM_419442	ENSGALG00000026359	ENSGALT00000043743	ensembl		Uncharacterized protein [Source:UniProtKB/TrEMBL;Acc:R4GL91]	421383
gga-miR-126-5p	XM_419651	ENSGALG00000012289	ENSGALT00000020082	ensembl	SHPRH	SNF2 histone linker PHD RING helicase, E3 ubiquitin protein ligase [Source:HGNC Symbol;Acc:HGNC:19336]	421613
gga-miR-126-5p	XM_419735	ENSGALG00000013987	ENSGALT00000022662	ensembl	EYA4	EYA transcriptional coactivator and phosphatase 4 [Source:HGNC Symbol;Acc:HGNC:3522]	395716
gga-miR-126-5p	XM_419752	ENSGALG00000014829	ENSGALT00000037398	ensembl	RSPO3	R-spondin 3 [Source:HGNC Symbol;Acc:HGNC:20866]	421715
gga-miR-126-5p	XM_419786	ENSGALG00000015051	ENSGALT00000024270	ensembl	CDK19	cyclin-dependent kinase 19 [Source:HGNC Symbol;Acc:HGNC:19338]	421756
gga-miR-126-5p	XM_419826	ENSGALG00000015513	ENSGALT00000025012	ensembl	MMS22L	MMS22-like, DNA repair protein [Source:HGNC Symbol;Acc:HGNC:21475]	421799
gga-miR-126-5p	XM_419892	ENSGALG00000016176	ENSGALT00000026069	ensembl	ADGRB3	adhesion G protein-coupled receptor B3 [Source:HGNC Symbol;Acc:HGNC:945]	421875
gga-miR-126-5p	XM_421412	ENSGALG00000011840	ENSGALT00000019323	ensembl	PPP2R5E	protein phosphatase 2, regulatory subunit B', epsilon isoform [Source:HGNC Symbol;Acc:HGNC:9313]	423512
gga-miR-126-5p	XM_421692	ENSGALG00000006989	ENSGALT00000011320	ensembl		Sulfotransferase [Source:UniProtKB/TrEMBL;Acc:E1BY16]	423822
gga-miR-126-5p	XM_421754	ENSGALG00000008581	ENSGALT00000013972	ensembl	DUSP5	dual specificity phosphatase 5 [Source:HGNC Symbol;Acc:HGNC:3071]	423890
gga-miR-126-5p	XM_421784	ENSGALG00000009304	ENSGALT00000015143	ensembl	RAB11FIP2	RAB11 family interacting protein 2 (class I) [Source:HGNC Symbol;Acc:HGNC:29152]	423924
gga-miR-126-5p	XM_422111	ENSGALG00000012067	ENSGALT00000019713	ensembl	LMLN	leishmanolysin-like (metallopeptidase M8 family) [Source:HGNC Symbol;Acc:HGNC:15991]	424264
gga-miR-126-5p	XM_422165	ENSGALG00000012536	ENSGALT00000020475	ensembl	GALNT13	polypeptide N-acetylgalactosaminyltransferase 13 [Source:HGNC Symbol;Acc:HGNC:23242]	424319
gga-miR-126-5p	XM_422194	ENSGALG00000002246	ENSGALT00000003516	ensembl	DENND1B	DENN/MADD domain containing 1B [Source:HGNC Symbol;Acc:HGNC:28404]	424351
gga-miR-126-5p	XM_422762	ENSGALG00000008537	ENSGALT00000039784	ensembl	EPHB3	EPH receptor B3 [Source:HGNC Symbol;Acc:HGNC:3394]	396179
gga-miR-126-5p	XM_422819	ENSGALG00000009579	ENSGALT00000015607	ensembl	IQCJ-SCHIP1	IQCJ-SCHIP1 readthrough [Source:HGNC Symbol;Acc:HGNC:38842]	425016
gga-miR-126-5p	XM_423865	ENSGALG00000013634	ENSGALT00000022180	ensembl	LRRC2	leucine rich repeat containing 2 [Source:HGNC Symbol;Acc:HGNC:14676]	426202
gga-miR-126-5p	XM_424481	ENSGALG00000006089	ENSGALT00000029631	ensembl	ATF1	activating transcription factor 1 [Source:HGNC Symbol;Acc:HGNC:783]	426873
gga-miR-126-5p	XM_424719	ENSGALG00000014699	ENSGALT00000023694	ensembl	MEGF10	multiple EGF-like-domains 10 [Source:HGNC Symbol;Acc:HGNC:29634]	427126
gga-miR-126-5p	XM_424749	ENSGALG00000014751	ENSGALT00000023786	ensembl	ADAMTS6	ADAM metallopeptidase with thrombospondin type 1 motif, 6 [Source:HGNC Symbol;Acc:HGNC:222]	427160
gga-miR-126-5p	XM_424789	ENSGALG00000014923	ENSGALT00000024069	ensembl	ARHGEF28	Rho guanine nucleotide exchange factor (GEF) 28 [Source:HGNC Symbol;Acc:HGNC:30322]	427201
gga-miR-126-5p	XM_424799	ENSGALG00000014983	ENSGALT00000024170	ensembl	F2R	coagulation factor II (thrombin) receptor [Source:HGNC Symbol;Acc:HGNC:3537]	427212
gga-miR-126-5p	XM_425139	ENSGALG00000028253	ENSGALT00000043828	ensembl	ATXN1L	ataxin 1-like [Source:HGNC Symbol;Acc:HGNC:33279]	427566
gga-miR-126-5p	XM_425325	ENSGALG00000001037	ENSGALT00000001535	ensembl	SCAI	suppressor of cancer cell invasion [Source:HGNC Symbol;Acc:HGNC:26709]	427751
gga-miR-126-5p	XM_425426	ENSGALG00000019382	ENSGALT00000014176	ensembl	GRM8	glutamate receptor, metabotropic 8 [Source:HGNC Symbol;Acc:HGNC:4600]	427853
gga-miR-126-5p	XM_425442	ENSGALG00000010200	ENSGALT00000016581	ensembl	TRHDE	thyrotropin-releasing hormone degrading enzyme [Source:HGNC Symbol;Acc:HGNC:30748]	427868
gga-miR-126-5p	XM_425925	ENSGALG00000015673	ENSGALT00000025275	ensembl	ZFHX4	zinc finger homeobox 4 [Source:HGNC Symbol;Acc:HGNC:30939]	395904
gga-miR-126-5p	XM_425995	ENSGALG00000011137	ENSGALT00000018161	ensembl	CREB5	cAMP responsive element binding protein 5 [Source:HGNC Symbol;Acc:HGNC:16844]	428435
gga-miR-126-5p	XM_426184	ENSGALG00000015309	ENSGALT00000024711	ensembl	SCML4	sex comb on midleg-like 4 (Drosophila) [Source:HGNC Symbol;Acc:HGNC:21397]	428626
gga-miR-126-5p	XM_426573	ENSGALG00000023439	ENSGALT00000038760	ensembl	DFNB59	deafness, autosomal recessive 59 [Source:HGNC Symbol;Acc:HGNC:29502]	429015
gga-miR-140-3p	NM_213586	ENSGALG00000007419	ENSGALT00000012000	ensembl	MASP1	mannan-binding lectin serine protease 1 precursor [Source:RefSeq peptide;Acc:NP_998751]	407088
gga-miR-140-3p	XM_413859	ENSGALG00000006534	ENSGALT00000010558	ensembl	PEX11A	peroxisomal biogenesis factor 11 alpha [Source:HGNC Symbol;Acc:HGNC:8852]	415486
gga-miR-140-3p	XM_413866	ENSGALG00000006689	ENSGALT00000010812	ensembl	ABHD2	abhydrolase domain containing 2 [Source:HGNC Symbol;Acc:HGNC:18717]	415493
gga-miR-140-3p	XM_413886	ENSGALG00000007069	ENSGALT00000011448	ensembl	ADAMTS17	ADAM metallopeptidase with thrombospondin type 1 motif, 17 [Source:HGNC Symbol;Acc:HGNC:17109]	415515
gga-miR-140-3p	XM_414166	ENSGALG00000005453	ENSGALT00000008752	ensembl	PLCG2	phospholipase C, gamma 2 (phosphatidylinositol-specific) [Source:HGNC Symbol;Acc:HGNC:9066]	415805
gga-miR-140-3p	XM_414187	ENSGALG00000028131	ENSGALT00000043498	ensembl	GINS2	GINS complex subunit 2 (Psf2 homolog) [Source:HGNC Symbol;Acc:HGNC:24575]	415824
gga-miR-140-3p	XM_414211	ENSGALG00000000507	ENSGALT00000038850	ensembl	CPNE7	copine VII [Source:HGNC Symbol;Acc:HGNC:2320]	415851
gga-miR-140-3p	XM_414332	ENSGALG00000005249	ENSGALT00000008433	ensembl	BICD2	bicaudal D homolog 2 (Drosophila) [Source:HGNC Symbol;Acc:HGNC:17208]	415990
gga-miR-140-3p	XM_414374	ENSGALG00000006277	ENSGALT00000010142	ensembl			416034
gga-miR-140-3p	XM_414533	ENSGALG00000002882	ENSGALT00000004545	ensembl	BNIP1	BCL2/adenovirus E1B 19kDa interacting protein 1 [Source:HGNC Symbol;Acc:HGNC:1082]	416207
gga-miR-140-3p	XM_414567	ENSGALG00000003818	ENSGALT00000006053	ensembl	CYFIP2	cytoplasmic FMR1 interacting protein 2 [Source:HGNC Symbol;Acc:HGNC:13760]	416246
gga-miR-140-3p	XM_414589	ENSGALG00000004560	ENSGALT00000007258	ensembl	MYOZ3	myozenin 3 [Source:HGNC Symbol;Acc:HGNC:18565]	416271
gga-miR-140-3p	XM_414676	ENSGALG00000014054	ENSGALT00000022752	ensembl	GRK6	G protein-coupled receptor kinase 6 [Source:HGNC Symbol;Acc:HGNC:4545]	416361
gga-miR-140-3p	XM_414763	ENSGALG00000004055	ENSGALT00000034197	ensembl	C7orf50	chromosome 7 open reading frame 50 [Source:HGNC Symbol;Acc:HGNC:22421]	416455
gga-miR-140-3p	XM_414776	ENSGALG00000004310	ENSGALT00000006863	ensembl	TTYH3	tweety family member 3 [Source:HGNC Symbol;Acc:HGNC:22222]	416470
gga-miR-140-3p	XM_414956	ENSGALG00000023702	ENSGALT00000039617	ensembl		Uncharacterized protein [Source:UniProtKB/TrEMBL;Acc:E1BYK0]	100859240
gga-miR-140-3p	XM_414956	ENSGALG00000023702	ENSGALT00000039617	ensembl		Uncharacterized protein [Source:UniProtKB/TrEMBL;Acc:E1BYK0]	416659
gga-miR-140-3p	XM_415244	ENSGALG00000006695	ENSGALT00000010819	ensembl	BCR	breakpoint cluster region [Source:HGNC Symbol;Acc:HGNC:1014]	416952
gga-miR-140-3p	XM_415485	ENSGALG00000004604	ENSGALT00000007326	ensembl	CCBL1	cysteine conjugate-beta lyase, cytoplasmic [Source:HGNC Symbol;Acc:HGNC:1564]	100859686
gga-miR-140-3p	XM_415485	ENSGALG00000004604	ENSGALT00000007326	ensembl	CCBL1	cysteine conjugate-beta lyase, cytoplasmic [Source:HGNC Symbol;Acc:HGNC:1564]	417202
gga-miR-140-3p	XM_415569	ENSGALG00000009079	ENSGALT00000014774	ensembl	MAN1B1	mannosidase, alpha, class 1B, member 1 [Source:HGNC Symbol;Acc:HGNC:6823]	417296
gga-miR-140-3p	XM_415652	ENSGALG00000003099	ENSGALT00000004896	ensembl	PCTP	phosphatidylcholine transfer protein [Source:HGNC Symbol;Acc:HGNC:8752]	417399
gga-miR-140-3p	XM_415663	ENSGALG00000003426	ENSGALT00000005419	ensembl	RHBDL3	rhomboid, veinlet-like 3 (Drosophila) [Source:HGNC Symbol;Acc:HGNC:16502]	417411
gga-miR-140-3p	XM_415814	ENSGALG00000003595	ENSGALT00000005687	ensembl	SARM1	sterile alpha and TIR motif containing 1 [Source:HGNC Symbol;Acc:HGNC:17074]	417568
gga-miR-140-3p	XM_415848	ENSGALG00000004519	ENSGALT00000007195	ensembl	TRPV2	transient receptor potential cation channel, subfamily V, member 2 [Source:HGNC Symbol;Acc:HGNC:18082]	417603
gga-miR-140-3p	XM_415892	ENSGALG00000005350	ENSGALT00000008580	ensembl			417646
gga-miR-140-3p	XM_415914	ENSGALG00000005660	ENSGALT00000009081	ensembl	NF1	neurofibromin 1 [Source:HGNC Symbol;Acc:HGNC:7765]	396085
gga-miR-140-3p	XM_416384	ENSGALG00000012994	ENSGALT00000021213	ensembl	ERC1	ELKS/RAB6-interacting/CAST family member 1 [Source:HGNC Symbol;Acc:HGNC:17072]	418153
gga-miR-140-3p	XM_416431	ENSGALG00000026373	ENSGALT00000044443	ensembl	KCNJ8	potassium channel, inwardly rectifying subfamily J, member 8 [Source:HGNC Symbol;Acc:HGNC:6269]	395973
gga-miR-140-3p	XM_416477	ENSGALG00000014256	ENSGALT00000023056	ensembl	M6PR	mannose-6-phosphate receptor (cation dependent) [Source:HGNC Symbol;Acc:HGNC:6752]	396044
gga-miR-140-3p	XM_416556	ENSGALG00000014973	ENSGALT00000024150	ensembl	GPR156	G protein-coupled receptor 156 [Source:HGNC Symbol;Acc:HGNC:20844]	418333
gga-miR-140-3p	XM_416642	ENSGALG00000015412	ENSGALT00000024861	ensembl	ARL13B	ADP-ribosylation factor-like 13B [Source:HGNC Symbol;Acc:HGNC:25419]	418431
gga-miR-140-3p	XM_416742	ENSGALG00000016164	ENSGALT00000026046	ensembl	ABCG1	ATP-binding cassette, sub-family G (WHITE), member 1 [Source:HGNC Symbol;Acc:HGNC:73]	418533
gga-miR-140-3p	XM_417581	ENSGALG00000001770	ENSGALT00000002716	ensembl	ACAP3	ArfGAP with coiled-coil, ankyrin repeat and PH domains 3 [Source:HGNC Symbol;Acc:HGNC:16754]	419420
gga-miR-140-3p	XM_417693	ENSGALG00000000360	ENSGALT00000000486	ensembl	ARID1A	AT rich interactive domain 1A (SWI-like) [Source:HGNC Symbol;Acc:HGNC:11110]	419542
gga-miR-140-3p	XM_417693	ENSGALG00000000360	ENSGALT00000000486	ensembl	ARID1A	AT rich interactive domain 1A (SWI-like) [Source:HGNC Symbol;Acc:HGNC:11110]	101748393
gga-miR-140-3p	XM_417853	ENSGALG00000000939	ENSGALT00000024450	ensembl	CDON	cell adhesion associated, oncogene regulated [Source:HGNC Symbol;Acc:HGNC:17104]	419710
gga-miR-140-3p	XM_417884	ENSGALG00000006490	ENSGALT00000010490	ensembl	SCN3B	sodium channel, voltage gated, type III beta subunit [Source:HGNC Symbol;Acc:HGNC:20665]	419744
gga-miR-140-3p	XM_417888	ENSGALG00000006567	ENSGALT00000010602	ensembl	UBASH3B	ubiquitin associated and SH3 domain containing B [Source:HGNC Symbol;Acc:HGNC:29884]	419748
gga-miR-140-3p	XM_417967	ENSGALG00000000712	ENSGALT00000001008	ensembl	RAB29	RAB29, member RAS oncogene family [Source:HGNC Symbol;Acc:HGNC:9789]	419836
gga-miR-140-3p	XM_417968	ENSGALG00000000721	ENSGALT00000001018	ensembl	SLC41A1	solute carrier family 41 (magnesium transporter), member 1 [Source:HGNC Symbol;Acc:HGNC:19429]	419837
gga-miR-140-3p	XM_418261	ENSGALG00000021883	ENSGALT00000035427	ensembl	C19orf44	chromosome 19 open reading frame 44 [Source:HGNC Symbol;Acc:HGNC:26141]	420145
gga-miR-140-3p	XM_418354	ENSGALG00000016029	ENSGALT00000025823	ensembl	VPS13B	vacuolar protein sorting 13 homolog B (yeast) [Source:HGNC Symbol;Acc:HGNC:2183]	420242
gga-miR-140-3p	XM_418552	ENSGALG00000006498	ENSGALT00000010500	ensembl	PTPRN2	protein tyrosine phosphatase, receptor type, N polypeptide 2 [Source:HGNC Symbol;Acc:HGNC:9677]	420449
gga-miR-140-3p	XM_418559	ENSGALG00000006672	ENSGALT00000010791	ensembl	LARP4B	La ribonucleoprotein domain family, member 4B [Source:HGNC Symbol;Acc:HGNC:28987]	420457
gga-miR-140-3p	XM_418741	ENSGALG00000011235	ENSGALT00000018324	ensembl	GALNT15	polypeptide N-acetylgalactosaminyltransferase 15 [Source:HGNC Symbol;Acc:HGNC:21531]	420642
gga-miR-140-3p	XM_419239	ENSGALG00000000226	ENSGALT00000000304	ensembl	TMEM9	transmembrane protein 9 [Source:HGNC Symbol;Acc:HGNC:18823]	421157
gga-miR-140-3p	XM_419332	ENSGALG00000008734	ENSGALT00000014214	ensembl	PCSK2	proprotein convertase subtilisin/kexin type 2 [Source:HGNC Symbol;Acc:HGNC:8744]	395136
gga-miR-140-3p	XM_419616	ENSGALG00000011571	ENSGALT00000018874	ensembl	AGPAT4	1-acylglycerol-3-phosphate O-acyltransferase 4 [Source:HGNC Symbol;Acc:HGNC:20885]	421578
gga-miR-140-3p	XM_419658	ENSGALG00000012336	ENSGALT00000020159	ensembl	STXBP5	syntaxin binding protein 5 (tomosyn) [Source:HGNC Symbol;Acc:HGNC:19665]	421620
gga-miR-140-3p	XM_419778	ENSGALG00000014964	ENSGALT00000024132	ensembl	NT5DC1	5'-nucleotidase domain containing 1 [Source:HGNC Symbol;Acc:HGNC:21556]	421746
gga-miR-140-3p	XM_419839	ENSGALG00000015776	ENSGALT00000025443	ensembl	GABRR2	gamma-aminobutyric acid (GABA) A receptor, rho 2 [Source:HGNC Symbol;Acc:HGNC:4091]	421815
gga-miR-140-3p	XM_419916	ENSGALG00000016329	ENSGALT00000026340	ensembl	AGPAT5	1-acylglycerol-3-phosphate O-acyltransferase 5 [Source:HGNC Symbol;Acc:HGNC:20886]	421898
gga-miR-140-3p	XM_419986	ENSGALG00000016501	ENSGALT00000026618	ensembl	SF3B6	splicing factor 3b, subunit 6, 14kDa [Source:HGNC Symbol;Acc:HGNC:30096]	421976
gga-miR-140-3p	XM_421167	ENSGALG00000009282	ENSGALT00000015102	ensembl	ELMSAN1	ELM2 and Myb/SANT-like domain containing 1 [Source:HGNC Symbol;Acc:HGNC:19853]	423245
gga-miR-140-3p	XM_421181	ENSGALG00000009431	ENSGALT00000015356	ensembl	PLEKHD1	pleckstrin homology domain containing, family D (with coiled-coil domains) member 1 [Source:HGNC Symbol;Acc:HGNC:20148]	423260
gga-miR-140-3p	XM_421337	ENSGALG00000010881	ENSGALT00000017687	ensembl	ASB2	ankyrin repeat and SOCS box containing 2 [Source:HGNC Symbol;Acc:HGNC:16012]	423428
gga-miR-140-3p	XM_421361	ENSGALG00000011166	ENSGALT00000018206	ensembl		Uncharacterized protein [Source:UniProtKB/TrEMBL;Acc:F1NEA9]	423451
gga-miR-140-3p	XM_421621	ENSGALG00000005232	ENSGALT00000008407	ensembl	USP54	ubiquitin specific peptidase 54 [Source:HGNC Symbol;Acc:HGNC:23513]	423746
gga-miR-140-3p	XM_421656	ENSGALG00000006254	ENSGALT00000010107	ensembl	ERCC6	excision repair cross-complementation group 6 [Source:HGNC Symbol;Acc:HGNC:3438]	423785
gga-miR-140-3p	XM_421726	ENSGALG00000008025	ENSGALT00000013021	ensembl	SLF2	SMC5-SMC6 complex localization factor 2 [Source:HGNC Symbol;Acc:HGNC:17814]	423858
gga-miR-140-3p	XM_421726	ENSGALG00000008025	ENSGALT00000013021	ensembl	SLF2	SMC5-SMC6 complex localization factor 2 [Source:HGNC Symbol;Acc:HGNC:17814]	101751027
gga-miR-140-3p	XM_421731	ENSGALG00000008114	ENSGALT00000013171	ensembl	SFXN2	sideroflexin 2 [Source:HGNC Symbol;Acc:HGNC:16086]	423866
gga-miR-140-3p	XM_421938	ENSGALG00000008373	ENSGALT00000013642	ensembl	STRADB	STE20-related kinase adaptor beta [Source:HGNC Symbol;Acc:HGNC:13205]	424083
gga-miR-140-3p	XM_422114	ENSGALG00000012075	ENSGALT00000019727	ensembl	DTX3L	deltex 3 like, E3 ubiquitin ligase [Source:HGNC Symbol;Acc:HGNC:30323]	424267
gga-miR-140-3p	XM_422458	ENSGALG00000027655	ENSGALT00000043593	ensembl	TRABD2B	TraB domain containing 2B [Source:HGNC Symbol;Acc:HGNC:44200]	424623
gga-miR-140-3p	XM_422569	ENSGALG00000001730	ENSGALT00000002654	ensembl	DGKD	diacylglycerol kinase, delta 130kDa [Source:HGNC Symbol;Acc:HGNC:2851]	424747
gga-miR-140-3p	XM_422591	ENSGALG00000002347	ENSGALT00000003699	ensembl	C3orf58	chromosome 3 open reading frame 58 [Source:HGNC Symbol;Acc:HGNC:28490]	424771
gga-miR-140-3p	XM_422824	ENSGALG00000020626	ENSGALT00000032981	ensembl	PQLC2L	PQ loop repeat containing 2-like [Source:HGNC Symbol;Acc:HGNC:25146]	425021
gga-miR-140-3p	XM_424482	ENSGALG00000006139	ENSGALT00000009909	ensembl	DIP2B	disco-interacting protein 2 homolog B [Source:HGNC Symbol;Acc:HGNC:29284]	426874
gga-miR-140-3p	XM_424747	ENSGALG00000026028	ENSGALT00000045606	ensembl	SREK1IP1	SREK1-interacting protein 1 [Source:HGNC Symbol;Acc:HGNC:26716]	427158
gga-miR-140-3p	XM_424749	ENSGALG00000014751	ENSGALT00000023786	ensembl	ADAMTS6	ADAM metallopeptidase with thrombospondin type 1 motif, 6 [Source:HGNC Symbol;Acc:HGNC:222]	427160
gga-miR-140-3p	XM_424781	ENSGALG00000014863	ENSGALT00000023983	ensembl	C5orf28	chromosome 5 open reading frame 28 [Source:HGNC Symbol;Acc:HGNC:26139]	427193
gga-miR-140-3p	XM_424789	ENSGALG00000014923	ENSGALT00000024069	ensembl	ARHGEF28	Rho guanine nucleotide exchange factor (GEF) 28 [Source:HGNC Symbol;Acc:HGNC:30322]	427201
gga-miR-140-3p	XM_424931	ENSGALG00000005416	ENSGALT00000008699	ensembl	TTC39B	tetratricopeptide repeat domain 39B [Source:HGNC Symbol;Acc:HGNC:23704]	427354
gga-miR-140-3p	XM_425165	ENSGALG00000007483	ENSGALT00000036226	ensembl	LRIG1	leucine-rich repeats and immunoglobulin-like domains 1 [Source:HGNC Symbol;Acc:HGNC:17360]	427592
gga-miR-140-3p	XM_425198	ENSGALG00000002846	ENSGALT00000004489	ensembl	NEURL1B	neuralized E3 ubiquitin protein ligase 1B [Source:HGNC Symbol;Acc:HGNC:35422]	427626
gga-miR-140-3p	XM_425335	ENSGALG00000003866	ENSGALT00000006154	ensembl	FIBCD1	fibrinogen C domain containing 1 [Source:HGNC Symbol;Acc:HGNC:25922]	427762
gga-miR-140-3p	XM_425562	ENSGALG00000016265	ENSGALT00000036649	ensembl	LANCL3	LanC lantibiotic synthetase component C-like 3 (bacterial) [Source:HGNC Symbol;Acc:HGNC:24767]	427992
gga-miR-140-3p	XM_425678	ENSGALG00000000818	ENSGALT00000001192	ensembl	LRRC32	leucine rich repeat containing 32 [Source:HGNC Symbol;Acc:HGNC:4161]	428121
gga-miR-140-3p	XM_425925	ENSGALG00000015673	ENSGALT00000025275	ensembl	ZFHX4	zinc finger homeobox 4 [Source:HGNC Symbol;Acc:HGNC:30939]	395904
gga-miR-140-3p	XM_425959	ENSGALG00000005287	ENSGALT00000008478	ensembl	ZBTB47	zinc finger and BTB domain containing 47 [Source:HGNC Symbol;Acc:HGNC:26955]	428398
gga-miR-140-3p	XM_426366	ENSGALG00000016102	ENSGALT00000025943	ensembl	CYP26B1	cytochrome P450, family 26, subfamily B, polypeptide 1 [Source:HGNC Symbol;Acc:HGNC:20581]	428809
gga-miR-140-3p	XM_426713	ENSGALG00000009170	ENSGALT00000014937	ensembl	NCEH1	neutral cholesterol ester hydrolase 1 [Source:HGNC Symbol;Acc:HGNC:29260]	429158
gga-miR-140-3p	XM_426714	ENSGALG00000009372	ENSGALT00000015267	ensembl	PHC3	polyhomeotic homolog 3 (Drosophila) [Source:HGNC Symbol;Acc:HGNC:15682]	429159
gga-miR-146c-5p	XM_413755	ENSGALG00000003427	ENSGALT00000005420	ensembl	USP3	ubiquitin specific peptidase 3 [Source:HGNC Symbol;Acc:HGNC:12626]	415369
gga-miR-146c-5p	XM_413971	ENSGALG00000000208	ENSGALT00000000276	ensembl	MCC	mutated in colorectal cancers [Source:HGNC Symbol;Acc:HGNC:6935]	415603
gga-miR-146c-5p	XM_414669	ENSGALG00000007620	ENSGALT00000012325	ensembl	GFRA3	GDNF family receptor alpha 3 [Source:HGNC Symbol;Acc:HGNC:4245]	416353
gga-miR-146c-5p	XM_415149	ENSGALG00000004397	ENSGALT00000007010	ensembl	MLXIP	MLX interacting protein [Source:HGNC Symbol;Acc:HGNC:17055]	416857
gga-miR-146c-5p	XM_415892	ENSGALG00000005350	ENSGALT00000008580	ensembl			417646
gga-miR-146c-5p	XM_416166	ENSGALG00000026284	ENSGALT00000046169	ensembl	IKBIP	IKBKB interacting protein [Source:HGNC Symbol;Acc:HGNC:26430]	417925
gga-miR-146c-5p	XM_416384	ENSGALG00000012994	ENSGALT00000021213	ensembl	ERC1	ELKS/RAB6-interacting/CAST family member 1 [Source:HGNC Symbol;Acc:HGNC:17072]	418153
gga-miR-146c-5p	XM_416447	ENSGALG00000019262	ENSGALT00000030515	ensembl		Uncharacterized protein [Source:UniProtKB/TrEMBL;Acc:F1NP01]	418222
gga-miR-146c-5p	XM_417188	ENSGALG00000017201	ENSGALT00000027803	ensembl	CEP57	centrosomal protein 57kDa [Source:HGNC Symbol;Acc:HGNC:30794]	418993
gga-miR-146c-5p	XM_417853	ENSGALG00000000939	ENSGALT00000024450	ensembl	CDON	cell adhesion associated, oncogene regulated [Source:HGNC Symbol;Acc:HGNC:17104]	419710
gga-miR-146c-5p	XM_417865	ENSGALG00000001192	ENSGALT00000001808	ensembl	ARHGAP32	Rho GTPase activating protein 32 [Source:HGNC Symbol;Acc:HGNC:17399]	419724
gga-miR-146c-5p	XM_417884	ENSGALG00000006490	ENSGALT00000010490	ensembl	SCN3B	sodium channel, voltage gated, type III beta subunit [Source:HGNC Symbol;Acc:HGNC:20665]	419744
gga-miR-146c-5p	XM_418364	ENSGALG00000016049	ENSGALT00000025855	ensembl	RRM2B	ribonucleotide reductase M2 B (TP53 inducible) [Source:HGNC Symbol;Acc:HGNC:17296]	420253
gga-miR-146c-5p	XM_418373	ENSGALG00000016071	ENSGALT00000025892	ensembl	CTHRC1	collagen triple helix repeat containing 1 [Source:HGNC Symbol;Acc:HGNC:18831]	420262
gga-miR-146c-5p	XM_418847	ENSGALG00000012202	ENSGALT00000019924	ensembl	KBTBD2	kelch repeat and BTB (POZ) domain containing 2 [Source:HGNC Symbol;Acc:HGNC:21751]	420749
gga-miR-146c-5p	XM_418848	ENSGALG00000012205	ENSGALT00000019928	ensembl	AVL9	AVL9 homolog (S. cerevisiase) [Source:HGNC Symbol;Acc:HGNC:28994]	420750
gga-miR-146c-5p	XM_419464	ENSGALG00000010000	ENSGALT00000016247	ensembl	PRKCE	protein kinase C, epsilon [Source:HGNC Symbol;Acc:HGNC:9401]	421409
gga-miR-146c-5p	XM_419519	ENSGALG00000010580	ENSGALT00000017218	ensembl	STRN	striatin, calmodulin binding protein [Source:HGNC Symbol;Acc:HGNC:11424]	421470
gga-miR-146c-5p	XM_419718	ENSGALG00000013846	ENSGALT00000022465	ensembl	ARFGEF3	ARFGEF family member 3 [Source:HGNC Symbol;Acc:HGNC:21213]	421681
gga-miR-146c-5p	XM_421149	ENSGALG00000008940	ENSGALT00000014533	ensembl	SPTBN5	spectrin, beta, non-erythrocytic 5 [Source:HGNC Symbol;Acc:HGNC:15680]	423225
gga-miR-146c-5p	XM_421167	ENSGALG00000009282	ENSGALT00000015102	ensembl	ELMSAN1	ELM2 and Myb/SANT-like domain containing 1 [Source:HGNC Symbol;Acc:HGNC:19853]	423245
gga-miR-146c-5p	XM_421577	ENSGALG00000004174	ENSGALT00000006635	ensembl	VPS26A	VPS26 retromer complex component A [Source:HGNC Symbol;Acc:HGNC:12711]	423696
gga-miR-146c-5p	XM_421686	ENSGALG00000006865	ENSGALT00000011117	ensembl	IDE	insulin-degrading enzyme [Source:HGNC Symbol;Acc:HGNC:5381]	423814
gga-miR-146c-5p	XM_421816	ENSGALG00000023401	ENSGALT00000038643	ensembl	ZRANB1	zinc finger, RAN-binding domain containing 1 [Source:HGNC Symbol;Acc:HGNC:18224]	423953
gga-miR-146c-5p	XM_422118	ENSGALG00000012092	ENSGALT00000019750	ensembl	ESYT3	extended synaptotagmin-like protein 3 [Source:HGNC Symbol;Acc:HGNC:24295]	424271
gga-miR-146c-5p	XM_422258	ENSGALG00000003893	ENSGALT00000006190	ensembl	XPR1	xenotropic and polytropic retrovirus receptor 1 [Source:HGNC Symbol;Acc:HGNC:12827]	424415
gga-miR-146c-5p	XM_422269	ENSGALG00000004213	ENSGALT00000006699	ensembl	ABL2	ABL proto-oncogene 2, non-receptor tyrosine kinase [Source:HGNC Symbol;Acc:HGNC:77]	395410
gga-miR-146c-5p	XM_422581	ENSGALG00000002172	ENSGALT00000003405	ensembl	FAM168B	family with sequence similarity 168, member B [Source:HGNC Symbol;Acc:HGNC:27016]	424759
gga-miR-146c-5p	XM_425419	ENSGALG00000007998	ENSGALT00000012986	ensembl	SLC26A4	solute carrier family 26 (anion exchanger), member 4 [Source:HGNC Symbol;Acc:HGNC:8818]	427845
gga-miR-146c-5p	XM_426122	ENSGALG00000009884	ENSGALT00000016068	ensembl	SYT14	synaptotagmin XIV [Source:HGNC Symbol;Acc:HGNC:23143]	428566
gga-miR-146c-5p	XM_426353	ENSGALG00000015554	ENSGALT00000025078	ensembl		Uncharacterized protein [Source:UniProtKB/TrEMBL;Acc:F1N8X3]	428797
gga-miR-148a-3p	XM_413815	ENSGALG00000004960	ENSGALT00000007955	ensembl	FBN1	fibrillin 1 [Source:HGNC Symbol;Acc:HGNC:3603]	373992
gga-miR-148a-3p	XM_413815	ENSGALG00000004960	ENSGALT00000007955	ensembl	FBN1	fibrillin 1 [Source:HGNC Symbol;Acc:HGNC:3603]	101747550
gga-miR-148a-3p	XM_413816	ENSGALG00000004984	ENSGALT00000034280	ensembl	SECISBP2L	SECIS binding protein 2-like [Source:HGNC Symbol;Acc:HGNC:28997]	415435
gga-miR-148a-3p	XM_413834	ENSGALG00000005992	ENSGALT00000009637	ensembl	PDE8A	phosphodiesterase 8A [Source:HGNC Symbol;Acc:HGNC:8793]	415455
gga-miR-148a-3p	XM_413854	ENSGALG00000006445	ENSGALT00000010400	ensembl	ARNT2	aryl-hydrocarbon receptor nuclear translocator 2 [Source:HGNC Symbol;Acc:HGNC:16876]	415481
gga-miR-148a-3p	XM_413911	ENSGALG00000007500	ENSGALT00000012122	ensembl	DENND4A	DENN/MADD domain containing 4A [Source:HGNC Symbol;Acc:HGNC:24321]	415541
gga-miR-148a-3p	XM_413915	ENSGALG00000007631	ENSGALT00000012349	ensembl	MEGF11	multiple EGF-like-domains 11 [Source:HGNC Symbol;Acc:HGNC:29635]	415545
gga-miR-148a-3p	XM_413968	ENSGALG00000000151	ENSGALT00000000207	ensembl	ADAMTS19	ADAM metallopeptidase with thrombospondin type 1 motif, 19 [Source:HGNC Symbol;Acc:HGNC:17111]	415600
gga-miR-148a-3p	XM_414186	ENSGALG00000005728	ENSGALT00000009201	ensembl			395624
gga-miR-148a-3p	XM_414192	ENSGALG00000005791	ENSGALT00000009303	ensembl	JPH3	junctophilin 3 [Source:HGNC Symbol;Acc:HGNC:14203]	415830
gga-miR-148a-3p	XM_414428	ENSGALG00000027845	ENSGALT00000046181	ensembl	RYBP	RING1 and YY1 binding protein [Source:HGNC Symbol;Acc:HGNC:10480]	416095
gga-miR-148a-3p	XM_414435	ENSGALG00000008263	ENSGALT00000013444	ensembl	FAR-1	Uncharacterized protein [Source:UniProtKB/TrEMBL;Acc:F1P3U6]	396149
gga-miR-148a-3p	XM_414479	ENSGALG00000001246	ENSGALT00000001892	ensembl	PPARGC1B	peroxisome proliferator-activated receptor gamma, coactivator 1 beta [Source:HGNC Symbol;Acc:HGNC:30022]	416148
gga-miR-148a-3p	XM_414497	ENSGALG00000001750	ENSGALT00000002683	ensembl	MAT2B	methionine adenosyltransferase II, beta [Source:HGNC Symbol;Acc:HGNC:6905]	416165
gga-miR-148a-3p	XM_414535	ENSGALG00000002903	ENSGALT00000004582	ensembl		Uncharacterized protein [Source:UniProtKB/TrEMBL;Acc:E1C1P3]	416210
gga-miR-148a-3p	XM_414612	ENSGALG00000006026	ENSGALT00000009699	ensembl	CNOT6	CCR4-NOT transcription complex, subunit 6 [Source:HGNC Symbol;Acc:HGNC:14099]	416293
gga-miR-148a-3p	XM_414734	ENSGALG00000002981	ENSGALT00000004716	ensembl	ERCC4	excision repair cross-complementation group 4 [Source:HGNC Symbol;Acc:HGNC:3436]	416420
gga-miR-148a-3p	XM_414754	ENSGALG00000003675	ENSGALT00000005824	ensembl	PRKAR1B	protein kinase, cAMP-dependent, regulatory, type I, beta [Source:HGNC Symbol;Acc:HGNC:9390]	416446
gga-miR-148a-3p	XM_414927	ENSGALG00000007149	ENSGALT00000011578	ensembl	CYTH3	cytohesin 3 [Source:HGNC Symbol;Acc:HGNC:9504]	416626
gga-miR-148a-3p	XM_414951	ENSGALG00000007534	ENSGALT00000012185	ensembl	LUC7L	LUC7-like [Source:HGNC Symbol;Acc:HGNC:6723]	416654
gga-miR-148a-3p	XM_415126	ENSGALG00000003743	ENSGALT00000005939	ensembl	VPS37B	vacuolar protein sorting 37 homolog B (S. cerevisiae) [Source:HGNC Symbol;Acc:HGNC:25754]	416835
gga-miR-148a-3p	XM_415212	ENSGALG00000005824	ENSGALT00000009356	ensembl	SUSD2	sushi domain containing 2 [Source:HGNC Symbol;Acc:HGNC:30667]	416922
gga-miR-148a-3p	XM_415253	ENSGALG00000006872	ENSGALT00000011126	ensembl	PISD	phosphatidylserine decarboxylase [Source:HGNC Symbol;Acc:HGNC:8999]	416960
gga-miR-148a-3p	XM_415257	ENSGALG00000006942	ENSGALT00000011250	ensembl	PIK3IP1	phosphoinositide-3-kinase interacting protein 1 [Source:HGNC Symbol;Acc:HGNC:24942]	416964
gga-miR-148a-3p	XM_415394	ENSGALG00000001253	ENSGALT00000001902	ensembl	RC3H2	ring finger and CCCH-type domains 2 [Source:HGNC Symbol;Acc:HGNC:21461]	417109
gga-miR-148a-3p	XM_415418	ENSGALG00000001964	ENSGALT00000003045	ensembl	INPP5E	inositol polyphosphate-5-phosphatase, 72 kDa [Source:HGNC Symbol;Acc:HGNC:21474]	417135
gga-miR-148a-3p	XM_415478	ENSGALG00000004466	ENSGALT00000007108	ensembl	CRAT	carnitine O-acetyltransferase [Source:HGNC Symbol;Acc:HGNC:2342]	417195
gga-miR-148a-3p	XM_415649	ENSGALG00000003059	ENSGALT00000004832	ensembl	HLF	hepatic leukemia factor [Source:HGNC Symbol;Acc:HGNC:4977]	417395
gga-miR-148a-3p	XM_415667	ENSGALG00000003496	ENSGALT00000034662	ensembl	TEX2	testis expressed 2 [Source:HGNC Symbol;Acc:HGNC:30884]	417415
gga-miR-148a-3p	XM_415695	ENSGALG00000004333	ENSGALT00000006907	ensembl	ABCA5	ATP-binding cassette, sub-family A (ABC1), member 5 [Source:HGNC Symbol;Acc:HGNC:35]	417444
gga-miR-148a-3p	XM_415754	ENSGALG00000001785	ENSGALT00000002752	ensembl	HSD3B7	hydroxy-delta-5-steroid dehydrogenase, 3 beta- and steroid delta-isomerase 7 [Source:HGNC Symbol;Acc:HGNC:18324]	417505
gga-miR-148a-3p	XM_415836	ENSGALG00000004295	ENSGALT00000006838	ensembl	CPD	carboxypeptidase D [Source:HGNC Symbol;Acc:HGNC:2301]	417590
gga-miR-148a-3p	XM_415892	ENSGALG00000005350	ENSGALT00000008580	ensembl			417646
gga-miR-148a-3p	XM_415912	ENSGALG00000005567	ENSGALT00000008930	ensembl	MSI2	musashi RNA-binding protein 2 [Source:HGNC Symbol;Acc:HGNC:18585]	417667
gga-miR-148a-3p	XM_415913	ENSGALG00000005575	ENSGALT00000008944	ensembl	AKAP1	A kinase (PRKA) anchor protein 1 [Source:HGNC Symbol;Acc:HGNC:367]	417668
gga-miR-148a-3p	XM_415915	ENSGALG00000005699	ENSGALT00000009143	ensembl	NLK	nemo-like kinase [Source:HGNC Symbol;Acc:HGNC:29858]	417669
gga-miR-148a-3p	XM_416124	ENSGALG00000010992	ENSGALT00000017902	ensembl			417881
gga-miR-148a-3p	XM_416178	ENSGALG00000011717	ENSGALT00000019146	ensembl		Uncharacterized protein [Source:UniProtKB/TrEMBL;Acc:E1BSS9]	417937
gga-miR-148a-3p	XM_416339	ENSGALG00000012812	ENSGALT00000020903	ensembl	SVOPL	SVOP-like [Source:HGNC Symbol;Acc:HGNC:27034]	418105
gga-miR-148a-3p	XM_416437	ENSGALG00000014041	ENSGALT00000022736	ensembl	RASSF8	Ras association (RalGDS/AF-6) domain family (N-terminal) member 8 [Source:HGNC Symbol;Acc:HGNC:13232]	418210
gga-miR-148a-3p	XM_416453	ENSGALG00000014178	ENSGALT00000022933	ensembl	SCUBE1	signal peptide, CUB domain, EGF-like 1 [Source:HGNC Symbol;Acc:HGNC:13441]	418228
gga-miR-148a-3p	XM_416615	ENSGALG00000015334	ENSGALT00000024748	ensembl	ZBTB11	zinc finger and BTB domain containing 11 [Source:HGNC Symbol;Acc:HGNC:16740]	418400
gga-miR-148a-3p	XM_416621	ENSGALG00000015351	ENSGALT00000024772	ensembl	CBLB	Cbl proto-oncogene B, E3 ubiquitin protein ligase [Source:HGNC Symbol;Acc:HGNC:1542]	418406
gga-miR-148a-3p	XM_416815	ENSGALG00000016543	ENSGALT00000036628	ensembl	NHS	Nance-Horan syndrome (congenital cataracts and dental anomalies) [Source:HGNC Symbol;Acc:HGNC:7820]	418616
gga-miR-148a-3p	XM_416821	ENSGALG00000029168	ENSGALT00000043478	ensembl	TMEM27	transmembrane protein 27 [Source:HGNC Symbol;Acc:HGNC:29437]	418622
gga-miR-148a-3p	XM_416922	ENSGALG00000016795	ENSGALT00000027116	ensembl	TGFBRAP1	transforming growth factor, beta receptor associated protein 1 [Source:HGNC Symbol;Acc:HGNC:16836]	418724
gga-miR-148a-3p	XM_416948	ENSGALG00000016835	ENSGALT00000027187	ensembl	ATP11A	ATPase, class VI, type 11A [Source:HGNC Symbol;Acc:HGNC:13552]	418749
gga-miR-148a-3p	XM_416999	ENSGALG00000016911	ENSGALT00000027336	ensembl	RNF219	ring finger protein 219 [Source:HGNC Symbol;Acc:HGNC:20308]	418805
gga-miR-148a-3p	XM_417134	ENSGALG00000019077	ENSGALT00000030094	ensembl		Uncharacterized protein [Source:UniProtKB/TrEMBL;Acc:F1NPT5]	418940
gga-miR-148a-3p	XM_417157	ENSGALG00000017155	ENSGALT00000027707	ensembl	C11orf87	chromosome 11 open reading frame 87 [Source:HGNC Symbol;Acc:HGNC:33788]	418964
gga-miR-148a-3p	XM_417164	ENSGALG00000017167	ENSGALT00000027727	ensembl	SLC35F2	solute carrier family 35, member F2 [Source:HGNC Symbol;Acc:HGNC:23615]	418970
gga-miR-148a-3p	XM_417352	ENSGALG00000003658	ENSGALT00000005796	ensembl	DHX35	DEAH (Asp-Glu-Ala-His) box polypeptide 35 [Source:HGNC Symbol;Acc:HGNC:15861]	419172
gga-miR-148a-3p	XM_417355	ENSGALG00000027603	ENSGALT00000045187	ensembl	ZHX3	zinc fingers and homeoboxes 3 [Source:HGNC Symbol;Acc:HGNC:15935]	419176
gga-miR-148a-3p	XM_417438	ENSGALG00000006138	ENSGALT00000009906	ensembl	HELZ2	helicase with zinc finger 2, transcriptional coactivator [Source:HGNC Symbol;Acc:HGNC:30021]	419265
gga-miR-148a-3p	XM_417486	ENSGALG00000007533	ENSGALT00000012184	ensembl	NPEPL1	aminopeptidase-like 1 [Source:HGNC Symbol;Acc:HGNC:16244]	419314
gga-miR-148a-3p	XM_417522	ENSGALG00000000468	ENSGALT00000040669	ensembl	RCC2	regulator of chromosome condensation 2 [Source:HGNC Symbol;Acc:HGNC:30297]	419361
gga-miR-148a-3p	XM_417525	ENSGALG00000000535	ENSGALT00000000739	ensembl	ERRFI1	ERBB receptor feedback inhibitor 1 [Source:HGNC Symbol;Acc:HGNC:18185]	419364
gga-miR-148a-3p	XM_417567	ENSGALG00000001374	ENSGALT00000002094	ensembl	SLC35E2B	solute carrier family 35, member E2B [Source:HGNC Symbol;Acc:HGNC:33941]	419405
gga-miR-148a-3p	XM_417588	ENSGALG00000027363	ENSGALT00000045321	ensembl	C1orf159	chromosome 1 open reading frame 159 [Source:HGNC Symbol;Acc:HGNC:26062]	419427
gga-miR-148a-3p	XM_417637	ENSGALG00000004291	ENSGALT00000006827	ensembl	VPS13D	vacuolar protein sorting 13 homolog D (S. cerevisiae) [Source:HGNC Symbol;Acc:HGNC:23595]	419481
gga-miR-148a-3p	XM_417888	ENSGALG00000006567	ENSGALT00000010602	ensembl	UBASH3B	ubiquitin associated and SH3 domain containing B [Source:HGNC Symbol;Acc:HGNC:29884]	419748
gga-miR-148a-3p	XM_417979	ENSGALG00000001117	ENSGALT00000001686	ensembl	PFKFB2	6-phosphofructo-2-kinase/fructose-2,6-biphosphatase 2 [Source:HGNC Symbol;Acc:HGNC:8873]	419850
gga-miR-148a-3p	XM_417997	ENSGALG00000026182	ENSGALT00000045948	ensembl	CTTNBP2NL	CTTNBP2 N-terminal like [Source:HGNC Symbol;Acc:HGNC:25330]	419870
gga-miR-148a-3p	XM_418117	ENSGALG00000001574	ENSGALT00000002392	ensembl	MLLT6	myeloid/lymphoid or mixed-lineage leukemia; translocated to, 6 [Source:HGNC Symbol;Acc:HGNC:7138]	419995
gga-miR-148a-3p	XM_418125	ENSGALG00000001708	ENSGALT00000002623	ensembl	MED1	mediator complex subunit 1 [Source:HGNC Symbol;Acc:HGNC:9234]	420004
gga-miR-148a-3p	XM_418173	ENSGALG00000000327	ENSGALT00000000433	ensembl	FBN3	fibrillin 3 [Source:HGNC Symbol;Acc:HGNC:18794]	395079
gga-miR-148a-3p	XM_418285	ENSGALG00000015564	ENSGALT00000025094	ensembl	PREX2	phosphatidylinositol-3,4,5-trisphosphate-dependent Rac exchange factor 2 [Source:HGNC Symbol;Acc:HGNC:22950]	420172
gga-miR-148a-3p	XM_418562	ENSGALG00000006749	ENSGALT00000010908	ensembl	WDR37	WD repeat domain 37 [Source:HGNC Symbol;Acc:HGNC:31406]	420460
gga-miR-148a-3p	XM_418619	ENSGALG00000008654	ENSGALT00000014097	ensembl	STAM	signal transducing adaptor molecule (SH3 domain and ITAM motif) 1 [Source:HGNC Symbol;Acc:HGNC:11357]	420517
gga-miR-148a-3p	XM_418643	ENSGALG00000009017	ENSGALT00000014669	ensembl	STEAP2	STEAP family member 2, metalloreductase [Source:HGNC Symbol;Acc:HGNC:17885]	420541
gga-miR-148a-3p	XM_418646	ENSGALG00000009044	ENSGALT00000014723	ensembl		Uncharacterized protein [Source:UniProtKB/TrEMBL;Acc:E1BSA4]	420545
gga-miR-148a-3p	XM_418798	ENSGALG00000011836	ENSGALT00000019315	ensembl	SLC6A20	solute carrier family 6 (proline IMINO transporter), member 20 [Source:HGNC Symbol;Acc:HGNC:30927]	420699
gga-miR-148a-3p	XM_418799	ENSGALG00000011846	ENSGALT00000019329	ensembl	SACM1L	SAC1 suppressor of actin mutations 1-like (yeast) [Source:HGNC Symbol;Acc:HGNC:17059]	420700
gga-miR-148a-3p	XM_418823	ENSGALG00000011975	ENSGALT00000019534	ensembl	FBXL2	F-box and leucine-rich repeat protein 2 [Source:HGNC Symbol;Acc:HGNC:13598]	420722
gga-miR-148a-3p	XM_418835	ENSGALG00000012097	ENSGALT00000019760	ensembl	AOAH	acyloxyacyl hydrolase (neutrophil) [Source:HGNC Symbol;Acc:HGNC:548]	420737
gga-miR-148a-3p	XM_418847	ENSGALG00000012202	ENSGALT00000019924	ensembl	KBTBD2	kelch repeat and BTB (POZ) domain containing 2 [Source:HGNC Symbol;Acc:HGNC:21751]	420749
gga-miR-148a-3p	XM_418894	ENSGALG00000012515	ENSGALT00000020444	ensembl	TPPP	tubulin polymerization promoting protein [Source:HGNC Symbol;Acc:HGNC:24164]	420800
gga-miR-148a-3p	XM_418944	ENSGALG00000012739	ENSGALT00000020790	ensembl	HIVEP1	human immunodeficiency virus type I enhancer binding protein 1 [Source:HGNC Symbol;Acc:HGNC:4920]	420856
gga-miR-148a-3p	XM_418993	ENSGALG00000012898	ENSGALT00000021033	ensembl	KIAA1468	KIAA1468 [Source:HGNC Symbol;Acc:HGNC:29289]	420907
gga-miR-148a-3p	XM_419199	ENSGALG00000015254	ENSGALT00000024613	ensembl	ST18	suppression of tumorigenicity 18, zinc finger [Source:HGNC Symbol;Acc:HGNC:18695]	421115
gga-miR-148a-3p	XM_419239	ENSGALG00000000226	ENSGALT00000000304	ensembl	TMEM9	transmembrane protein 9 [Source:HGNC Symbol;Acc:HGNC:18823]	421157
gga-miR-148a-3p	XM_419376	ENSGALG00000009130	ENSGALT00000014863	ensembl		Uncharacterized protein [Source:UniProtKB/TrEMBL;Acc:E1BYP8]	421311
gga-miR-148a-3p	XM_419419	ENSGALG00000009784	ENSGALT00000015916	ensembl	PTPN14	protein tyrosine phosphatase, non-receptor type 14 [Source:HGNC Symbol;Acc:HGNC:9647]	421360
gga-miR-148a-3p	XM_419438	ENSGALG00000009861	ENSGALT00000016035	ensembl	RD3	retinal degeneration 3 [Source:HGNC Symbol;Acc:HGNC:19689]	421378
gga-miR-148a-3p	XM_419576	ENSGALG00000011091	ENSGALT00000018070	ensembl	NUP133	nucleoporin 133kDa [Source:HGNC Symbol;Acc:HGNC:18016]	421535
gga-miR-148a-3p	XM_419763	ENSGALG00000014881	ENSGALT00000024010	ensembl	FAM184A	family with sequence similarity 184, member A [Source:HGNC Symbol;Acc:HGNC:20991]	421727
gga-miR-148a-3p	XM_419786	ENSGALG00000015051	ENSGALT00000024270	ensembl	CDK19	cyclin-dependent kinase 19 [Source:HGNC Symbol;Acc:HGNC:19338]	421756
gga-miR-148a-3p	XM_419833	ENSGALG00000015605	ENSGALT00000025160	ensembl	BACH2	BTB and CNC homology 1, basic leucine zipper transcription factor 2 [Source:HGNC Symbol;Acc:HGNC:14078]	421809
gga-miR-148a-3p	XM_419877	ENSGALG00000015903	ENSGALT00000025628	ensembl	FILIP1	filamin A interacting protein 1 [Source:HGNC Symbol;Acc:HGNC:21015]	421860
gga-miR-148a-3p	XM_419892	ENSGALG00000016176	ENSGALT00000026069	ensembl	ADGRB3	adhesion G protein-coupled receptor B3 [Source:HGNC Symbol;Acc:HGNC:945]	421875
gga-miR-148a-3p	XM_419916	ENSGALG00000016329	ENSGALT00000026340	ensembl	AGPAT5	1-acylglycerol-3-phosphate O-acyltransferase 5 [Source:HGNC Symbol;Acc:HGNC:20886]	421898
gga-miR-148a-3p	XM_421181	ENSGALG00000009431	ENSGALT00000015356	ensembl	PLEKHD1	pleckstrin homology domain containing, family D (with coiled-coil domains) member 1 [Source:HGNC Symbol;Acc:HGNC:20148]	423260
gga-miR-148a-3p	XM_421195	ENSGALG00000028762	ENSGALT00000045316	ensembl		Uncharacterized protein [Source:UniProtKB/TrEMBL;Acc:R4GF98]	423276
gga-miR-148a-3p	XM_421366	ENSGALG00000011220	ENSGALT00000018296	ensembl	SLC25A29	solute carrier family 25 (mitochondrial carnitine/acylcarnitine carrier), member 29 [Source:HGNC Symbol;Acc:HGNC:20116]	423456
gga-miR-148a-3p	XM_421446	ENSGALG00000012165	ENSGALT00000019869	ensembl	DLGAP5	discs, large (Drosophila) homolog-associated protein 5 [Source:HGNC Symbol;Acc:HGNC:16864]	423555
gga-miR-148a-3p	XM_421461	ENSGALG00000012273	ENSGALT00000020050	ensembl	SOS2	son of sevenless homolog 2 (Drosophila) [Source:HGNC Symbol;Acc:HGNC:11188]	423572
gga-miR-148a-3p	XM_421555	ENSGALG00000003634	ENSGALT00000005757	ensembl	PTEN	phosphatase and tensin homolog [Source:HGNC Symbol;Acc:HGNC:9588]	423675
gga-miR-148a-3p	XM_421621	ENSGALG00000005232	ENSGALT00000008407	ensembl	USP54	ubiquitin specific peptidase 54 [Source:HGNC Symbol;Acc:HGNC:23513]	423746
gga-miR-148a-3p	XM_421646	ENSGALG00000005956	ENSGALT00000009577	ensembl		Annexin [Source:UniProtKB/TrEMBL;Acc:E1C8K3]	423774
gga-miR-148a-3p	XM_421661	ENSGALG00000006378	ENSGALT00000010304	ensembl	LIPA	lipase A, lysosomal acid, cholesterol esterase [Source:HGNC Symbol;Acc:HGNC:6617]	423789
gga-miR-148a-3p	XM_421675	ENSGALG00000006639	ENSGALT00000010724	ensembl	CEP55	centrosomal protein 55kDa [Source:HGNC Symbol;Acc:HGNC:1161]	423804
gga-miR-148a-3p	XM_421689	ENSGALG00000006935	ENSGALT00000011235	ensembl	BTAF1	BTAF1 RNA polymerase II, B-TFIID transcription factor-associated, 170kDa [Source:HGNC Symbol;Acc:HGNC:17307]	423817
gga-miR-148a-3p	XM_421726	ENSGALG00000008025	ENSGALT00000013021	ensembl	SLF2	SMC5-SMC6 complex localization factor 2 [Source:HGNC Symbol;Acc:HGNC:17814]	423858
gga-miR-148a-3p	XM_421726	ENSGALG00000008025	ENSGALT00000013021	ensembl	SLF2	SMC5-SMC6 complex localization factor 2 [Source:HGNC Symbol;Acc:HGNC:17814]	101751027
gga-miR-148a-3p	XM_421755	ENSGALG00000008697	ENSGALT00000014156	ensembl	RBM20	RNA binding motif protein 20 [Source:HGNC Symbol;Acc:HGNC:27424]	423892
gga-miR-148a-3p	XM_421757	ENSGALG00000008795	ENSGALT00000014299	ensembl	GPAM	glycerol-3-phosphate acyltransferase, mitochondrial [Source:HGNC Symbol;Acc:HGNC:24865]	423895
gga-miR-148a-3p	XM_421937	ENSGALG00000008370	ENSGALT00000013633	ensembl	TRAK2	trafficking protein, kinesin binding 2 [Source:HGNC Symbol;Acc:HGNC:13206]	424082
gga-miR-148a-3p	XM_421978	ENSGALG00000009031	ENSGALT00000014692	ensembl	SESTD1	SEC14 and spectrin domains 1 [Source:HGNC Symbol;Acc:HGNC:18379]	424125
gga-miR-148a-3p	XM_422174	ENSGALG00000012570	ENSGALT00000020527	ensembl	TANC1	tetratricopeptide repeat, ankyrin repeat and coiled-coil containing 1 [Source:HGNC Symbol;Acc:HGNC:29364]	424330
gga-miR-148a-3p	XM_422187	ENSGALG00000002129	ENSGALT00000003326	ensembl	WDR47	WD repeat domain 47 [Source:HGNC Symbol;Acc:HGNC:29141]	424344
gga-miR-148a-3p	XM_422269	ENSGALG00000004213	ENSGALT00000006699	ensembl	ABL2	ABL proto-oncogene 2, non-receptor tyrosine kinase [Source:HGNC Symbol;Acc:HGNC:77]	395410
gga-miR-148a-3p	XM_422276	ENSGALG00000026795	ENSGALT00000044014	ensembl	KIAA0040	KIAA0040 [Source:HGNC Symbol;Acc:HGNC:28950]	424434
gga-miR-148a-3p	XM_422532	ENSGALG00000011121	ENSGALT00000018125	ensembl	SLC35D1	solute carrier family 35 (UDP-GlcA/UDP-GalNAc transporter), member D1 [Source:HGNC Symbol;Acc:HGNC:20800]	424703
gga-miR-148a-3p	XM_422581	ENSGALG00000002172	ENSGALT00000003405	ensembl	FAM168B	family with sequence similarity 168, member B [Source:HGNC Symbol;Acc:HGNC:27016]	424759
gga-miR-148a-3p	XM_422812	ENSGALG00000027494	ENSGALT00000045151	ensembl	SPTSSB	serine palmitoyltransferase, small subunit B [Source:HGNC Symbol;Acc:HGNC:24045]	425008
gga-miR-148a-3p	XM_423729	ENSGALG00000013357	ENSGALT00000021797	ensembl	MTCL1	microtubule crosslinking factor 1 [Source:HGNC Symbol;Acc:HGNC:29121]	426050
gga-miR-148a-3p	XM_424161	ENSGALG00000014388	ENSGALT00000040725	ensembl	GPATCH8	G patch domain containing 8 [Source:HGNC Symbol;Acc:HGNC:29066]	426522
gga-miR-148a-3p	XM_424271	ENSGALG00000000438	ENSGALT00000000595	ensembl	ERMP1	endoplasmic reticulum metallopeptidase 1 [Source:HGNC Symbol;Acc:HGNC:23703]	426644
gga-miR-148a-3p	XM_424397	ENSGALG00000024085	ENSGALT00000040658	ensembl	IDO2	indoleamine 2,3-dioxygenase 2 [Source:HGNC Symbol;Acc:HGNC:27269]	426785
gga-miR-148a-3p	XM_424482	ENSGALG00000006139	ENSGALT00000009909	ensembl	DIP2B	disco-interacting protein 2 homolog B [Source:HGNC Symbol;Acc:HGNC:29284]	426874
gga-miR-148a-3p	XM_424684	ENSGALG00000002621	ENSGALT00000004127	ensembl	SLC25A42	solute carrier family 25, member 42 [Source:HGNC Symbol;Acc:HGNC:28380]	427091
gga-miR-148a-3p	XM_424864	ENSGALG00000015311	ENSGALT00000024714	ensembl	RNF38	ring finger protein 38 [Source:HGNC Symbol;Acc:HGNC:18052]	427281
gga-miR-148a-3p	XM_424887	ENSGALG00000027472	ENSGALT00000043787	ensembl	TMEM38B	transmembrane protein 38B [Source:HGNC Symbol;Acc:HGNC:25535]	427305
gga-miR-148a-3p	XM_424953	ENSGALG00000002142	ENSGALT00000003357	ensembl	DGKQ	diacylglycerol kinase, theta 110kDa [Source:HGNC Symbol;Acc:HGNC:2856]	427381
gga-miR-148a-3p	XM_424996	ENSGALG00000003168	ENSGALT00000005018	ensembl	MTMR12	myotubularin related protein 12 [Source:HGNC Symbol;Acc:HGNC:18191]	427423
gga-miR-148a-3p	XM_425117	ENSGALG00000004428	ENSGALT00000007052	ensembl		Uncharacterized protein [Source:UniProtKB/TrEMBL;Acc:E1BVB7]	427545
gga-miR-148a-3p	XM_425129	ENSGALG00000005502	ENSGALT00000033756	ensembl	cKv6.3	Uncharacterized protein [Source:UniProtKB/TrEMBL;Acc:E1BQU8]	395901
gga-miR-148a-3p	XM_425185	ENSGALG00000002105	ENSGALT00000003284	ensembl	FOXI1	forkhead box I1 [Source:HGNC Symbol;Acc:HGNC:3815]	427613
gga-miR-148a-3p	XM_425252	ENSGALG00000007278	ENSGALT00000011793	ensembl	GRIN2A	glutamate receptor, ionotropic, N-methyl D-aspartate 2A [Source:HGNC Symbol;Acc:HGNC:4585]	427678
gga-miR-148a-3p	XM_425262	ENSGALG00000009028	ENSGALT00000014689	ensembl	BTBD3	BTB (POZ) domain containing 3 [Source:HGNC Symbol;Acc:HGNC:15854]	427688
gga-miR-148a-3p	XM_425297	ENSGALG00000008201	ENSGALT00000013355	ensembl	FBXO21	F-box protein 21 [Source:HGNC Symbol;Acc:HGNC:13592]	427722
gga-miR-148a-3p	XM_425419	ENSGALG00000007998	ENSGALT00000012986	ensembl	SLC26A4	solute carrier family 26 (anion exchanger), member 4 [Source:HGNC Symbol;Acc:HGNC:8818]	427845
gga-miR-148a-3p	XM_425421	ENSGALG00000008115	ENSGALT00000013172	ensembl	ATXN7L1	ataxin 7-like 1 [Source:HGNC Symbol;Acc:HGNC:22210]	427847
gga-miR-148a-3p	XM_425487	ENSGALG00000012734	ENSGALT00000020783	ensembl	NT5DC3	5'-nucleotidase domain containing 3 [Source:HGNC Symbol;Acc:HGNC:30826]	427914
gga-miR-148a-3p	XM_426122	ENSGALG00000009884	ENSGALT00000016068	ensembl	SYT14	synaptotagmin XIV [Source:HGNC Symbol;Acc:HGNC:23143]	428566
gga-miR-148a-3p	XM_426137	ENSGALG00000010705	ENSGALT00000017414	ensembl	ZBTB18	zinc finger and BTB domain containing 18 [Source:HGNC Symbol;Acc:HGNC:13030]	428580
gga-miR-148a-3p	XM_426171	ENSGALG00000028522	ENSGALT00000044742	ensembl	SLC35D3	solute carrier family 35, member D3 [Source:HGNC Symbol;Acc:HGNC:15621]	428614
gga-miR-148a-3p	XM_426286	ENSGALG00000009655	ENSGALT00000015723	ensembl	AADAT	aminoadipate aminotransferase [Source:HGNC Symbol;Acc:HGNC:17929]	428728
gga-miR-148a-3p	XM_426423	ENSGALG00000008440	ENSGALT00000013750	ensembl	CHST1	carbohydrate (keratan sulfate Gal-6) sulfotransferase 1 [Source:HGNC Symbol;Acc:HGNC:1969]	428866
gga-miR-148a-3p	XM_426486	ENSGALG00000012401	ENSGALT00000037204	ensembl	GPR137C	G protein-coupled receptor 137C [Source:HGNC Symbol;Acc:HGNC:25445]	428932
gga-miR-148a-3p	XM_426711	ENSGALG00000023670	ENSGALT00000039478	ensembl	NAALADL2	N-acetylated alpha-linked acidic dipeptidase-like 2 [Source:HGNC Symbol;Acc:HGNC:23219]	429156
gga-miR-148a-3p	XM_426713	ENSGALG00000009170	ENSGALT00000014937	ensembl	NCEH1	neutral cholesterol ester hydrolase 1 [Source:HGNC Symbol;Acc:HGNC:29260]	429158
gga-miR-148a-3p	XM_426714	ENSGALG00000009372	ENSGALT00000015267	ensembl	PHC3	polyhomeotic homolog 3 (Drosophila) [Source:HGNC Symbol;Acc:HGNC:15682]	429159
gga-miR-148a-3p	XM_426717	ENSGALG00000009537	ENSGALT00000015523	ensembl	PPM1L	protein phosphatase, Mg2+/Mn2+ dependent, 1L [Source:HGNC Symbol;Acc:HGNC:16381]	429162
gga-miR-148a-3p	XM_429194	ENSGALG00000010173	ENSGALT00000016539	ensembl	KCNV2	potassium channel, voltage gated modifier subfamily V, member 2 [Source:HGNC Symbol;Acc:HGNC:19698]	431642
gga-miR-181a-5p	XM_413782	ENSGALG00000004150	ENSGALT00000006599	ensembl	MYO1E	myosin IE [Source:HGNC Symbol;Acc:HGNC:7599]	415398
gga-miR-181a-5p	XM_413854	ENSGALG00000006445	ENSGALT00000010400	ensembl	ARNT2	aryl-hydrocarbon receptor nuclear translocator 2 [Source:HGNC Symbol;Acc:HGNC:16876]	415481
gga-miR-181a-5p	XM_413881	ENSGALG00000007012	ENSGALT00000011347	ensembl	ARRDC4	arrestin domain containing 4 [Source:HGNC Symbol;Acc:HGNC:28087]	415509
gga-miR-181a-5p	XM_413911	ENSGALG00000007500	ENSGALT00000012122	ensembl	DENND4A	DENN/MADD domain containing 4A [Source:HGNC Symbol;Acc:HGNC:24321]	415541
gga-miR-181a-5p	XM_413922	ENSGALG00000007736	ENSGALT00000012541	ensembl	ZWILCH	zwilch kinetochore protein [Source:HGNC Symbol;Acc:HGNC:25468]	415552
gga-miR-181a-5p	XM_413947	ENSGALG00000008268	ENSGALT00000013457	ensembl	ANKRD34C	ankyrin repeat domain 34C [Source:HGNC Symbol;Acc:HGNC:33888]	415579
gga-miR-181a-5p	XM_413971	ENSGALG00000000208	ENSGALT00000000276	ensembl	MCC	mutated in colorectal cancers [Source:HGNC Symbol;Acc:HGNC:6935]	415603
gga-miR-181a-5p	XM_414188	ENSGALG00000005744	ENSGALT00000009226	ensembl	EMC8	ER membrane protein complex subunit 8 [Source:HGNC Symbol;Acc:HGNC:7864]	415825
gga-miR-181a-5p	XM_414295	ENSGALG00000004684	ENSGALT00000007462	ensembl	IPPK	inositol 1,3,4,5,6-pentakisphosphate 2-kinase [Source:HGNC Symbol;Acc:HGNC:14645]	415951
gga-miR-181a-5p	XM_414432	ENSGALG00000007819	ENSGALT00000012692	ensembl	PDZRN3	PDZ domain containing ring finger 3 [Source:HGNC Symbol;Acc:HGNC:17704]	416099
gga-miR-181a-5p	XM_414462	ENSGALG00000008519	ENSGALT00000013876	ensembl	NR2C2	nuclear receptor subfamily 2, group C, member 2 [Source:HGNC Symbol;Acc:HGNC:7972]	395253
gga-miR-181a-5p	XM_414485	ENSGALG00000001436	ENSGALT00000002185	ensembl	PWWP2A	PWWP domain containing 2A [Source:HGNC Symbol;Acc:HGNC:29406]	416153
gga-miR-181a-5p	XM_414632	ENSGALG00000006424	ENSGALT00000010368	ensembl	JADE2	jade family PHD finger 2 [Source:HGNC Symbol;Acc:HGNC:22984]	416315
gga-miR-181a-5p	XM_414784	ENSGALG00000004460	ENSGALT00000007098	ensembl	FOXK1	forkhead box K1 [Source:HGNC Symbol;Acc:HGNC:23480]	395463
gga-miR-181a-5p	XM_414797	ENSGALG00000004698	ENSGALT00000007484	ensembl	PDAP1	PDGFA associated protein 1 [Source:HGNC Symbol;Acc:HGNC:14634]	416491
gga-miR-181a-5p	XM_415415	ENSGALG00000001797	ENSGALT00000002770	ensembl	GPSM1	G-protein signaling modulator 1 [Source:HGNC Symbol;Acc:HGNC:17858]	417132
gga-miR-181a-5p	XM_415452	ENSGALG00000027242	ENSGALT00000046072	ensembl	TTF1	transcription termination factor, RNA polymerase I [Source:HGNC Symbol;Acc:HGNC:12397]	417169
gga-miR-181a-5p	XM_415687	ENSGALG00000004162	ENSGALT00000006617	ensembl	SLC16A6	solute carrier family 16, member 6 [Source:HGNC Symbol;Acc:HGNC:10927]	417435
gga-miR-181a-5p	XM_415915	ENSGALG00000005699	ENSGALT00000009143	ensembl	NLK	nemo-like kinase [Source:HGNC Symbol;Acc:HGNC:29858]	417669
gga-miR-181a-5p	XM_416117	ENSGALG00000010939	ENSGALT00000017803	ensembl	LIN7A	lin-7 homolog A (C. elegans) [Source:HGNC Symbol;Acc:HGNC:17787]	417874
gga-miR-181a-5p	XM_416295	ENSGALG00000012556	ENSGALT00000020504	ensembl	HMGXB4	HMG box domain containing 4 [Source:HGNC Symbol;Acc:HGNC:5003]	418059
gga-miR-181a-5p	XM_416316	ENSGALG00000026473	ENSGALT00000042925	ensembl	CHST11	carbohydrate (chondroitin 4) sulfotransferase 11 [Source:HGNC Symbol;Acc:HGNC:17422]	418081
gga-miR-181a-5p	XM_416316	ENSGALG00000026473	ENSGALT00000042925	ensembl	CHST11	carbohydrate (chondroitin 4) sulfotransferase 11 [Source:HGNC Symbol;Acc:HGNC:17422]	100857771
gga-miR-181a-5p	XM_416372	ENSGALG00000012947	ENSGALT00000021117	ensembl	CAPRIN2	caprin family member 2 [Source:HGNC Symbol;Acc:HGNC:21259]	418141
gga-miR-181a-5p	XM_416373	ENSGALG00000012953	ENSGALT00000021125	ensembl	IPO8	importin 8 [Source:HGNC Symbol;Acc:HGNC:9853]	418142
gga-miR-181a-5p	XM_416426	ENSGALG00000013205	ENSGALT00000021571	ensembl	ETNK1	ethanolamine kinase 1 [Source:HGNC Symbol;Acc:HGNC:24649]	418196
gga-miR-181a-5p	XM_416437	ENSGALG00000014041	ENSGALT00000022736	ensembl	RASSF8	Ras association (RalGDS/AF-6) domain family (N-terminal) member 8 [Source:HGNC Symbol;Acc:HGNC:13232]	418210
gga-miR-181a-5p	XM_416587	ENSGALG00000015197	ENSGALT00000024518	ensembl	SLC35A5	solute carrier family 35, member A5 [Source:HGNC Symbol;Acc:HGNC:20792]	418368
gga-miR-181a-5p	XM_416621	ENSGALG00000015351	ENSGALT00000024772	ensembl	CBLB	Cbl proto-oncogene B, E3 ubiquitin protein ligase [Source:HGNC Symbol;Acc:HGNC:1542]	418406
gga-miR-181a-5p	XM_416756	ENSGALG00000016206	ENSGALT00000026125	ensembl	AGPAT3	1-acylglycerol-3-phosphate O-acyltransferase 3 [Source:HGNC Symbol;Acc:HGNC:326]	418550
gga-miR-181a-5p	XM_416773	ENSGALG00000016236	ENSGALT00000026178	ensembl		Ubiquitin carboxyl-terminal hydrolase [Source:UniProtKB/TrEMBL;Acc:E1BWJ5]	418569
gga-miR-181a-5p	XM_416786	ENSGALG00000027198	ENSGALT00000045548	ensembl	TMEM47	transmembrane protein 47 [Source:HGNC Symbol;Acc:HGNC:18515]	418585
gga-miR-181a-5p	XM_416821	ENSGALG00000029168	ENSGALT00000043478	ensembl	TMEM27	transmembrane protein 27 [Source:HGNC Symbol;Acc:HGNC:29437]	418622
gga-miR-181a-5p	XM_416922	ENSGALG00000016795	ENSGALT00000027116	ensembl	TGFBRAP1	transforming growth factor, beta receptor associated protein 1 [Source:HGNC Symbol;Acc:HGNC:16836]	418724
gga-miR-181a-5p	XM_416948	ENSGALG00000016835	ENSGALT00000027187	ensembl	ATP11A	ATPase, class VI, type 11A [Source:HGNC Symbol;Acc:HGNC:13552]	418749
gga-miR-181a-5p	XM_416978	ENSGALG00000016887	ENSGALT00000027289	ensembl		Uncharacterized protein [Source:UniProtKB/TrEMBL;Acc:F1P064]	418783
gga-miR-181a-5p	XM_416993	ENSGALG00000016905	ENSGALT00000027326	ensembl	SLITRK1	SLIT and NTRK-like family, member 1 [Source:HGNC Symbol;Acc:HGNC:20297]	418798
gga-miR-181a-5p	XM_417132	ENSGALG00000017112	ENSGALT00000027648	ensembl	MTMR6	myotubularin related protein 6 [Source:HGNC Symbol;Acc:HGNC:7453]	418938
gga-miR-181a-5p	XM_417191	ENSGALG00000017210	ENSGALT00000027818	ensembl	ANKRD49	ankyrin repeat domain 49 [Source:HGNC Symbol;Acc:HGNC:25970]	418997
gga-miR-181a-5p	XM_417237	ENSGALG00000017296	ENSGALT00000027951	ensembl	KLHL42	kelch-like family member 42 [Source:HGNC Symbol;Acc:HGNC:29252]	419046
gga-miR-181a-5p	XM_417246	ENSGALG00000017309	ENSGALT00000027969	ensembl	RNF169	ring finger protein 169 [Source:HGNC Symbol;Acc:HGNC:26961]	419055
gga-miR-181a-5p	XM_417388	ENSGALG00000004663	ENSGALT00000007428	ensembl	ARFGEF2	ADP-ribosylation factor guanine nucleotide-exchange factor 2 (brefeldin A-inhibited) [Source:HGNC Symbol;Acc:HGNC:15853]	419211
gga-miR-181a-5p	XM_417715	ENSGALG00000000777	ENSGALT00000001127	ensembl	EYA3	EYA transcriptional coactivator and phosphatase 3 [Source:HGNC Symbol;Acc:HGNC:3521]	395717
gga-miR-181a-5p	XM_417721	ENSGALG00000000862	ENSGALT00000001264	ensembl	RLF	rearranged L-myc fusion [Source:HGNC Symbol;Acc:HGNC:10025]	419573
gga-miR-181a-5p	XM_417853	ENSGALG00000000939	ENSGALT00000024450	ensembl	CDON	cell adhesion associated, oncogene regulated [Source:HGNC Symbol;Acc:HGNC:17104]	419710
gga-miR-181a-5p	XM_417972	ENSGALG00000000816	ENSGALT00000001189	ensembl			419843
gga-miR-181a-5p	XM_417997	ENSGALG00000026182	ENSGALT00000045948	ensembl	CTTNBP2NL	CTTNBP2 N-terminal like [Source:HGNC Symbol;Acc:HGNC:25330]	419870
gga-miR-181a-5p	XM_418259	ENSGALG00000003794	ENSGALT00000006018	ensembl	SLC35E1	solute carrier family 35, member E1 [Source:HGNC Symbol;Acc:HGNC:20803]	420143
gga-miR-181a-5p	XM_418326	ENSGALG00000015905	ENSGALT00000025631	ensembl		Uncharacterized protein [Source:UniProtKB/TrEMBL;Acc:F1NX29]	420216
gga-miR-181a-5p	XM_418328	ENSGALG00000015913	ENSGALT00000025647	ensembl	DECR1	2,4-dienoyl CoA reductase 1, mitochondrial [Source:HGNC Symbol;Acc:HGNC:2753]	420218
gga-miR-181a-5p	XM_418334	ENSGALG00000015940	ENSGALT00000025689	ensembl	TMEM67	transmembrane protein 67 [Source:HGNC Symbol;Acc:HGNC:28396]	420224
gga-miR-181a-5p	XM_418383	ENSGALG00000026873	ENSGALT00000045338	ensembl	RSPO2	R-spondin 2 [Source:HGNC Symbol;Acc:HGNC:28583]	420271
gga-miR-181a-5p	XM_418558	ENSGALG00000006652	ENSGALT00000010760	ensembl	DIP2C	disco-interacting protein 2 homolog C [Source:HGNC Symbol;Acc:HGNC:29150]	420456
gga-miR-181a-5p	XM_418562	ENSGALG00000006749	ENSGALT00000010908	ensembl	WDR37	WD repeat domain 37 [Source:HGNC Symbol;Acc:HGNC:31406]	420460
gga-miR-181a-5p	XM_418643	ENSGALG00000009017	ENSGALT00000014669	ensembl	STEAP2	STEAP family member 2, metalloreductase [Source:HGNC Symbol;Acc:HGNC:17885]	420541
gga-miR-181a-5p	XM_418744	ENSGALG00000011248	ENSGALT00000018348	ensembl	PLCL2	phospholipase C-like 2 [Source:HGNC Symbol;Acc:HGNC:9064]	420645
gga-miR-181a-5p	XM_418763	ENSGALG00000011481	ENSGALT00000018718	ensembl	GPD1L	glycerol-3-phosphate dehydrogenase 1-like [Source:HGNC Symbol;Acc:HGNC:28956]	420664
gga-miR-181a-5p	XM_418766	ENSGALG00000011490	ENSGALT00000018727	ensembl	CMTM6	CKLF-like MARVEL transmembrane domain containing 6 [Source:HGNC Symbol;Acc:HGNC:19177]	420667
gga-miR-181a-5p	XM_418848	ENSGALG00000012205	ENSGALT00000019928	ensembl	AVL9	AVL9 homolog (S. cerevisiase) [Source:HGNC Symbol;Acc:HGNC:28994]	420750
gga-miR-181a-5p	XM_418863	ENSGALG00000012310	ENSGALT00000020118	ensembl	RALA	v-ral simian leukemia viral oncogene homolog A (ras related) [Source:HGNC Symbol;Acc:HGNC:9839]	420765
gga-miR-181a-5p	XM_418945	ENSGALG00000012744	ENSGALT00000020798	ensembl	TMEM170B	transmembrane protein 170B [Source:HGNC Symbol;Acc:HGNC:34244]	420857
gga-miR-181a-5p	XM_418967	ENSGALG00000012814	ENSGALT00000020905	ensembl	PXDC1	PX domain containing 1 [Source:HGNC Symbol;Acc:HGNC:21361]	420880
gga-miR-181a-5p	XM_419124	ENSGALG00000013858	ENSGALT00000022479	ensembl	CEP76	centrosomal protein 76kDa [Source:HGNC Symbol;Acc:HGNC:25727]	421039
gga-miR-181a-5p	XM_419157	ENSGALG00000014974	ENSGALT00000024152	ensembl	MIB1	mindbomb E3 ubiquitin protein ligase 1 [Source:HGNC Symbol;Acc:HGNC:21086]	421069
gga-miR-181a-5p	XM_419173	ENSGALG00000019489	ENSGALT00000030920	ensembl	CHST9	carbohydrate (N-acetylgalactosamine 4-0) sulfotransferase 9 [Source:HGNC Symbol;Acc:HGNC:19898]	421089
gga-miR-181a-5p	XM_419357	ENSGALG00000008944	ENSGALT00000014542	ensembl	FBXO11	F-box protein 11 [Source:HGNC Symbol;Acc:HGNC:13590]	421289
gga-miR-181a-5p	XM_419464	ENSGALG00000010000	ENSGALT00000016247	ensembl	PRKCE	protein kinase C, epsilon [Source:HGNC Symbol;Acc:HGNC:9401]	421409
gga-miR-181a-5p	XM_419512	ENSGALG00000010541	ENSGALT00000017157	ensembl	BIRC6	baculoviral IAP repeat containing 6 [Source:HGNC Symbol;Acc:HGNC:13516]	421463
gga-miR-181a-5p	XM_419564	ENSGALG00000011025	ENSGALT00000017962	ensembl	SIPA1L2	signal-induced proliferation-associated 1 like 2 [Source:HGNC Symbol;Acc:HGNC:23800]	421523
gga-miR-181a-5p	XM_419679	ENSGALG00000013505	ENSGALT00000021996	ensembl	SYNE1	spectrin repeat containing, nuclear envelope 1 [Source:HGNC Symbol;Acc:HGNC:17089]	421640
gga-miR-181a-5p	XM_419714	ENSGALG00000013824	ENSGALT00000022435	ensembl	HECA	hdc homolog, cell cycle regulator [Source:HGNC Symbol;Acc:HGNC:21041]	421677
gga-miR-181a-5p	XM_419732	ENSGALG00000013969	ENSGALT00000022641	ensembl	ALDH8A1	aldehyde dehydrogenase 8 family, member A1 [Source:HGNC Symbol;Acc:HGNC:15471]	421695
gga-miR-181a-5p	XM_419779	ENSGALG00000014979	ENSGALT00000024165	ensembl	FRK	fyn-related Src family tyrosine kinase [Source:HGNC Symbol;Acc:HGNC:3955]	421747
gga-miR-181a-5p	XM_419791	ENSGALG00000015066	ENSGALT00000024308	ensembl	WASF1	WAS protein family, member 1 [Source:HGNC Symbol;Acc:HGNC:12732]	421761
gga-miR-181a-5p	XM_419833	ENSGALG00000015605	ENSGALT00000025160	ensembl	BACH2	BTB and CNC homology 1, basic leucine zipper transcription factor 2 [Source:HGNC Symbol;Acc:HGNC:14078]	421809
gga-miR-181a-5p	XM_419839	ENSGALG00000015776	ENSGALT00000025443	ensembl	GABRR2	gamma-aminobutyric acid (GABA) A receptor, rho 2 [Source:HGNC Symbol;Acc:HGNC:4091]	421815
gga-miR-181a-5p	XM_419886	ENSGALG00000015951	ENSGALT00000025707	ensembl	OGFRL1	opioid growth factor receptor-like 1 [Source:HGNC Symbol;Acc:HGNC:21378]	421869
gga-miR-181a-5p	XM_419892	ENSGALG00000016176	ENSGALT00000026069	ensembl	ADGRB3	adhesion G protein-coupled receptor B3 [Source:HGNC Symbol;Acc:HGNC:945]	421875
gga-miR-181a-5p	XM_419916	ENSGALG00000016329	ENSGALT00000026340	ensembl	AGPAT5	1-acylglycerol-3-phosphate O-acyltransferase 5 [Source:HGNC Symbol;Acc:HGNC:20886]	421898
gga-miR-181a-5p	XM_419923	ENSGALG00000016356	ENSGALT00000026386	ensembl	TDRP	testis development related protein [Source:HGNC Symbol;Acc:HGNC:26951]	421905
gga-miR-181a-5p	XM_419963	ENSGALG00000016468	ENSGALT00000026572	ensembl	GEN1	GEN1 Holliday junction 5' flap endonuclease [Source:HGNC Symbol;Acc:HGNC:26881]	421951
gga-miR-181a-5p	XM_421246	ENSGALG00000010096	ENSGALT00000016420	ensembl	MBIP	MAP3K12 binding inhibitory protein 1 [Source:HGNC Symbol;Acc:HGNC:20427]	423329
gga-miR-181a-5p	XM_421412	ENSGALG00000011840	ENSGALT00000019323	ensembl	PPP2R5E	protein phosphatase 2, regulatory subunit B', epsilon isoform [Source:HGNC Symbol;Acc:HGNC:9313]	423512
gga-miR-181a-5p	XM_421565	ENSGALG00000003925	ENSGALT00000006252	ensembl	MYPN	myopalladin [Source:HGNC Symbol;Acc:HGNC:23246]	423684
gga-miR-181a-5p	XM_421629	ENSGALG00000005534	ENSGALT00000008877	ensembl	TM9SF3	transmembrane 9 superfamily member 3 [Source:HGNC Symbol;Acc:HGNC:21529]	395460
gga-miR-181a-5p	XM_421754	ENSGALG00000008581	ENSGALT00000013972	ensembl	DUSP5	dual specificity phosphatase 5 [Source:HGNC Symbol;Acc:HGNC:3071]	423890
gga-miR-181a-5p	XM_421757	ENSGALG00000008795	ENSGALT00000014299	ensembl	GPAM	glycerol-3-phosphate acyltransferase, mitochondrial [Source:HGNC Symbol;Acc:HGNC:24865]	423895
gga-miR-181a-5p	XM_421784	ENSGALG00000009304	ENSGALT00000015143	ensembl	RAB11FIP2	RAB11 family interacting protein 2 (class I) [Source:HGNC Symbol;Acc:HGNC:29152]	423924
gga-miR-181a-5p	XM_421831	ENSGALG00000010493	ENSGALT00000017087	ensembl	INPP5A	inositol polyphosphate-5-phosphatase, 40kDa [Source:HGNC Symbol;Acc:HGNC:6076]	423973
gga-miR-181a-5p	XM_421922	ENSGALG00000020893	ENSGALT00000033513	ensembl	C2orf47	chromosome 2 open reading frame 47 [Source:HGNC Symbol;Acc:HGNC:26198]	424066
gga-miR-181a-5p	XM_421957	ENSGALG00000008610	ENSGALT00000014022	ensembl	INO80D	INO80 complex subunit D [Source:HGNC Symbol;Acc:HGNC:25997]	424103
gga-miR-181a-5p	XM_421965	ENSGALG00000008818	ENSGALT00000014333	ensembl	IDH1	isocitrate dehydrogenase 1 (NADP+), soluble [Source:HGNC Symbol;Acc:HGNC:5382]	424112
gga-miR-181a-5p	XM_421974	ENSGALG00000008978	ENSGALT00000014607	ensembl	ITGA4	integrin, alpha 4 (antigen CD49D, alpha 4 subunit of VLA-4 receptor) [Source:HGNC Symbol;Acc:HGNC:6140]	424121
gga-miR-181a-5p	XM_421982	ENSGALG00000009172	ENSGALT00000014942	ensembl	OSBPL6	oxysterol binding protein-like 6 [Source:HGNC Symbol;Acc:HGNC:16388]	424130
gga-miR-181a-5p	XM_422154	ENSGALG00000012453	ENSGALT00000020355	ensembl	EPC2	enhancer of polycomb homolog 2 (Drosophila) [Source:HGNC Symbol;Acc:HGNC:24543]	424309
gga-miR-181a-5p	XM_422213	ENSGALG00000002734	ENSGALT00000004312	ensembl	UHMK1	U2AF homology motif (UHM) kinase 1 [Source:HGNC Symbol;Acc:HGNC:19683]	424369
gga-miR-181a-5p	XM_422246	ENSGALG00000003399	ENSGALT00000005376	ensembl	SELE	selectin E [Source:HGNC Symbol;Acc:HGNC:10718]	424402
gga-miR-181a-5p	XM_422262	ENSGALG00000004017	ENSGALT00000006396	ensembl	TOR1AIP2	torsin A interacting protein 2 [Source:HGNC Symbol;Acc:HGNC:24055]	424419
gga-miR-181a-5p	XM_422267	ENSGALG00000004205	ENSGALT00000006691	ensembl	SOAT1	O-acyltransferase [Source:UniProtKB/TrEMBL;Acc:E1BTG6]	424424
gga-miR-181a-5p	XM_422319	ENSGALG00000025896	ENSGALT00000045311	ensembl		Uncharacterized protein [Source:UniProtKB/TrEMBL;Acc:R4GL67]	424476
gga-miR-181a-5p	XM_422352	ENSGALG00000020805	ENSGALT00000033345	ensembl	LRRC8D	leucine rich repeat containing 8 family, member D [Source:HGNC Symbol;Acc:HGNC:16992]	424513
gga-miR-181a-5p	XM_422519	ENSGALG00000010967	ENSGALT00000017852	ensembl	DOCK7	dedicator of cytokinesis 7 [Source:HGNC Symbol;Acc:HGNC:19190]	424687
gga-miR-181a-5p	XM_422532	ENSGALG00000011121	ENSGALT00000018125	ensembl	SLC35D1	solute carrier family 35 (UDP-GlcA/UDP-GalNAc transporter), member D1 [Source:HGNC Symbol;Acc:HGNC:20800]	424703
gga-miR-181a-5p	XM_422616	ENSGALG00000004957	ENSGALT00000007949	ensembl	RHBDD1	rhomboid domain containing 1 [Source:HGNC Symbol;Acc:HGNC:23081]	424800
gga-miR-181a-5p	XM_422716	ENSGALG00000007218	ENSGALT00000011685	ensembl	MB21D2	Mab-21 domain containing 2 [Source:HGNC Symbol;Acc:HGNC:30438]	424905
gga-miR-181a-5p	XM_422763	ENSGALG00000008545	ENSGALT00000013921	ensembl	SENP5	SUMO1/sentrin specific peptidase 5 [Source:HGNC Symbol;Acc:HGNC:28407]	424955
gga-miR-181a-5p	XM_422819	ENSGALG00000009579	ENSGALT00000015607	ensembl	IQCJ-SCHIP1	IQCJ-SCHIP1 readthrough [Source:HGNC Symbol;Acc:HGNC:38842]	425016
gga-miR-181a-5p	XM_422912	ENSGALG00000018686	ENSGALT00000029529	ensembl	KLHL5	kelch-like family member 5 [Source:HGNC Symbol;Acc:HGNC:6356]	425121
gga-miR-181a-5p	XM_424529	ENSGALG00000001608	ENSGALT00000002447	ensembl	UNC5D	unc-5 netrin receptor D [Source:HGNC Symbol;Acc:HGNC:18634]	426920
gga-miR-181a-5p	XM_424728	ENSGALG00000014700	ENSGALT00000023700	ensembl	DHX29	DEAH (Asp-Glu-Ala-His) box polypeptide 29 [Source:HGNC Symbol;Acc:HGNC:15815]	427136
gga-miR-181a-5p	XM_424759	ENSGALG00000014786	ENSGALT00000023868	ensembl	PIK3R1	phosphoinositide-3-kinase, regulatory subunit 1 (alpha) [Source:HGNC Symbol;Acc:HGNC:8979]	427171
gga-miR-181a-5p	XM_424818	ENSGALG00000015078	ENSGALT00000024324	ensembl	MLLT3	myeloid/lymphoid or mixed-lineage leukemia; translocated to, 3 [Source:HGNC Symbol;Acc:HGNC:7136]	427234
gga-miR-181a-5p	XM_424835	ENSGALG00000015141	ENSGALT00000024432	ensembl	GDA	guanine deaminase [Source:HGNC Symbol;Acc:HGNC:4212]	427253
gga-miR-181a-5p	XM_424859	ENSGALG00000015264	ENSGALT00000024638	ensembl	PPIP5K2	diphosphoinositol pentakisphosphate kinase 2 [Source:HGNC Symbol;Acc:HGNC:29035]	427276
gga-miR-181a-5p	XM_424912	ENSGALG00000015669	ENSGALT00000025267	ensembl	PTBP3	polypyrimidine tract binding protein 3 [Source:HGNC Symbol;Acc:HGNC:10253]	427333
gga-miR-181a-5p	XM_424927	ENSGALG00000010158	ENSGALT00000016515	ensembl	KANK1	KN motif and ankyrin repeat domains 1 [Source:HGNC Symbol;Acc:HGNC:19309]	395475
gga-miR-181a-5p	XM_424953	ENSGALG00000002142	ENSGALT00000003357	ensembl	DGKQ	diacylglycerol kinase, theta 110kDa [Source:HGNC Symbol;Acc:HGNC:2856]	427381
gga-miR-181a-5p	XM_424996	ENSGALG00000003168	ENSGALT00000005018	ensembl	MTMR12	myotubularin related protein 12 [Source:HGNC Symbol;Acc:HGNC:18191]	427423
gga-miR-181a-5p	XM_425117	ENSGALG00000004428	ENSGALT00000007052	ensembl		Uncharacterized protein [Source:UniProtKB/TrEMBL;Acc:E1BVB7]	427545
gga-miR-181a-5p	XM_425161	ENSGALG00000006245	ENSGALT00000010098	ensembl	KLF15	Kruppel-like factor 15 [Source:HGNC Symbol;Acc:HGNC:14536]	427588
gga-miR-181a-5p	XM_425262	ENSGALG00000009028	ENSGALT00000014689	ensembl	BTBD3	BTB (POZ) domain containing 3 [Source:HGNC Symbol;Acc:HGNC:15854]	427688
gga-miR-181a-5p	XM_425337	ENSGALG00000004490	ENSGALT00000007150	ensembl	FAM73B	family with sequence similarity 73, member B [Source:HGNC Symbol;Acc:HGNC:23621]	427765
gga-miR-181a-5p	XM_425647	ENSGALG00000017204	ENSGALT00000027810	ensembl	SESN3	sestrin 3 [Source:HGNC Symbol;Acc:HGNC:23060]	428089
gga-miR-181a-5p	XM_425678	ENSGALG00000000818	ENSGALT00000001192	ensembl	LRRC32	leucine rich repeat containing 32 [Source:HGNC Symbol;Acc:HGNC:4161]	428121
gga-miR-181a-5p	XM_425925	ENSGALG00000015673	ENSGALT00000025275	ensembl	ZFHX4	zinc finger homeobox 4 [Source:HGNC Symbol;Acc:HGNC:30939]	395904
gga-miR-181a-5p	XM_426151	ENSGALG00000011622	ENSGALT00000018987	ensembl	MAS1	MAS1 proto-oncogene, G protein-coupled receptor [Source:HGNC Symbol;Acc:HGNC:6899]	428594
gga-miR-181a-5p	XM_426152	ENSGALG00000011624	ENSGALT00000018991	ensembl	PNLDC1	poly(A)-specific ribonuclease (PARN)-like domain containing 1 [Source:HGNC Symbol;Acc:HGNC:21185]	428595
gga-miR-181a-5p	XM_426289	ENSGALG00000009758	ENSGALT00000015877	ensembl	SLC7A11	solute carrier family 7 (anionic amino acid transporter light chain, xc- system), member 11 [Source:HGNC Symbol;Acc:HGNC:11059]	428731
gga-miR-181a-5p	XM_426345	ENSGALG00000014337	ENSGALT00000023164	ensembl	NWD2	NACHT and WD repeat domain containing 2 [Source:HGNC Symbol;Acc:HGNC:29229]	428789
gga-miR-181a-5p	XM_426352	ENSGALG00000015547	ENSGALT00000025061	ensembl	TADA2B	transcriptional adaptor 2B [Source:HGNC Symbol;Acc:HGNC:30781]	428796
gga-miR-181a-5p	XM_426357	ENSGALG00000022935	ENSGALT00000037124	ensembl	FOXI3	forkhead box I3 [Source:HGNC Symbol;Acc:HGNC:35123]	428801
gga-miR-181a-5p	XM_426443	ENSGALG00000010192	ENSGALT00000016569	ensembl	FBXO33	F-box protein 33 [Source:HGNC Symbol;Acc:HGNC:19833]	428887
gga-miR-181a-5p	XM_426567	ENSGALG00000020869	ENSGALT00000033467	ensembl	FAM126B	family with sequence similarity 126, member B [Source:HGNC Symbol;Acc:HGNC:28593]	429010
gga-miR-181a-5p	XM_426639	ENSGALG00000005509	ENSGALT00000008842	ensembl	DPYD	dihydropyrimidine dehydrogenase [Source:HGNC Symbol;Acc:HGNC:3012]	429083
gga-miR-181a-5p	XM_426711	ENSGALG00000023670	ENSGALT00000039478	ensembl	NAALADL2	N-acetylated alpha-linked acidic dipeptidase-like 2 [Source:HGNC Symbol;Acc:HGNC:23219]	429156
gga-miR-181a-5p	XM_426842	ENSGALG00000008909	ENSGALT00000014487	ensembl	USP13	ubiquitin specific peptidase 13 (isopeptidase T-3) [Source:HGNC Symbol;Acc:HGNC:12611]	429286
gga-miR-181a-5p	XM_428357	ENSGALG00000027707	ENSGALT00000043287	ensembl	ESM1	endothelial cell-specific molecule 1 [Source:HGNC Symbol;Acc:HGNC:3466]	430807
gga-miR-181a-5p	XM_429175	ENSGALG00000015540	ENSGALT00000025051	ensembl	RAD23B	RAD23 homolog B, nucleotide excision repair protein [Source:HGNC Symbol;Acc:HGNC:9813]	431623
gga-miR-203a	XM_413755	ENSGALG00000003427	ENSGALT00000005420	ensembl	USP3	ubiquitin specific peptidase 3 [Source:HGNC Symbol;Acc:HGNC:12626]	415369
gga-miR-203a	XM_413791	ENSGALG00000004347	ENSGALT00000006936	ensembl	NEDD4	neural precursor cell expressed, developmentally down-regulated 4, E3 ubiquitin protein ligase [Source:HGNC Symbol;Acc:HGNC:7727]	415406
gga-miR-203a	XM_413881	ENSGALG00000007012	ENSGALT00000011347	ensembl	ARRDC4	arrestin domain containing 4 [Source:HGNC Symbol;Acc:HGNC:28087]	415509
gga-miR-203a	XM_414417	ENSGALG00000007392	ENSGALT00000011955	ensembl	ADAMTS9	ADAM metallopeptidase with thrombospondin type 1 motif, 9 [Source:HGNC Symbol;Acc:HGNC:13202]	416080
gga-miR-203a	XM_414578	ENSGALG00000004033	ENSGALT00000006422	ensembl	GALNT10	polypeptide N-acetylgalactosaminyltransferase 10 [Source:HGNC Symbol;Acc:HGNC:19873]	416260
gga-miR-203a	XM_414621	ENSGALG00000006226	ENSGALT00000010062	ensembl	KLHL3	kelch-like family member 3 [Source:HGNC Symbol;Acc:HGNC:6354]	416303
gga-miR-203a	XM_415161	ENSGALG00000004550	ENSGALT00000007244	ensembl	PPTC7	PTC7 protein phosphatase homolog [Source:HGNC Symbol;Acc:HGNC:30695]	416869
gga-miR-203a	XM_415197	ENSGALG00000005577	ENSGALT00000008952	ensembl	SEZ6L	seizure related 6 homolog (mouse)-like [Source:HGNC Symbol;Acc:HGNC:10763]	416906
gga-miR-203a	XM_415797	ENSGALG00000002629	ENSGALT00000004144	ensembl	TMEM248	transmembrane protein 248 [Source:HGNC Symbol;Acc:HGNC:25476]	417549
gga-miR-203a	XM_415826	ENSGALG00000004029	ENSGALT00000006417	ensembl	PHF12	PHD finger protein 12 [Source:HGNC Symbol;Acc:HGNC:20816]	417580
gga-miR-203a	XM_415915	ENSGALG00000005699	ENSGALT00000009143	ensembl	NLK	nemo-like kinase [Source:HGNC Symbol;Acc:HGNC:29858]	417669
gga-miR-203a	XM_416337	ENSGALG00000026974	ENSGALT00000046065	ensembl	TMEM213	transmembrane protein 213 [Source:HGNC Symbol;Acc:HGNC:27220]	418103
gga-miR-203a	XM_416534	ENSGALG00000014759	ENSGALT00000023808	ensembl	STYK1	serine/threonine/tyrosine kinase 1 [Source:HGNC Symbol;Acc:HGNC:18889]	418310
gga-miR-203a	XM_416671	ENSGALG00000015497	ENSGALT00000024991	ensembl	VGLL3	vestigial-like family member 3 [Source:HGNC Symbol;Acc:HGNC:24327]	418462
gga-miR-203a	XM_416852	ENSGALG00000016629	ENSGALT00000030281	ensembl	PRKX	protein kinase, X-linked [Source:HGNC Symbol;Acc:HGNC:9441]	418656
gga-miR-203a	XM_416987	ENSGALG00000016897	ENSGALT00000027314	ensembl	GPR180	G protein-coupled receptor 180 [Source:HGNC Symbol;Acc:HGNC:28899]	418792
gga-miR-203a	XM_417134	ENSGALG00000019077	ENSGALT00000030094	ensembl		Uncharacterized protein [Source:UniProtKB/TrEMBL;Acc:F1NPT5]	418940
gga-miR-203a	XM_417165	ENSGALG00000017169	ENSGALT00000027731	ensembl	ELMOD1	ELMO/CED-12 domain containing 1 [Source:HGNC Symbol;Acc:HGNC:25334]	418971
gga-miR-203a	XM_417185	ENSGALG00000017196	ENSGALT00000027794	ensembl	ARHGAP42	Rho GTPase activating protein 42 [Source:HGNC Symbol;Acc:HGNC:26545]	418990
gga-miR-203a	XM_417286	ENSGALG00000011558	ENSGALT00000018841	ensembl	LRP6	low density lipoprotein receptor-related protein 6 [Source:HGNC Symbol;Acc:HGNC:6698]	419097
gga-miR-203a	XM_417741	ENSGALG00000001262	ENSGALT00000001916	ensembl	CLIC4	chloride intracellular channel 4 [Source:HGNC Symbol;Acc:HGNC:13518]	419595
gga-miR-203a	XM_417842	ENSGALG00000004249	ENSGALT00000006759	ensembl	GRHL3	grainyhead-like 3 (Drosophila) [Source:HGNC Symbol;Acc:HGNC:25839]	419695
gga-miR-203a	XM_417865	ENSGALG00000001192	ENSGALT00000001808	ensembl	ARHGAP32	Rho GTPase activating protein 32 [Source:HGNC Symbol;Acc:HGNC:17399]	419724
gga-miR-203a	XM_417994	ENSGALG00000001476	ENSGALT00000002238	ensembl	RAP1A	RAP1A, member of RAS oncogene family [Source:HGNC Symbol;Acc:HGNC:9855]	419867
gga-miR-203a	XM_418287	ENSGALG00000015574	ENSGALT00000025131	ensembl	SLCO5A1	solute carrier organic anion transporter family, member 5A1 [Source:HGNC Symbol;Acc:HGNC:19046]	420174
gga-miR-203a	XM_418339	ENSGALG00000015975	ENSGALT00000025742	ensembl	DPY19L4	dpy-19-like 4 (C. elegans) [Source:HGNC Symbol;Acc:HGNC:27829]	420229
gga-miR-203a	XM_418357	ENSGALG00000016032	ENSGALT00000000485	ensembl	FBXO43	F-box protein 43 [Source:HGNC Symbol;Acc:HGNC:28521]	420245
gga-miR-203a	XM_418562	ENSGALG00000006749	ENSGALT00000010908	ensembl	WDR37	WD repeat domain 37 [Source:HGNC Symbol;Acc:HGNC:31406]	420460
gga-miR-203a	XM_418613	ENSGALG00000007956	ENSGALT00000012922	ensembl	PLXDC2	plexin domain containing 2 [Source:HGNC Symbol;Acc:HGNC:21013]	420511
gga-miR-203a	XM_418641	ENSGALG00000009004	ENSGALT00000014653	ensembl	ZNF804B	zinc finger protein 804B [Source:HGNC Symbol;Acc:HGNC:21958]	420539
gga-miR-203a	XM_418678	ENSGALG00000010699	ENSGALT00000017402	ensembl	MIOS	missing oocyte, meiosis regulator, homolog (Drosophila) [Source:HGNC Symbol;Acc:HGNC:21905]	420577
gga-miR-203a	XM_418878	ENSGALG00000012402	ENSGALT00000020252	ensembl	CUL1	cullin 1 [Source:HGNC Symbol;Acc:HGNC:2551]	420783
gga-miR-203a	XM_418952	ENSGALG00000012778	ENSGALT00000020848	ensembl	SLC35B3	solute carrier family 35 (adenosine 3'-phospho 5'-phosphosulfate transporter), member B3 [Source:HGNC Symbol;Acc:HGNC:21601]	420863
gga-miR-203a	XM_419132	ENSGALG00000013889	ENSGALT00000022519	ensembl	RNMT	RNA (guanine-7-) methyltransferase [Source:HGNC Symbol;Acc:HGNC:10075]	421046
gga-miR-203a	XM_419196	ENSGALG00000015241	ENSGALT00000024594	ensembl	SNAI2	snail family zinc finger 2 [Source:HGNC Symbol;Acc:HGNC:11094]	432368
gga-miR-203a	XM_419197	ENSGALG00000015248	ENSGALT00000024602	ensembl	SNTG1	syntrophin, gamma 1 [Source:HGNC Symbol;Acc:HGNC:13740]	421113
gga-miR-203a	XM_419397	ENSGALG00000009413	ENSGALT00000015332	ensembl	BROX	BRO1 domain and CAAX motif containing [Source:HGNC Symbol;Acc:HGNC:26512]	421334
gga-miR-203a	XM_419667	ENSGALG00000012387	ENSGALT00000020225	ensembl	NUP43	nucleoporin 43kDa [Source:HGNC Symbol;Acc:HGNC:21182]	421628
gga-miR-203a	XM_419718	ENSGALG00000013846	ENSGALT00000022465	ensembl	ARFGEF3	ARFGEF family member 3 [Source:HGNC Symbol;Acc:HGNC:21213]	421681
gga-miR-203a	XM_419833	ENSGALG00000015605	ENSGALT00000025160	ensembl	BACH2	BTB and CNC homology 1, basic leucine zipper transcription factor 2 [Source:HGNC Symbol;Acc:HGNC:14078]	421809
gga-miR-203a	XM_419852	ENSGALG00000027593	ENSGALT00000046053	ensembl	ZNF292	zinc finger protein 292 [Source:HGNC Symbol;Acc:HGNC:18410]	421828
gga-miR-203a	XM_419912	ENSGALG00000016321	ENSGALT00000026331	ensembl	ICK	intestinal cell (MAK-like) kinase [Source:HGNC Symbol;Acc:HGNC:21219]	421896
gga-miR-203a	XM_419931	ENSGALG00000016377	ENSGALT00000026413	ensembl	PXDN	peroxidasin [Source:HGNC Symbol;Acc:HGNC:14966]	421914
gga-miR-203a	XM_421165	ENSGALG00000009249	ENSGALT00000015050	ensembl	UBR1	ubiquitin protein ligase E3 component n-recognin 1 [Source:HGNC Symbol;Acc:HGNC:16808]	423242
gga-miR-203a	XM_421248	ENSGALG00000010118	ENSGALT00000016459	ensembl	MIPOL1	mirror-image polydactyly 1 [Source:HGNC Symbol;Acc:HGNC:21460]	423331
gga-miR-203a	XM_421472	ENSGALG00000012400	ENSGALT00000020248	ensembl	TXNDC16	thioredoxin domain containing 16 [Source:HGNC Symbol;Acc:HGNC:19965]	423584
gga-miR-203a	XM_421579	ENSGALG00000021039	ENSGALT00000006717	ensembl	HKDC1	hexokinase domain containing 1 [Source:HGNC Symbol;Acc:HGNC:23302]	423698
gga-miR-203a	XM_421689	ENSGALG00000006935	ENSGALT00000011235	ensembl	BTAF1	BTAF1 RNA polymerase II, B-TFIID transcription factor-associated, 170kDa [Source:HGNC Symbol;Acc:HGNC:17307]	423817
gga-miR-203a	XM_421944	ENSGALG00000008466	ENSGALT00000013797	ensembl	FAM117B	family with sequence similarity 117, member B [Source:HGNC Symbol;Acc:HGNC:14440]	424088
gga-miR-203a	XM_421978	ENSGALG00000009031	ENSGALT00000014692	ensembl	SESTD1	SEC14 and spectrin domains 1 [Source:HGNC Symbol;Acc:HGNC:18379]	424125
gga-miR-203a	XM_422118	ENSGALG00000012092	ENSGALT00000019750	ensembl	ESYT3	extended synaptotagmin-like protein 3 [Source:HGNC Symbol;Acc:HGNC:24295]	424271
gga-miR-203a	XM_422144	ENSGALG00000012380	ENSGALT00000020213	ensembl	SPOPL	speckle-type POZ protein-like [Source:HGNC Symbol;Acc:HGNC:27934]	424299
gga-miR-203a	XM_422154	ENSGALG00000012453	ENSGALT00000020355	ensembl	EPC2	enhancer of polycomb homolog 2 (Drosophila) [Source:HGNC Symbol;Acc:HGNC:24543]	424309
gga-miR-203a	XM_422453	ENSGALG00000010444	ENSGALT00000017005	ensembl	ATPAF1	ATP synthase mitochondrial F1 complex assembly factor 1 [Source:HGNC Symbol;Acc:HGNC:18803]	424616
gga-miR-203a	XM_422458	ENSGALG00000027655	ENSGALT00000043593	ensembl	TRABD2B	TraB domain containing 2B [Source:HGNC Symbol;Acc:HGNC:44200]	424623
gga-miR-203a	XM_422558	ENSGALG00000001277	ENSGALT00000001949	ensembl	STAG1	stromal antigen 1 [Source:HGNC Symbol;Acc:HGNC:11354]	424735
gga-miR-203a	XM_422689	ENSGALG00000006655	ENSGALT00000010764	ensembl	MAP3K13	mitogen-activated protein kinase kinase kinase 13 [Source:HGNC Symbol;Acc:HGNC:6852]	424876
gga-miR-203a	XM_424734	ENSGALG00000014718	ENSGALT00000023732	ensembl	MAP3K1	mitogen-activated protein kinase kinase kinase 1, E3 ubiquitin protein ligase [Source:HGNC Symbol;Acc:HGNC:6848]	427144
gga-miR-203a	XM_424757	ENSGALG00000014784	ENSGALT00000023851	ensembl	MAST4	microtubule associated serine/threonine kinase family member 4 [Source:HGNC Symbol;Acc:HGNC:19037]	427169
gga-miR-203a	XM_424781	ENSGALG00000014863	ENSGALT00000023983	ensembl	C5orf28	chromosome 5 open reading frame 28 [Source:HGNC Symbol;Acc:HGNC:26139]	427193
gga-miR-203a	XM_424884	ENSGALG00000015442	ENSGALT00000024906	ensembl	FSD1L	fibronectin type III and SPRY domain containing 1-like [Source:HGNC Symbol;Acc:HGNC:13753]	427302
gga-miR-203a	XM_424914	ENSGALG00000015682	ENSGALT00000025295	ensembl	UGCG	UDP-glucose ceramide glucosyltransferase [Source:HGNC Symbol;Acc:HGNC:12524]	427335
gga-miR-203a	XM_424965	ENSGALG00000027140	ENSGALT00000044076	ensembl	MARVELD2	MARVEL domain containing 2 [Source:HGNC Symbol;Acc:HGNC:26401]	427393
gga-miR-203a	XM_424995	ENSGALG00000028267	ENSGALT00000045279	ensembl	GOLPH3	golgi phosphoprotein 3 (coat-protein) [Source:HGNC Symbol;Acc:HGNC:15452]	427422
gga-miR-203a	XM_425554	ENSGALG00000016055	ENSGALT00000025868	ensembl	KCNJ15	potassium channel, inwardly rectifying subfamily J, member 15 [Source:HGNC Symbol;Acc:HGNC:6261]	427984
gga-miR-203a	XM_425565	ENSGALG00000016358	ENSGALT00000026389	ensembl	PTCHD1	patched domain containing 1 [Source:HGNC Symbol;Acc:HGNC:26392]	427995
gga-miR-203a	XM_425925	ENSGALG00000015673	ENSGALT00000025275	ensembl	ZFHX4	zinc finger homeobox 4 [Source:HGNC Symbol;Acc:HGNC:30939]	395904
gga-miR-203a	XM_426152	ENSGALG00000011624	ENSGALT00000018991	ensembl	PNLDC1	poly(A)-specific ribonuclease (PARN)-like domain containing 1 [Source:HGNC Symbol;Acc:HGNC:21185]	428595
gga-miR-203a	XM_426173	ENSGALG00000014853	ENSGALT00000023971	ensembl	CLVS2	clavesin 2 [Source:HGNC Symbol;Acc:HGNC:23046]	428616
gga-miR-203a	XM_426275	ENSGALG00000008408	ENSGALT00000013696	ensembl	GAB3	GRB2-associated binding protein 3 [Source:HGNC Symbol;Acc:HGNC:17515]	428717
gga-miR-203a	XM_426287	ENSGALG00000009667	ENSGALT00000015737	ensembl	MFAP3L	microfibrillar-associated protein 3-like [Source:HGNC Symbol;Acc:HGNC:29083]	428729
gga-miR-203a	XM_426289	ENSGALG00000009758	ENSGALT00000015877	ensembl	SLC7A11	solute carrier family 7 (anionic amino acid transporter light chain, xc- system), member 11 [Source:HGNC Symbol;Acc:HGNC:11059]	428731
gga-miR-203a	XM_426352	ENSGALG00000015547	ENSGALT00000025061	ensembl	TADA2B	transcriptional adaptor 2B [Source:HGNC Symbol;Acc:HGNC:30781]	428796
gga-miR-205a	XM_413815	ENSGALG00000004960	ENSGALT00000007955	ensembl	FBN1	fibrillin 1 [Source:HGNC Symbol;Acc:HGNC:3603]	373992
gga-miR-205a	XM_413815	ENSGALG00000004960	ENSGALT00000007955	ensembl	FBN1	fibrillin 1 [Source:HGNC Symbol;Acc:HGNC:3603]	101747550
gga-miR-205a	XM_413816	ENSGALG00000004984	ENSGALT00000034280	ensembl	SECISBP2L	SECIS binding protein 2-like [Source:HGNC Symbol;Acc:HGNC:28997]	415435
gga-miR-205a	XM_413886	ENSGALG00000007069	ENSGALT00000011448	ensembl	ADAMTS17	ADAM metallopeptidase with thrombospondin type 1 motif, 17 [Source:HGNC Symbol;Acc:HGNC:17109]	415515
gga-miR-205a	XM_414124	ENSGALG00000004510	ENSGALT00000034103	ensembl	ZNF536	zinc finger protein 536 [Source:HGNC Symbol;Acc:HGNC:29025]	415761
gga-miR-205a	XM_414125	ENSGALG00000004528	ENSGALT00000007212	ensembl	TSHZ3	teashirt zinc finger homeobox 3 [Source:HGNC Symbol;Acc:HGNC:30700]	415762
gga-miR-205a	XM_414186	ENSGALG00000005728	ENSGALT00000009201	ensembl			395624
gga-miR-205a	XM_414417	ENSGALG00000007392	ENSGALT00000011955	ensembl	ADAMTS9	ADAM metallopeptidase with thrombospondin type 1 motif, 9 [Source:HGNC Symbol;Acc:HGNC:13202]	416080
gga-miR-205a	XM_414885	ENSGALG00000006313	ENSGALT00000040243	ensembl	IL4RA	Uncharacterized protein [Source:UniProtKB/TrEMBL;Acc:F1P598]	416585
gga-miR-205a	XM_415317	ENSGALG00000008238	ENSGALT00000013406	ensembl	MED13L	mediator complex subunit 13-like [Source:HGNC Symbol;Acc:HGNC:22962]	417027
gga-miR-205a	XM_415658	ENSGALG00000003277	ENSGALT00000005180	ensembl	SUZ12	SUZ12 polycomb repressive complex 2 subunit [Source:HGNC Symbol;Acc:HGNC:17101]	417406
gga-miR-205a	XM_415876	ENSGALG00000005103	ENSGALT00000008181	ensembl	GDPD1	glycerophosphodiester phosphodiesterase domain containing 1 [Source:HGNC Symbol;Acc:HGNC:20883]	417631
gga-miR-205a	XM_415912	ENSGALG00000005567	ENSGALT00000008930	ensembl	MSI2	musashi RNA-binding protein 2 [Source:HGNC Symbol;Acc:HGNC:18585]	417667
gga-miR-205a	XM_416566	ENSGALG00000015077	ENSGALT00000024321	ensembl	ARHGAP31	Rho GTPase activating protein 31 [Source:HGNC Symbol;Acc:HGNC:29216]	418344
gga-miR-205a	XM_416737	ENSGALG00000016144	ENSGALT00000026003	ensembl	TMPRSS2	transmembrane protease, serine 2 [Source:HGNC Symbol;Acc:HGNC:11876]	418528
gga-miR-205a	XM_416746	ENSGALG00000016185	ENSGALT00000026078	ensembl	SLC37A1	solute carrier family 37 (glucose-6-phosphate transporter), member 1 [Source:HGNC Symbol;Acc:HGNC:11024]	418537
gga-miR-205a	XM_417132	ENSGALG00000017112	ENSGALT00000027648	ensembl	MTMR6	myotubularin related protein 6 [Source:HGNC Symbol;Acc:HGNC:7453]	418938
gga-miR-205a	XM_417237	ENSGALG00000017296	ENSGALT00000027951	ensembl	KLHL42	kelch-like family member 42 [Source:HGNC Symbol;Acc:HGNC:29252]	419046
gga-miR-205a	XM_417519	ENSGALG00000008056	ENSGALT00000013071	ensembl	B4GALT5	UDP-Gal:betaGlcNAc beta 1,4- galactosyltransferase, polypeptide 5 [Source:HGNC Symbol;Acc:HGNC:928]	419358
gga-miR-205a	XM_417525	ENSGALG00000000535	ENSGALT00000000739	ensembl	ERRFI1	ERBB receptor feedback inhibitor 1 [Source:HGNC Symbol;Acc:HGNC:18185]	419364
gga-miR-205a	XM_417561	ENSGALG00000001270	ENSGALT00000001938	ensembl	PRKCZ	protein kinase C, zeta [Source:HGNC Symbol;Acc:HGNC:9412]	419399
gga-miR-205a	XM_418897	ENSGALG00000012626	ENSGALT00000020610	ensembl	RECK	reversion-inducing-cysteine-rich protein with kazal motifs [Source:HGNC Symbol;Acc:HGNC:11345]	420804
gga-miR-205a	XM_419314	ENSGALG00000008416	ENSGALT00000013709	ensembl	CFAP61	cilia and flagella associated protein 61 [Source:HGNC Symbol;Acc:HGNC:15872]	421242
gga-miR-205a	XM_419394	ENSGALG00000009339	ENSGALT00000015209	ensembl	TP53BP2	tumor protein p53 binding protein 2 [Source:HGNC Symbol;Acc:HGNC:12000]	421329
gga-miR-205a	XM_419786	ENSGALG00000015051	ENSGALT00000024270	ensembl	CDK19	cyclin-dependent kinase 19 [Source:HGNC Symbol;Acc:HGNC:19338]	421756
gga-miR-205a	XM_421294	ENSGALG00000010501	ENSGALT00000017099	ensembl	SNW1	SNW domain containing 1 [Source:HGNC Symbol;Acc:HGNC:16696]	423381
gga-miR-205a	XM_421675	ENSGALG00000006639	ENSGALT00000010724	ensembl	CEP55	centrosomal protein 55kDa [Source:HGNC Symbol;Acc:HGNC:1161]	423804
gga-miR-205a	XM_421784	ENSGALG00000009304	ENSGALT00000015143	ensembl	RAB11FIP2	RAB11 family interacting protein 2 (class I) [Source:HGNC Symbol;Acc:HGNC:29152]	423924
gga-miR-205a	XM_422577	ENSGALG00000026728	ENSGALT00000044633	ensembl	AMMECR1L	AMMECR1-like [Source:HGNC Symbol;Acc:HGNC:28658]	424755
gga-miR-205a	XM_422689	ENSGALG00000006655	ENSGALT00000010764	ensembl	MAP3K13	mitogen-activated protein kinase kinase kinase 13 [Source:HGNC Symbol;Acc:HGNC:6852]	424876
gga-miR-205a	XM_423365	ENSGALG00000010829	ENSGALT00000017607	ensembl	CDCA7	cell division cycle associated 7 [Source:HGNC Symbol;Acc:HGNC:14628]	425630
gga-miR-205a	XM_423445	ENSGALG00000011609	ENSGALT00000018959	ensembl	ABTB2	ankyrin repeat and BTB (POZ) domain containing 2 [Source:HGNC Symbol;Acc:HGNC:23842]	425717
gga-miR-205a	XM_423893	ENSGALG00000000296	ENSGALT00000000388	ensembl	PCNX	pecanex homolog (Drosophila) [Source:HGNC Symbol;Acc:HGNC:19740]	426230
gga-miR-205a	XM_424195	ENSGALG00000026263	ENSGALT00000042774	ensembl	RGS8	regulator of G-protein signaling 8 [Source:HGNC Symbol;Acc:HGNC:16810]	426557
gga-miR-205a	XM_424376	ENSGALG00000012915	ENSGALT00000021064	ensembl	MCM4	minichromosome maintenance complex component 4 [Source:HGNC Symbol;Acc:HGNC:6947]	426764
gga-miR-205a	XM_424474	ENSGALG00000009772	ENSGALT00000015892	ensembl	NME6	NME/NM23 nucleoside diphosphate kinase 6 [Source:HGNC Symbol;Acc:HGNC:20567]	426866
gga-miR-205a	XM_424952	ENSGALG00000002110	ENSGALT00000003296	ensembl	TSTD2	thiosulfate sulfurtransferase (rhodanese)-like domain containing 2 [Source:HGNC Symbol;Acc:HGNC:30087]	427380
gga-miR-205a	XM_425591	ENSGALG00000016865	ENSGALT00000027245	ensembl	TPP2	tripeptidyl peptidase II [Source:HGNC Symbol;Acc:HGNC:12016]	428020
gga-miR-205a	XM_425982	ENSGALG00000028357	ENSGALT00000046122	ensembl		Uncharacterized protein [Source:UniProtKB/TrEMBL;Acc:R4GM67]	428421
gga-miR-205a	XM_425997	ENSGALG00000011164	ENSGALT00000018199	ensembl	CHN2	chimerin 2 [Source:HGNC Symbol;Acc:HGNC:1944]	428437
gga-miR-205a	XM_426581	ENSGALG00000009569	ENSGALT00000015585	ensembl	TLK1	tousled-like kinase 1 [Source:HGNC Symbol;Acc:HGNC:11841]	429024
gga-miR-205a	XM_426681	ENSGALG00000002800	ENSGALT00000004430	ensembl	GRK7	G protein-coupled receptor kinase 7 [Source:HGNC Symbol;Acc:HGNC:17031]	429125
gga-miR-205a	XM_426718	ENSGALG00000010352	ENSGALT00000016857	ensembl	ARHGEF26	Rho guanine nucleotide exchange factor (GEF) 26 [Source:HGNC Symbol;Acc:HGNC:24490]	429163
gga-miR-205a	XM_426842	ENSGALG00000008909	ENSGALT00000014487	ensembl	USP13	ubiquitin specific peptidase 13 (isopeptidase T-3) [Source:HGNC Symbol;Acc:HGNC:12611]	429286
gga-miR-21-5p	XM_413696	ENSGALG00000001664	ENSGALT00000002550	ensembl	PTPN9	protein tyrosine phosphatase, non-receptor type 9 [Source:HGNC Symbol;Acc:HGNC:9661]	415308
gga-miR-21-5p	XM_413816	ENSGALG00000004984	ENSGALT00000034280	ensembl	SECISBP2L	SECIS binding protein 2-like [Source:HGNC Symbol;Acc:HGNC:28997]	415435
gga-miR-21-5p	XM_414462	ENSGALG00000008519	ENSGALT00000013876	ensembl	NR2C2	nuclear receptor subfamily 2, group C, member 2 [Source:HGNC Symbol;Acc:HGNC:7972]	395253
gga-miR-21-5p	XM_414612	ENSGALG00000006026	ENSGALT00000009699	ensembl	CNOT6	CCR4-NOT transcription complex, subunit 6 [Source:HGNC Symbol;Acc:HGNC:14099]	416293
gga-miR-21-5p	XM_415157	ENSGALG00000004515	ENSGALT00000007191	ensembl	KNTC1	kinetochore associated 1 [Source:HGNC Symbol;Acc:HGNC:17255]	416865
gga-miR-21-5p	XM_415658	ENSGALG00000003277	ENSGALT00000005180	ensembl	SUZ12	SUZ12 polycomb repressive complex 2 subunit [Source:HGNC Symbol;Acc:HGNC:17101]	417406
gga-miR-21-5p	XM_416344	ENSGALG00000012848	ENSGALT00000020953	ensembl	KDM7A	lysine (K)-specific demethylase 7A [Source:HGNC Symbol;Acc:HGNC:22224]	418110
gga-miR-21-5p	XM_416397	ENSGALG00000013056	ENSGALT00000037480	ensembl		Uncharacterized protein [Source:UniProtKB/TrEMBL;Acc:F1NMP5]	418166
gga-miR-21-5p	XM_416699	ENSGALG00000015842	ENSGALT00000025542	ensembl	TIAM1	T-cell lymphoma invasion and metastasis 1 [Source:HGNC Symbol;Acc:HGNC:11805]	418491
gga-miR-21-5p	XM_416741	ENSGALG00000016148	ENSGALT00000026021	ensembl	C2CD2	C2 calcium-dependent domain containing 2 [Source:HGNC Symbol;Acc:HGNC:1266]	418532
gga-miR-21-5p	XM_416787	ENSGALG00000016284	ENSGALT00000026255	ensembl	TAB3	TGF-beta activated kinase 1/MAP3K7 binding protein 3 [Source:HGNC Symbol;Acc:HGNC:30681]	418588
gga-miR-21-5p	XM_416812	ENSGALG00000016537	ENSGALT00000026687	ensembl			418613
gga-miR-21-5p	XM_416872	ENSGALG00000016734	ENSGALT00000027004	ensembl	SLC9A7	solute carrier family 9, subfamily A (NHE7, cation proton antiporter 7), member 7 [Source:HGNC Symbol;Acc:HGNC:17123]	418676
gga-miR-21-5p	XM_417347	ENSGALG00000003541	ENSGALT00000005603	ensembl	SLC32A1	solute carrier family 32 (GABA vesicular transporter), member 1 [Source:HGNC Symbol;Acc:HGNC:11018]	419167
gga-miR-21-5p	XM_418797	ENSGALG00000011810	ENSGALT00000019273	ensembl	LZTFL1	leucine zipper transcription factor-like 1 [Source:HGNC Symbol;Acc:HGNC:6741]	420698
gga-miR-21-5p	XM_418993	ENSGALG00000012898	ENSGALT00000021033	ensembl	KIAA1468	KIAA1468 [Source:HGNC Symbol;Acc:HGNC:29289]	420907
gga-miR-21-5p	XM_419357	ENSGALG00000008944	ENSGALT00000014542	ensembl	FBXO11	F-box protein 11 [Source:HGNC Symbol;Acc:HGNC:13590]	421289
gga-miR-21-5p	XM_419419	ENSGALG00000009784	ENSGALT00000015916	ensembl	PTPN14	protein tyrosine phosphatase, non-receptor type 14 [Source:HGNC Symbol;Acc:HGNC:9647]	421360
gga-miR-21-5p	XM_422218	ENSGALG00000026471	ENSGALT00000004374	ensembl	CRIP2	cysteine-rich protein 2 [Source:HGNC Symbol;Acc:HGNC:2361]	424374
gga-miR-21-5p	XM_422295	ENSGALG00000004823	ENSGALT00000007706	ensembl	RNF2	ring finger protein 2 [Source:HGNC Symbol;Acc:HGNC:10061]	424452
gga-miR-21-5p	XM_422394	ENSGALG00000009027	ENSGALT00000014688	ensembl	ST6GALNAC3	ST6 (alpha-N-acetyl-neuraminyl-2,3-beta-galactosyl-1,3)-N-acetylgalactosaminide alpha-2,6-sialyltransferase 3 [Source:HGNC Symbol;Acc:HGNC:19343]	404746
gga-miR-21-5p	XM_422484	ENSGALG00000026516	ENSGALT00000045956	ensembl	C1orf123	chromosome 1 open reading frame 123 [Source:HGNC Symbol;Acc:HGNC:26059]	424650
gga-miR-21-5p	XM_422596	ENSGALG00000002706	ENSGALT00000004266	ensembl	XRN1	5'-3' exoribonuclease 1 [Source:HGNC Symbol;Acc:HGNC:30654]	424778
gga-miR-21-5p	XM_422831	ENSGALG00000010302	ENSGALT00000016761	ensembl	SLC33A1	solute carrier family 33 (acetyl-CoA transporter), member 1 [Source:HGNC Symbol;Acc:HGNC:95]	425029
gga-miR-21-5p	XM_424728	ENSGALG00000014700	ENSGALT00000023700	ensembl	DHX29	DEAH (Asp-Glu-Ala-His) box polypeptide 29 [Source:HGNC Symbol;Acc:HGNC:15815]	427136
gga-miR-21-5p	XM_424734	ENSGALG00000014718	ENSGALT00000023732	ensembl	MAP3K1	mitogen-activated protein kinase kinase kinase 1, E3 ubiquitin protein ligase [Source:HGNC Symbol;Acc:HGNC:6848]	427144
gga-miR-21-5p	XM_424859	ENSGALG00000015264	ENSGALT00000024638	ensembl	PPIP5K2	diphosphoinositol pentakisphosphate kinase 2 [Source:HGNC Symbol;Acc:HGNC:29035]	427276
gga-miR-21-5p	XM_424996	ENSGALG00000003168	ENSGALT00000005018	ensembl	MTMR12	myotubularin related protein 12 [Source:HGNC Symbol;Acc:HGNC:18191]	427423
gga-miR-21-5p	XM_425445	ENSGALG00000027213	ENSGALT00000046004	ensembl	ALX1	ALX homeobox 1 [Source:HGNC Symbol;Acc:HGNC:1494]	427871
gga-miR-21-5p	XM_425778	ENSGALG00000001912	ENSGALT00000002956	ensembl	EPHA10	EPH receptor A10 [Source:HGNC Symbol;Acc:HGNC:19987]	428219
gga-miR-21-5p	XM_426454	ENSGALG00000010562	ENSGALT00000017187	ensembl	CEP128	centrosomal protein 128kDa [Source:HGNC Symbol;Acc:HGNC:20359]	428899
gga-miR-22-3p	XM_413713	ENSGALG00000002150	ENSGALT00000003371	ensembl		Uncharacterized protein [Source:UniProtKB/TrEMBL;Acc:F1NY46]	415326
gga-miR-22-3p	XM_413725	ENSGALG00000002538	ENSGALT00000004002	ensembl	SHF	Src homology 2 domain containing F [Source:HGNC Symbol;Acc:HGNC:25116]	415339
gga-miR-22-3p	XM_414696	ENSGALG00000001766	ENSGALT00000002710	ensembl	RNF165	ring finger protein 165 [Source:HGNC Symbol;Acc:HGNC:31696]	416382
gga-miR-22-3p	XM_414763	ENSGALG00000004055	ENSGALT00000034197	ensembl	C7orf50	chromosome 7 open reading frame 50 [Source:HGNC Symbol;Acc:HGNC:22421]	416455
gga-miR-22-3p	XM_414776	ENSGALG00000004310	ENSGALT00000006863	ensembl	TTYH3	tweety family member 3 [Source:HGNC Symbol;Acc:HGNC:22222]	416470
gga-miR-22-3p	XM_414793	ENSGALG00000004629	ENSGALT00000007374	ensembl		Uncharacterized protein [Source:UniProtKB/TrEMBL;Acc:E1BXJ9]	416486
gga-miR-22-3p	XM_414797	ENSGALG00000004698	ENSGALT00000007484	ensembl	PDAP1	PDGFA associated protein 1 [Source:HGNC Symbol;Acc:HGNC:14634]	416491
gga-miR-22-3p	XM_414958	ENSGALG00000007619	ENSGALT00000012323	ensembl	UBALD1	UBA-like domain containing 1 [Source:HGNC Symbol;Acc:HGNC:29576]	416661
gga-miR-22-3p	XM_415129	ENSGALG00000003826	ENSGALT00000006066	ensembl	ANAPC7	anaphase promoting complex subunit 7 [Source:HGNC Symbol;Acc:HGNC:17380]	416838
gga-miR-22-3p	XM_415191	ENSGALG00000005138	ENSGALT00000008249	ensembl	KCTD10	potassium channel tetramerization domain containing 10 [Source:HGNC Symbol;Acc:HGNC:23236]	416900
gga-miR-22-3p	XM_415193	ENSGALG00000005189	ENSGALT00000008337	ensembl	ANKRD13A	ankyrin repeat domain 13A [Source:HGNC Symbol;Acc:HGNC:21268]	416902
gga-miR-22-3p	XM_415317	ENSGALG00000008238	ENSGALT00000013406	ensembl	MED13L	mediator complex subunit 13-like [Source:HGNC Symbol;Acc:HGNC:22962]	417027
gga-miR-22-3p	XM_415461	ENSGALG00000028635	ENSGALT00000044788	ensembl	AIF1L	allograft inflammatory factor 1-like [Source:HGNC Symbol;Acc:HGNC:28904]	417179
gga-miR-22-3p	XM_416363	ENSGALG00000012919	ENSGALT00000021073	ensembl	YARS2	tyrosyl-tRNA synthetase 2, mitochondrial [Source:HGNC Symbol;Acc:HGNC:24249]	418131
gga-miR-22-3p	XM_416699	ENSGALG00000015842	ENSGALT00000025542	ensembl	TIAM1	T-cell lymphoma invasion and metastasis 1 [Source:HGNC Symbol;Acc:HGNC:11805]	418491
gga-miR-22-3p	XM_417519	ENSGALG00000008056	ENSGALT00000013071	ensembl	B4GALT5	UDP-Gal:betaGlcNAc beta 1,4- galactosyltransferase, polypeptide 5 [Source:HGNC Symbol;Acc:HGNC:928]	419358
gga-miR-22-3p	XM_417578	ENSGALG00000028898	ENSGALT00000043464	ensembl	CPTP	ceramide-1-phosphate transfer protein [Source:HGNC Symbol;Acc:HGNC:28116]	419417
gga-miR-22-3p	XM_417728	ENSGALG00000000943	ENSGALT00000001392	ensembl	WDTC1	WD and tetratricopeptide repeats 1 [Source:HGNC Symbol;Acc:HGNC:29175]	419581
gga-miR-22-3p	XM_417741	ENSGALG00000001262	ENSGALT00000001916	ensembl	CLIC4	chloride intracellular channel 4 [Source:HGNC Symbol;Acc:HGNC:13518]	419595
gga-miR-22-3p	XM_417768	ENSGALG00000002127	ENSGALT00000003324	ensembl	LSM10	LSM10, U7 small nuclear RNA associated [Source:HGNC Symbol;Acc:HGNC:17562]	419621
gga-miR-22-3p	XM_417783	ENSGALG00000002499	ENSGALT00000003942	ensembl			419635
gga-miR-22-3p	XM_417843	ENSGALG00000004268	ENSGALT00000006787	ensembl	NIPAL3	NIPA-like domain containing 3 [Source:HGNC Symbol;Acc:HGNC:25233]	419697
gga-miR-22-3p	XM_418113	ENSGALG00000001315	ENSGALT00000002003	ensembl	UBE2Z	ubiquitin-conjugating enzyme E2Z [Source:HGNC Symbol;Acc:HGNC:25847]	419991
gga-miR-22-3p	XM_418128	ENSGALG00000002765	ENSGALT00000004366	ensembl	NBR1	neighbor of BRCA1 gene 1 [Source:HGNC Symbol;Acc:HGNC:6746]	420007
gga-miR-22-3p	XM_418259	ENSGALG00000003794	ENSGALT00000006018	ensembl	SLC35E1	solute carrier family 35, member E1 [Source:HGNC Symbol;Acc:HGNC:20803]	420143
gga-miR-22-3p	XM_418562	ENSGALG00000006749	ENSGALT00000010908	ensembl	WDR37	WD repeat domain 37 [Source:HGNC Symbol;Acc:HGNC:31406]	420460
gga-miR-22-3p	XM_418573	ENSGALG00000007169	ENSGALT00000011610	ensembl	EPC1	enhancer of polycomb homolog 1 (Drosophila) [Source:HGNC Symbol;Acc:HGNC:19876]	420471
gga-miR-22-3p	XM_418592	ENSGALG00000007559	ENSGALT00000012224	ensembl	PDSS1	prenyl (decaprenyl) diphosphate synthase, subunit 1 [Source:HGNC Symbol;Acc:HGNC:17759]	420490
gga-miR-22-3p	XM_418968	ENSGALG00000012816	ENSGALT00000020909	ensembl	SLC22A23	solute carrier family 22, member 23 [Source:HGNC Symbol;Acc:HGNC:21106]	420881
gga-miR-22-3p	XM_419258	ENSGALG00000000628	ENSGALT00000000882	ensembl	KIF21B	kinesin family member 21B [Source:HGNC Symbol;Acc:HGNC:29442]	421178
gga-miR-22-3p	XM_419486	ENSGALG00000010149	ENSGALT00000016499	ensembl	CMTR1	cap methyltransferase 1 [Source:HGNC Symbol;Acc:HGNC:21077]	421434
gga-miR-22-3p	XM_419498	ENSGALG00000027871	ENSGALT00000043313	ensembl	MAD2L1BP	MAD2L1 binding protein [Source:HGNC Symbol;Acc:HGNC:21059]	421448
gga-miR-22-3p	XM_419544	ENSGALG00000010709	ENSGALT00000031871	ensembl	AKT3	v-akt murine thymoma viral oncogene homolog 3 [Source:HGNC Symbol;Acc:HGNC:393]	421497
gga-miR-22-3p	XM_419679	ENSGALG00000013505	ENSGALT00000021996	ensembl	SYNE1	spectrin repeat containing, nuclear envelope 1 [Source:HGNC Symbol;Acc:HGNC:17089]	421640
gga-miR-22-3p	XM_419718	ENSGALG00000013846	ENSGALT00000022465	ensembl	ARFGEF3	ARFGEF family member 3 [Source:HGNC Symbol;Acc:HGNC:21213]	421681
gga-miR-22-3p	XM_419735	ENSGALG00000013987	ENSGALT00000022662	ensembl	EYA4	EYA transcriptional coactivator and phosphatase 4 [Source:HGNC Symbol;Acc:HGNC:3522]	395716
gga-miR-22-3p	XM_419791	ENSGALG00000015066	ENSGALT00000024308	ensembl	WASF1	WAS protein family, member 1 [Source:HGNC Symbol;Acc:HGNC:12732]	421761
gga-miR-22-3p	XM_419862	ENSGALG00000015854	ENSGALT00000025559	ensembl	PGM3	phosphoglucomutase 3 [Source:HGNC Symbol;Acc:HGNC:8907]	421841
gga-miR-22-3p	XM_419877	ENSGALG00000015903	ENSGALT00000025628	ensembl	FILIP1	filamin A interacting protein 1 [Source:HGNC Symbol;Acc:HGNC:21015]	421860
gga-miR-22-3p	XM_421158	ENSGALG00000009081	ENSGALT00000014776	ensembl	ZNF106	zinc finger protein 106 [Source:HGNC Symbol;Acc:HGNC:12886]	423234
gga-miR-22-3p	XM_421195	ENSGALG00000028762	ENSGALT00000045316	ensembl		Uncharacterized protein [Source:UniProtKB/TrEMBL;Acc:R4GF98]	423276
gga-miR-22-3p	XM_421337	ENSGALG00000010881	ENSGALT00000017687	ensembl	ASB2	ankyrin repeat and SOCS box containing 2 [Source:HGNC Symbol;Acc:HGNC:16012]	423428
gga-miR-22-3p	XM_421555	ENSGALG00000003634	ENSGALT00000005757	ensembl	PTEN	phosphatase and tensin homolog [Source:HGNC Symbol;Acc:HGNC:9588]	423675
gga-miR-22-3p	XM_422126	ENSGALG00000012156	ENSGALT00000019852	ensembl	DPP10	dipeptidyl-peptidase 10 (non-functional) [Source:HGNC Symbol;Acc:HGNC:20823]	424280
gga-miR-22-3p	XM_422185	ENSGALG00000002090	ENSGALT00000003258	ensembl	GPSM2	G-protein signaling modulator 2 [Source:HGNC Symbol;Acc:HGNC:29501]	424342
gga-miR-22-3p	XM_422217	ENSGALG00000027492	ENSGALT00000045846	ensembl	C14orf80	chromosome 14 open reading frame 80 [Source:HGNC Symbol;Acc:HGNC:20127]	424373
gga-miR-22-3p	XM_422473	ENSGALG00000010613	ENSGALT00000017269	ensembl	ZFYVE9	zinc finger, FYVE domain containing 9 [Source:HGNC Symbol;Acc:HGNC:6775]	424639
gga-miR-22-3p	XM_422581	ENSGALG00000002172	ENSGALT00000003405	ensembl	FAM168B	family with sequence similarity 168, member B [Source:HGNC Symbol;Acc:HGNC:27016]	424759
gga-miR-22-3p	XM_422667	ENSGALG00000006385	ENSGALT00000010312	ensembl	UBXN7	UBX domain protein 7 [Source:HGNC Symbol;Acc:HGNC:29119]	424856
gga-miR-22-3p	XM_423478	ENSGALG00000011930	ENSGALT00000019460	ensembl		Uncharacterized protein [Source:UniProtKB/TrEMBL;Acc:F1NEW8]	425757
gga-miR-22-3p	XM_423669	ENSGALG00000013272	ENSGALT00000021680	ensembl	PRMT8	protein arginine methyltransferase 8 [Source:HGNC Symbol;Acc:HGNC:5188]	425989
gga-miR-22-3p	XM_424373	ENSGALG00000006863	ENSGALT00000011109	ensembl	SHC1	SHC (Src homology 2 domain containing) transforming protein 1 [Source:HGNC Symbol;Acc:HGNC:10840]	395934
gga-miR-22-3p	XM_424579	ENSGALG00000027021	ENSGALT00000044436	ensembl	MUL1	mitochondrial E3 ubiquitin protein ligase 1 [Source:HGNC Symbol;Acc:HGNC:25762]	426969
gga-miR-22-3p	XM_424591	ENSGALG00000001772	ENSGALT00000002721	ensembl	MAPK8IP3	mitogen-activated protein kinase 8 interacting protein 3 [Source:HGNC Symbol;Acc:HGNC:6884]	426986
gga-miR-22-3p	XM_424715	ENSGALG00000014686	ENSGALT00000023666	ensembl	fbn2	Uncharacterized protein [Source:UniProtKB/TrEMBL;Acc:E1C3A6]	374203
gga-miR-22-3p	XM_425185	ENSGALG00000002105	ENSGALT00000003284	ensembl	FOXI1	forkhead box I1 [Source:HGNC Symbol;Acc:HGNC:3815]	427613
gga-miR-22-3p	XM_425379	ENSGALG00000003227	ENSGALT00000005109	ensembl	RAB11FIP4	RAB11 family interacting protein 4 (class II) [Source:HGNC Symbol;Acc:HGNC:30267]	427808
gga-miR-22-3p	XM_425419	ENSGALG00000007998	ENSGALT00000012986	ensembl	SLC26A4	solute carrier family 26 (anion exchanger), member 4 [Source:HGNC Symbol;Acc:HGNC:8818]	427845
gga-miR-22-3p	XM_425553	ENSGALG00000016054	ENSGALT00000025867	ensembl	KCNJ6	potassium channel, inwardly rectifying subfamily J, member 6 [Source:HGNC Symbol;Acc:HGNC:6267]	427983
gga-miR-22-3p	XM_425694	ENSGALG00000025916	ENSGALT00000044854	ensembl	EMILIN3	elastin microfibril interfacer 3 [Source:HGNC Symbol;Acc:HGNC:16123]	428137
gga-miR-22-3p	XM_425959	ENSGALG00000005287	ENSGALT00000008478	ensembl	ZBTB47	zinc finger and BTB domain containing 47 [Source:HGNC Symbol;Acc:HGNC:26955]	428398
gga-miR-22-3p	XM_426184	ENSGALG00000015309	ENSGALT00000024711	ensembl	SCML4	sex comb on midleg-like 4 (Drosophila) [Source:HGNC Symbol;Acc:HGNC:21397]	428626
gga-miR-22-3p	XM_426425	ENSGALG00000028047	ENSGALT00000044699	ensembl	RHOV	ras homolog family member V [Source:HGNC Symbol;Acc:HGNC:18313]	428868
gga-miR-22-3p	XM_426486	ENSGALG00000012401	ENSGALT00000037204	ensembl	GPR137C	G protein-coupled receptor 137C [Source:HGNC Symbol;Acc:HGNC:25445]	428932
gga-miR-22-3p	XM_426541	ENSGALG00000029095	ENSGALT00000043918	ensembl	PDZD8	PDZ domain containing 8 [Source:HGNC Symbol;Acc:HGNC:26974]	428984
gga-miR-22-3p	XM_426675	ENSGALG00000001213	ENSGALT00000001841	ensembl	MSL2	male-specific lethal 2 homolog (Drosophila) [Source:HGNC Symbol;Acc:HGNC:25544]	429119
gga-miR-22-3p	XM_426717	ENSGALG00000009537	ENSGALT00000015523	ensembl	PPM1L	protein phosphatase, Mg2+/Mn2+ dependent, 1L [Source:HGNC Symbol;Acc:HGNC:16381]	429162
gga-miR-26a-5p	NM_212537	ENSGALG00000009773	ENSGALT00000015894	ensembl	USP15	ubiquitin carboxyl-terminal hydrolase 15 isoform 1 [Source:RefSeq peptide;Acc:NP_990171]	395644
gga-miR-26a-5p	XM_413755	ENSGALG00000003427	ENSGALT00000005420	ensembl	USP3	ubiquitin specific peptidase 3 [Source:HGNC Symbol;Acc:HGNC:12626]	415369
gga-miR-26a-5p	XM_413859	ENSGALG00000006534	ENSGALT00000010558	ensembl	PEX11A	peroxisomal biogenesis factor 11 alpha [Source:HGNC Symbol;Acc:HGNC:8852]	415486
gga-miR-26a-5p	XM_413881	ENSGALG00000007012	ENSGALT00000011347	ensembl	ARRDC4	arrestin domain containing 4 [Source:HGNC Symbol;Acc:HGNC:28087]	415509
gga-miR-26a-5p	XM_414298	ENSGALG00000004722	ENSGALT00000007519	ensembl	ASPN	asporin [Source:HGNC Symbol;Acc:HGNC:14872]	415954
gga-miR-26a-5p	XM_414433	ENSGALG00000007862	ENSGALT00000012761	ensembl	CNTN3	contactin 3 (plasmacytoma associated) [Source:HGNC Symbol;Acc:HGNC:2173]	416101
gga-miR-26a-5p	XM_415176	ENSGALG00000014531	ENSGALT00000023447	ensembl	HECTD4	HECT domain containing E3 ubiquitin protein ligase 4 [Source:HGNC Symbol;Acc:HGNC:26611]	101747714
gga-miR-26a-5p	XM_415176	ENSGALG00000014531	ENSGALT00000023447	ensembl	HECTD4	HECT domain containing E3 ubiquitin protein ligase 4 [Source:HGNC Symbol;Acc:HGNC:26611]	426582
gga-miR-26a-5p	XM_415176	ENSGALG00000014531	ENSGALT00000023447	ensembl	HECTD4	HECT domain containing E3 ubiquitin protein ligase 4 [Source:HGNC Symbol;Acc:HGNC:26611]	101752004
gga-miR-26a-5p	XM_415193	ENSGALG00000005189	ENSGALT00000008337	ensembl	ANKRD13A	ankyrin repeat domain 13A [Source:HGNC Symbol;Acc:HGNC:21268]	416902
gga-miR-26a-5p	XM_415244	ENSGALG00000006695	ENSGALT00000010819	ensembl	BCR	breakpoint cluster region [Source:HGNC Symbol;Acc:HGNC:1014]	416952
gga-miR-26a-5p	XM_415247	ENSGALG00000006728	ENSGALT00000010884	ensembl			395496
gga-miR-26a-5p	XM_415317	ENSGALG00000008238	ENSGALT00000013406	ensembl	MED13L	mediator complex subunit 13-like [Source:HGNC Symbol;Acc:HGNC:22962]	417027
gga-miR-26a-5p	XM_415415	ENSGALG00000001797	ENSGALT00000002770	ensembl	GPSM1	G-protein signaling modulator 1 [Source:HGNC Symbol;Acc:HGNC:17858]	417132
gga-miR-26a-5p	XM_415663	ENSGALG00000003426	ENSGALT00000005419	ensembl	RHBDL3	rhomboid, veinlet-like 3 (Drosophila) [Source:HGNC Symbol;Acc:HGNC:16502]	417411
gga-miR-26a-5p	XM_415673	ENSGALG00000003590	ENSGALT00000034629	ensembl	C17orf58	chromosome 17 open reading frame 58 [Source:HGNC Symbol;Acc:HGNC:27568]	417421
gga-miR-26a-5p	XM_415686	ENSGALG00000028440	ENSGALT00000043824	ensembl	GNA13	guanine nucleotide binding protein (G protein), alpha 13 [Source:HGNC Symbol;Acc:HGNC:4381]	417434
gga-miR-26a-5p	XM_415711	ENSGALG00000021694	ENSGALT00000001368	ensembl		Uncharacterized protein [Source:UniProtKB/TrEMBL;Acc:F1NE56]	417463
gga-miR-26a-5p	XM_415832	ENSGALG00000021572	ENSGALT00000034909	ensembl	SSH2	slingshot protein phosphatase 2 [Source:HGNC Symbol;Acc:HGNC:30580]	417586
gga-miR-26a-5p	XM_416167	ENSGALG00000011531	ENSGALT00000038231	ensembl	APAF1	apoptotic peptidase activating factor 1 [Source:HGNC Symbol;Acc:HGNC:576]	417926
gga-miR-26a-5p	XM_416426	ENSGALG00000013205	ENSGALT00000021571	ensembl	ETNK1	ethanolamine kinase 1 [Source:HGNC Symbol;Acc:HGNC:24649]	418196
gga-miR-26a-5p	XM_416472	ENSGALG00000006324	ENSGALT00000010225	ensembl	PFKFB3	6-phosphofructo-2-kinase/fructose-2,6-biphosphatase 3 [Source:HGNC Symbol;Acc:HGNC:8874]	418247
gga-miR-26a-5p	XM_416618	ENSGALG00000015344	ENSGALT00000024762	ensembl	NXPE3	neurexophilin and PC-esterase domain family, member 3 [Source:HGNC Symbol;Acc:HGNC:28238]	418403
gga-miR-26a-5p	XM_416681	ENSGALG00000015701	ENSGALT00000030382	ensembl		Uncharacterized protein [Source:UniProtKB/TrEMBL;Acc:F1NSL7]	418473
gga-miR-26a-5p	XM_416746	ENSGALG00000016185	ENSGALT00000026078	ensembl	SLC37A1	solute carrier family 37 (glucose-6-phosphate transporter), member 1 [Source:HGNC Symbol;Acc:HGNC:11024]	418537
gga-miR-26a-5p	XM_416773	ENSGALG00000016236	ENSGALT00000026178	ensembl		Ubiquitin carboxyl-terminal hydrolase [Source:UniProtKB/TrEMBL;Acc:E1BWJ5]	418569
gga-miR-26a-5p	XM_416866	ENSGALG00000016702	ENSGALT00000026955	ensembl	PPP2R3B	protein phosphatase 2, regulatory subunit B'', beta [Source:HGNC Symbol;Acc:HGNC:13417]	418670
gga-miR-26a-5p	XM_416938	ENSGALG00000016823	ENSGALT00000027160	ensembl		Uncharacterized protein [Source:UniProtKB/TrEMBL;Acc:F1P3E8]	418739
gga-miR-26a-5p	XM_416995	ENSGALG00000016908	ENSGALT00000027329	ensembl	PCDH9	protocadherin 9 [Source:HGNC Symbol;Acc:HGNC:8661]	418800
gga-miR-26a-5p	XM_417842	ENSGALG00000004249	ENSGALT00000006759	ensembl	GRHL3	grainyhead-like 3 (Drosophila) [Source:HGNC Symbol;Acc:HGNC:25839]	419695
gga-miR-26a-5p	XM_417985	ENSGALG00000001264	ENSGALT00000001931	ensembl	PLXNA2	plexin A2 [Source:HGNC Symbol;Acc:HGNC:9100]	419857
gga-miR-26a-5p	XM_417997	ENSGALG00000026182	ENSGALT00000045948	ensembl	CTTNBP2NL	CTTNBP2 N-terminal like [Source:HGNC Symbol;Acc:HGNC:25330]	419870
gga-miR-26a-5p	XM_418546	ENSGALG00000006336	ENSGALT00000010241	ensembl	PAXIP1	PAX interacting (with transcription-activation domain) protein 1 [Source:HGNC Symbol;Acc:HGNC:8624]	420441
gga-miR-26a-5p	XM_418573	ENSGALG00000007169	ENSGALT00000011610	ensembl	EPC1	enhancer of polycomb homolog 1 (Drosophila) [Source:HGNC Symbol;Acc:HGNC:19876]	420471
gga-miR-26a-5p	XM_418643	ENSGALG00000009017	ENSGALT00000014669	ensembl	STEAP2	STEAP family member 2, metalloreductase [Source:HGNC Symbol;Acc:HGNC:17885]	420541
gga-miR-26a-5p	XM_418686	ENSGALG00000010718	ENSGALT00000017442	ensembl	THSD7A	thrombospondin, type I, domain containing 7A [Source:HGNC Symbol;Acc:HGNC:22207]	420585
gga-miR-26a-5p	XM_418721	ENSGALG00000010988	ENSGALT00000017898	ensembl	MPP6	membrane protein, palmitoylated 6 (MAGUK p55 subfamily member 6) [Source:HGNC Symbol;Acc:HGNC:18167]	420622
gga-miR-26a-5p	XM_418879	ENSGALG00000012405	ENSGALT00000020263	ensembl	EZH2	enhancer of zeste 2 polycomb repressive complex 2 subunit [Source:HGNC Symbol;Acc:HGNC:3527]	420784
gga-miR-26a-5p	XM_418913	ENSGALG00000012670	ENSGALT00000020679	ensembl	NRSN1	neurensin 1 [Source:HGNC Symbol;Acc:HGNC:17881]	420822
gga-miR-26a-5p	XM_418993	ENSGALG00000012898	ENSGALT00000021033	ensembl	KIAA1468	KIAA1468 [Source:HGNC Symbol;Acc:HGNC:29289]	420907
gga-miR-26a-5p	XM_419226	ENSGALG00000015503	ENSGALT00000024998	ensembl	GGH	gamma-glutamyl hydrolase (conjugase, folylpolygammaglutamyl hydrolase) [Source:HGNC Symbol;Acc:HGNC:4248]	421144
gga-miR-26a-5p	XM_419357	ENSGALG00000008944	ENSGALT00000014542	ensembl	FBXO11	F-box protein 11 [Source:HGNC Symbol;Acc:HGNC:13590]	421289
gga-miR-26a-5p	XM_419376	ENSGALG00000009130	ENSGALT00000014863	ensembl		Uncharacterized protein [Source:UniProtKB/TrEMBL;Acc:E1BYP8]	421311
gga-miR-26a-5p	XM_419498	ENSGALG00000027871	ENSGALT00000043313	ensembl	MAD2L1BP	MAD2L1 binding protein [Source:HGNC Symbol;Acc:HGNC:21059]	421448
gga-miR-26a-5p	XM_419561	ENSGALG00000011005	ENSGALT00000017920	ensembl	KCNK1	potassium channel, two pore domain subfamily K, member 1 [Source:HGNC Symbol;Acc:HGNC:6272]	421519
gga-miR-26a-5p	XM_419697	ENSGALG00000013736	ENSGALT00000022322	ensembl	TULP4	tubby like protein 4 [Source:HGNC Symbol;Acc:HGNC:15530]	421658
gga-miR-26a-5p	XM_419835	ENSGALG00000015733	ENSGALT00000025373	ensembl	MDN1	midasin AAA ATPase 1 [Source:HGNC Symbol;Acc:HGNC:18302]	421811
gga-miR-26a-5p	XM_421139	ENSGALG00000008595	ENSGALT00000013997	ensembl	RTF1	RTF1 homolog, Paf1/RNA polymerase II complex component [Source:HGNC Symbol;Acc:HGNC:28996]	423215
gga-miR-26a-5p	XM_421216	ENSGALG00000009838	ENSGALT00000015995	ensembl	AQR	aquarius intron-binding spliceosomal factor [Source:HGNC Symbol;Acc:HGNC:29513]	423296
gga-miR-26a-5p	XM_421418	ENSGALG00000011893	ENSGALT00000019409	ensembl	SLC38A6	solute carrier family 38, member 6 [Source:HGNC Symbol;Acc:HGNC:19863]	423519
gga-miR-26a-5p	XM_421555	ENSGALG00000003634	ENSGALT00000005757	ensembl	PTEN	phosphatase and tensin homolog [Source:HGNC Symbol;Acc:HGNC:9588]	423675
gga-miR-26a-5p	XM_421754	ENSGALG00000008581	ENSGALT00000013972	ensembl	DUSP5	dual specificity phosphatase 5 [Source:HGNC Symbol;Acc:HGNC:3071]	423890
gga-miR-26a-5p	XM_421759	ENSGALG00000008870	ENSGALT00000014409	ensembl	ZDHHC6	zinc finger, DHHC-type containing 6 [Source:HGNC Symbol;Acc:HGNC:19160]	423897
gga-miR-26a-5p	XM_421857	ENSGALG00000002789	ENSGALT00000004407	ensembl	MAP2	microtubule-associated protein 2 [Source:HGNC Symbol;Acc:HGNC:6839]	424001
gga-miR-26a-5p	XM_421938	ENSGALG00000008373	ENSGALT00000013642	ensembl	STRADB	STE20-related kinase adaptor beta [Source:HGNC Symbol;Acc:HGNC:13205]	424083
gga-miR-26a-5p	XM_421991	ENSGALG00000009283	ENSGALT00000015103	ensembl	KIAA1715	KIAA1715 [Source:HGNC Symbol;Acc:HGNC:21610]	424141
gga-miR-26a-5p	XM_422111	ENSGALG00000012067	ENSGALT00000019713	ensembl	LMLN	leishmanolysin-like (metallopeptidase M8 family) [Source:HGNC Symbol;Acc:HGNC:15991]	424264
gga-miR-26a-5p	XM_422154	ENSGALG00000012453	ENSGALT00000020355	ensembl	EPC2	enhancer of polycomb homolog 2 (Drosophila) [Source:HGNC Symbol;Acc:HGNC:24543]	424309
gga-miR-26a-5p	XM_422186	ENSGALG00000002106	ENSGALT00000003286	ensembl	CLCC1	chloride channel CLIC-like 1 [Source:HGNC Symbol;Acc:HGNC:29675]	424343
gga-miR-26a-5p	XM_422625	ENSGALG00000005206	ENSGALT00000008360	ensembl	ACSL3	acyl-CoA synthetase long-chain family member 3 [Source:HGNC Symbol;Acc:HGNC:3570]	424810
gga-miR-26a-5p	XM_422671	ENSGALG00000006426	ENSGALT00000010372	ensembl	PAK2	p21 protein (Cdc42/Rac)-activated kinase 2 [Source:HGNC Symbol;Acc:HGNC:8591]	424860
gga-miR-26a-5p	XM_422763	ENSGALG00000008545	ENSGALT00000013921	ensembl	SENP5	SUMO1/sentrin specific peptidase 5 [Source:HGNC Symbol;Acc:HGNC:28407]	424955
gga-miR-26a-5p	XM_423746	ENSGALG00000013399	ENSGALT00000021853	ensembl	CELSR1	cadherin, EGF LAG seven-pass G-type receptor 1 [Source:HGNC Symbol;Acc:HGNC:1850]	426068
gga-miR-26a-5p	XM_423748	ENSGALG00000014627	ENSGALT00000023578	ensembl	FRMD4B	FERM domain containing 4B [Source:HGNC Symbol;Acc:HGNC:24886]	426071
gga-miR-26a-5p	XM_424236	ENSGALG00000014551	ENSGALT00000015796	ensembl		Uncharacterized protein [Source:UniProtKB/TrEMBL;Acc:F1NYM4]	426193
gga-miR-26a-5p	XM_424236	ENSGALG00000014551	ENSGALT00000015796	ensembl		Uncharacterized protein [Source:UniProtKB/TrEMBL;Acc:F1NYM4]	426599
gga-miR-26a-5p	XM_424389	ENSGALG00000003264	ENSGALT00000005167	ensembl	DDHD2	DDHD domain containing 2 [Source:HGNC Symbol;Acc:HGNC:29106]	426777
gga-miR-26a-5p	XM_424697	ENSGALG00000014650	ENSGALT00000023611	ensembl	POLR3G	polymerase (RNA) III (DNA directed) polypeptide G (32kD) [Source:HGNC Symbol;Acc:HGNC:30075]	427105
gga-miR-26a-5p	XM_424734	ENSGALG00000014718	ENSGALT00000023732	ensembl	MAP3K1	mitogen-activated protein kinase kinase kinase 1, E3 ubiquitin protein ligase [Source:HGNC Symbol;Acc:HGNC:6848]	427144
gga-miR-26a-5p	XM_424749	ENSGALG00000014751	ENSGALT00000023786	ensembl	ADAMTS6	ADAM metallopeptidase with thrombospondin type 1 motif, 6 [Source:HGNC Symbol;Acc:HGNC:222]	427160
gga-miR-26a-5p	XM_424846	ENSGALG00000015180	ENSGALT00000024496	ensembl	PSAT1	phosphoserine aminotransferase 1 [Source:HGNC Symbol;Acc:HGNC:19129]	427263
gga-miR-26a-5p	XM_424965	ENSGALG00000027140	ENSGALT00000044076	ensembl	MARVELD2	MARVEL domain containing 2 [Source:HGNC Symbol;Acc:HGNC:26401]	427393
gga-miR-26a-5p	XM_425252	ENSGALG00000007278	ENSGALT00000011793	ensembl	GRIN2A	glutamate receptor, ionotropic, N-methyl D-aspartate 2A [Source:HGNC Symbol;Acc:HGNC:4585]	427678
gga-miR-26a-5p	XM_425638	ENSGALG00000017104	ENSGALT00000027628	ensembl	CDK8	cyclin-dependent kinase 8 [Source:HGNC Symbol;Acc:HGNC:1779]	428080
gga-miR-26a-5p	XM_425925	ENSGALG00000015673	ENSGALT00000025275	ensembl	ZFHX4	zinc finger homeobox 4 [Source:HGNC Symbol;Acc:HGNC:30939]	395904
gga-miR-26a-5p	XM_426137	ENSGALG00000010705	ENSGALT00000017414	ensembl	ZBTB18	zinc finger and BTB domain containing 18 [Source:HGNC Symbol;Acc:HGNC:13030]	428580
gga-miR-26a-5p	XM_426289	ENSGALG00000009758	ENSGALT00000015877	ensembl	SLC7A11	solute carrier family 7 (anionic amino acid transporter light chain, xc- system), member 11 [Source:HGNC Symbol;Acc:HGNC:11059]	428731
gga-miR-26a-5p	XM_426424	ENSGALG00000008453	ENSGALT00000032651	ensembl		Metalloendopeptidase [Source:UniProtKB/TrEMBL;Acc:F1NBZ8]	428867
gga-miR-26a-5p	XM_426439	ENSGALG00000009992	ENSGALT00000016236	ensembl	ARHGAP5	Rho GTPase activating protein 5 [Source:HGNC Symbol;Acc:HGNC:675]	428883
gga-miR-26a-5p	XM_426573	ENSGALG00000023439	ENSGALT00000038760	ensembl	DFNB59	deafness, autosomal recessive 59 [Source:HGNC Symbol;Acc:HGNC:29502]	429015
gga-miR-26a-5p	XM_426713	ENSGALG00000009170	ENSGALT00000014937	ensembl	NCEH1	neutral cholesterol ester hydrolase 1 [Source:HGNC Symbol;Acc:HGNC:29260]	429158
gga-miR-26a-5p	XM_429174	ENSGALG00000015451	ENSGALT00000024915	ensembl	ZNF462	zinc finger protein 462 [Source:HGNC Symbol;Acc:HGNC:21684]	431622
gga-miR-26a-5p	XM_429193	ENSGALG00000010161	ENSGALT00000016523	ensembl	DMRT3	doublesex and mab-3 related transcription factor 3 [Source:HGNC Symbol;Acc:HGNC:13909]	431641
gga-miR-27b-3p	XM_413719	ENSGALG00000002317	ENSGALT00000003644	ensembl	SORD	sorbitol dehydrogenase [Source:HGNC Symbol;Acc:HGNC:11184]	415332
gga-miR-27b-3p	XM_413798	ENSGALG00000004527	ENSGALT00000007209	ensembl	UNC13C	unc-13 homolog C (C. elegans) [Source:HGNC Symbol;Acc:HGNC:23149]	415413
gga-miR-27b-3p	XM_413838	ENSGALG00000026607	ENSGALT00000044915	ensembl	C15orf40	chromosome 15 open reading frame 40 [Source:HGNC Symbol;Acc:HGNC:28443]	415460
gga-miR-27b-3p	XM_413848	ENSGALG00000006399	ENSGALT00000010330	ensembl	MESDC1	mesoderm development candidate 1 [Source:HGNC Symbol;Acc:HGNC:13519]	415473
gga-miR-27b-3p	XM_413854	ENSGALG00000006445	ENSGALT00000010400	ensembl	ARNT2	aryl-hydrocarbon receptor nuclear translocator 2 [Source:HGNC Symbol;Acc:HGNC:16876]	415481
gga-miR-27b-3p	XM_413881	ENSGALG00000007012	ENSGALT00000011347	ensembl	ARRDC4	arrestin domain containing 4 [Source:HGNC Symbol;Acc:HGNC:28087]	415509
gga-miR-27b-3p	XM_414152	ENSGALG00000005178	ENSGALT00000008318	ensembl	CA7	carbonic anhydrase VII [Source:HGNC Symbol;Acc:HGNC:1381]	415791
gga-miR-27b-3p	XM_414428	ENSGALG00000027845	ENSGALT00000046181	ensembl	RYBP	RING1 and YY1 binding protein [Source:HGNC Symbol;Acc:HGNC:10480]	416095
gga-miR-27b-3p	XM_414455	ENSGALG00000008473	ENSGALT00000013808	ensembl	PLXND1	plexin D1 [Source:HGNC Symbol;Acc:HGNC:9107]	416124
gga-miR-27b-3p	XM_414567	ENSGALG00000003818	ENSGALT00000006053	ensembl	CYFIP2	cytoplasmic FMR1 interacting protein 2 [Source:HGNC Symbol;Acc:HGNC:13760]	416246
gga-miR-27b-3p	XM_414688	ENSGALG00000023920	ENSGALT00000023235	ensembl	PHYKPL	5-phosphohydroxy-L-lysine phospho-lyase [Source:HGNC Symbol;Acc:HGNC:28249]	416374
gga-miR-27b-3p	XM_414927	ENSGALG00000007149	ENSGALT00000011578	ensembl	CYTH3	cytohesin 3 [Source:HGNC Symbol;Acc:HGNC:9504]	416626
gga-miR-27b-3p	XM_414931	ENSGALG00000007167	ENSGALT00000011608	ensembl	CLEC16A	C-type lectin domain family 16, member A [Source:HGNC Symbol;Acc:HGNC:29013]	416632
gga-miR-27b-3p	XM_415116	ENSGALG00000003325	ENSGALT00000005265	ensembl	SETD8	SET domain containing (lysine methyltransferase) 8 [Source:HGNC Symbol;Acc:HGNC:29489]	416825
gga-miR-27b-3p	XM_415176	ENSGALG00000014531	ENSGALT00000023447	ensembl	HECTD4	HECT domain containing E3 ubiquitin protein ligase 4 [Source:HGNC Symbol;Acc:HGNC:26611]	101747714
gga-miR-27b-3p	XM_415176	ENSGALG00000014531	ENSGALT00000023447	ensembl	HECTD4	HECT domain containing E3 ubiquitin protein ligase 4 [Source:HGNC Symbol;Acc:HGNC:26611]	426582
gga-miR-27b-3p	XM_415176	ENSGALG00000014531	ENSGALT00000023447	ensembl	HECTD4	HECT domain containing E3 ubiquitin protein ligase 4 [Source:HGNC Symbol;Acc:HGNC:26611]	101752004
gga-miR-27b-3p	XM_415198	ENSGALG00000005595	ENSGALT00000008976	ensembl	HPS4	Hermansky-Pudlak syndrome 4 [Source:HGNC Symbol;Acc:HGNC:15844]	416907
gga-miR-27b-3p	XM_415254	ENSGALG00000006898	ENSGALT00000011172	ensembl	EIF4ENIF1	eukaryotic translation initiation factor 4E nuclear import factor 1 [Source:HGNC Symbol;Acc:HGNC:16687]	416961
gga-miR-27b-3p	XM_415263	ENSGALG00000026722	ENSGALT00000045275	ensembl	UNC119B	unc-119 lipid binding chaperone B [Source:HGNC Symbol;Acc:HGNC:16488]	416970
gga-miR-27b-3p	XM_415418	ENSGALG00000001964	ENSGALT00000003045	ensembl	INPP5E	inositol polyphosphate-5-phosphatase, 72 kDa [Source:HGNC Symbol;Acc:HGNC:21474]	417135
gga-miR-27b-3p	XM_415449	ENSGALG00000003500	ENSGALT00000005537	ensembl	TSC1	tuberous sclerosis 1 [Source:HGNC Symbol;Acc:HGNC:12362]	417166
gga-miR-27b-3p	XM_415461	ENSGALG00000028635	ENSGALT00000044788	ensembl	AIF1L	allograft inflammatory factor 1-like [Source:HGNC Symbol;Acc:HGNC:28904]	417179
gga-miR-27b-3p	XM_415522	ENSGALG00000007079	ENSGALT00000011469	ensembl	PAPPA	pregnancy-associated plasma protein A, pappalysin 1 [Source:HGNC Symbol;Acc:HGNC:8602]	417245
gga-miR-27b-3p	XM_415545	ENSGALG00000008859	ENSGALT00000014391	ensembl	WDR31	WD repeat domain 31 [Source:HGNC Symbol;Acc:HGNC:21421]	417271
gga-miR-27b-3p	XM_415686	ENSGALG00000028440	ENSGALT00000043824	ensembl	GNA13	guanine nucleotide binding protein (G protein), alpha 13 [Source:HGNC Symbol;Acc:HGNC:4381]	417434
gga-miR-27b-3p	XM_415829	ENSGALG00000004082	ENSGALT00000006491	ensembl	TAOK1	TAO kinase 1 [Source:HGNC Symbol;Acc:HGNC:29259]	417583
gga-miR-27b-3p	XM_415914	ENSGALG00000005660	ENSGALT00000009081	ensembl	NF1	neurofibromin 1 [Source:HGNC Symbol;Acc:HGNC:7765]	396085
gga-miR-27b-3p	XM_416167	ENSGALG00000011531	ENSGALT00000038231	ensembl	APAF1	apoptotic peptidase activating factor 1 [Source:HGNC Symbol;Acc:HGNC:576]	417926
gga-miR-27b-3p	XM_416367	ENSGALG00000012936	ENSGALT00000021101	ensembl	KIAA1551	KIAA1551 [Source:HGNC Symbol;Acc:HGNC:25559]	418136
gga-miR-27b-3p	XM_416596	ENSGALG00000015240	ENSGALT00000024592	ensembl	CPOX	coproporphyrinogen oxidase [Source:HGNC Symbol;Acc:HGNC:2321]	418377
gga-miR-27b-3p	XM_416715	ENSGALG00000016006	ENSGALT00000025788	ensembl	ITSN1	intersectin 1 (SH3 domain protein) [Source:HGNC Symbol;Acc:HGNC:6183]	418506
gga-miR-27b-3p	XM_416741	ENSGALG00000016148	ENSGALT00000026021	ensembl	C2CD2	C2 calcium-dependent domain containing 2 [Source:HGNC Symbol;Acc:HGNC:1266]	418532
gga-miR-27b-3p	XM_416776	ENSGALG00000016238	ENSGALT00000026181	ensembl	MED14	mediator complex subunit 14 [Source:HGNC Symbol;Acc:HGNC:2370]	418572
gga-miR-27b-3p	XM_416787	ENSGALG00000016284	ENSGALT00000026255	ensembl	TAB3	TGF-beta activated kinase 1/MAP3K7 binding protein 3 [Source:HGNC Symbol;Acc:HGNC:30681]	418588
gga-miR-27b-3p	XM_416852	ENSGALG00000016629	ENSGALT00000030281	ensembl	PRKX	protein kinase, X-linked [Source:HGNC Symbol;Acc:HGNC:9441]	418656
gga-miR-27b-3p	XM_417157	ENSGALG00000017155	ENSGALT00000027707	ensembl	C11orf87	chromosome 11 open reading frame 87 [Source:HGNC Symbol;Acc:HGNC:33788]	418964
gga-miR-27b-3p	XM_417279	ENSGALG00000000755	ENSGALT00000031372	ensembl	ACER3	alkaline ceramidase 3 [Source:HGNC Symbol;Acc:HGNC:16066]	419087
gga-miR-27b-3p	XM_417289	ENSGALG00000006700	ENSGALT00000010831	ensembl	PROSER2	proline and serine rich 2 [Source:HGNC Symbol;Acc:HGNC:23728]	419101
gga-miR-27b-3p	XM_417628	ENSGALG00000004005	ENSGALT00000006382	ensembl		Uncharacterized protein [Source:UniProtKB/TrEMBL;Acc:F1P331]	419471
gga-miR-27b-3p	XM_417783	ENSGALG00000002499	ENSGALT00000003942	ensembl			419635
gga-miR-27b-3p	XM_417826	ENSGALG00000003879	ENSGALT00000006168	ensembl	MFSD2A	major facilitator superfamily domain containing 2A [Source:HGNC Symbol;Acc:HGNC:25897]	419679
gga-miR-27b-3p	XM_417843	ENSGALG00000004268	ENSGALT00000006787	ensembl	NIPAL3	NIPA-like domain containing 3 [Source:HGNC Symbol;Acc:HGNC:25233]	419697
gga-miR-27b-3p	XM_417872	ENSGALG00000001331	ENSGALT00000002027	ensembl	ST14	suppression of tumorigenicity 14 (colon carcinoma) [Source:HGNC Symbol;Acc:HGNC:11344]	419731
gga-miR-27b-3p	XM_417972	ENSGALG00000000816	ENSGALT00000001189	ensembl			419843
gga-miR-27b-3p	XM_418244	ENSGALG00000024273	ENSGALT00000040985	ensembl	PGPEP1	pyroglutamyl-peptidase I [Source:HGNC Symbol;Acc:HGNC:13568]	420127
gga-miR-27b-3p	XM_418283	ENSGALG00000015553	ENSGALT00000025075	ensembl	ARFGEF1	ADP-ribosylation factor guanine nucleotide-exchange factor 1 (brefeldin A-inhibited) [Source:HGNC Symbol;Acc:HGNC:15772]	420170
gga-miR-27b-3p	XM_418287	ENSGALG00000015574	ENSGALT00000025131	ensembl	SLCO5A1	solute carrier organic anion transporter family, member 5A1 [Source:HGNC Symbol;Acc:HGNC:19046]	420174
gga-miR-27b-3p	XM_418294	ENSGALG00000015632	ENSGALT00000036680	ensembl	TRPA1	transient receptor potential cation channel, subfamily A, member 1 [Source:HGNC Symbol;Acc:HGNC:497]	420180
gga-miR-27b-3p	XM_418326	ENSGALG00000015905	ENSGALT00000025631	ensembl		Uncharacterized protein [Source:UniProtKB/TrEMBL;Acc:F1NX29]	420216
gga-miR-27b-3p	XM_418334	ENSGALG00000015940	ENSGALT00000025689	ensembl	TMEM67	transmembrane protein 67 [Source:HGNC Symbol;Acc:HGNC:28396]	420224
gga-miR-27b-3p	XM_418454	ENSGALG00000016378	ENSGALT00000026417	ensembl	ZHX1	zinc fingers and homeoboxes 1 [Source:HGNC Symbol;Acc:HGNC:12871]	420347
gga-miR-27b-3p	XM_418575	ENSGALG00000007254	ENSGALT00000011742	ensembl	ARHGAP12	Rho GTPase activating protein 12 [Source:HGNC Symbol;Acc:HGNC:16348]	420473
gga-miR-27b-3p	XM_418643	ENSGALG00000009017	ENSGALT00000014669	ensembl	STEAP2	STEAP family member 2, metalloreductase [Source:HGNC Symbol;Acc:HGNC:17885]	420541
gga-miR-27b-3p	XM_418652	ENSGALG00000009394	ENSGALT00000015304	ensembl	ANKIB1	ankyrin repeat and IBR domain containing 1 [Source:HGNC Symbol;Acc:HGNC:22215]	420550
gga-miR-27b-3p	XM_418678	ENSGALG00000010699	ENSGALT00000017402	ensembl	MIOS	missing oocyte, meiosis regulator, homolog (Drosophila) [Source:HGNC Symbol;Acc:HGNC:21905]	420577
gga-miR-27b-3p	XM_418721	ENSGALG00000010988	ENSGALT00000017898	ensembl	MPP6	membrane protein, palmitoylated 6 (MAGUK p55 subfamily member 6) [Source:HGNC Symbol;Acc:HGNC:18167]	420622
gga-miR-27b-3p	XM_418744	ENSGALG00000011248	ENSGALT00000018348	ensembl	PLCL2	phospholipase C-like 2 [Source:HGNC Symbol;Acc:HGNC:9064]	420645
gga-miR-27b-3p	XM_418762	ENSGALG00000011474	ENSGALT00000018707	ensembl	OSBPL10	oxysterol binding protein-like 10 [Source:HGNC Symbol;Acc:HGNC:16395]	420663
gga-miR-27b-3p	XM_418787	ENSGALG00000011678	ENSGALT00000019087	ensembl	DNAJC13	DnaJ (Hsp40) homolog, subfamily C, member 13 [Source:HGNC Symbol;Acc:HGNC:30343]	420688
gga-miR-27b-3p	XM_418832	ENSGALG00000012083	ENSGALT00000019739	ensembl	GPR141	G protein-coupled receptor 141 [Source:HGNC Symbol;Acc:HGNC:19997]	420733
gga-miR-27b-3p	XM_418841	ENSGALG00000012158	ENSGALT00000019858	ensembl		Uncharacterized protein [Source:UniProtKB/TrEMBL;Acc:E1BUZ4]	420743
gga-miR-27b-3p	XM_418852	ENSGALG00000012235	ENSGALT00000019978	ensembl	NEUROD6	neuronal differentiation 6 [Source:HGNC Symbol;Acc:HGNC:13804]	420754
gga-miR-27b-3p	XM_419226	ENSGALG00000015503	ENSGALT00000024998	ensembl	GGH	gamma-glutamyl hydrolase (conjugase, folylpolygammaglutamyl hydrolase) [Source:HGNC Symbol;Acc:HGNC:4248]	421144
gga-miR-27b-3p	XM_419478	ENSGALG00000025818	ENSGALT00000045776	ensembl	KCNK5	potassium channel, two pore domain subfamily K, member 5 [Source:HGNC Symbol;Acc:HGNC:6280]	421424
gga-miR-27b-3p	XM_419498	ENSGALG00000027871	ENSGALT00000043313	ensembl	MAD2L1BP	MAD2L1 binding protein [Source:HGNC Symbol;Acc:HGNC:21059]	421448
gga-miR-27b-3p	XM_419576	ENSGALG00000011091	ENSGALT00000018070	ensembl	NUP133	nucleoporin 133kDa [Source:HGNC Symbol;Acc:HGNC:18016]	421535
gga-miR-27b-3p	XM_419716	ENSGALG00000013834	ENSGALT00000022449	ensembl	CCDC28A	coiled-coil domain containing 28A [Source:HGNC Symbol;Acc:HGNC:21098]	421679
gga-miR-27b-3p	XM_419729	ENSGALG00000013941	ENSGALT00000022595	ensembl	PDE7B	phosphodiesterase 7B [Source:HGNC Symbol;Acc:HGNC:8792]	421692
gga-miR-27b-3p	XM_419735	ENSGALG00000013987	ENSGALT00000022662	ensembl	EYA4	EYA transcriptional coactivator and phosphatase 4 [Source:HGNC Symbol;Acc:HGNC:3522]	395716
gga-miR-27b-3p	XM_419743	ENSGALG00000014013	ENSGALT00000022702	ensembl	ARHGAP18	Rho GTPase activating protein 18 [Source:HGNC Symbol;Acc:HGNC:21035]	421706
gga-miR-27b-3p	XM_419762	ENSGALG00000014878	ENSGALT00000024007	ensembl	MAN1A1	mannosidase, alpha, class 1A, member 1 [Source:HGNC Symbol;Acc:HGNC:6821]	421726
gga-miR-27b-3p	XM_419763	ENSGALG00000014881	ENSGALT00000024010	ensembl	FAM184A	family with sequence similarity 184, member A [Source:HGNC Symbol;Acc:HGNC:20991]	421727
gga-miR-27b-3p	XM_419771	ENSGALG00000014940	ENSGALT00000024100	ensembl	ZUFSP	zinc finger with UFM1-specific peptidase domain [Source:HGNC Symbol;Acc:HGNC:21224]	421739
gga-miR-27b-3p	XM_419779	ENSGALG00000014979	ENSGALT00000024165	ensembl	FRK	fyn-related Src family tyrosine kinase [Source:HGNC Symbol;Acc:HGNC:3955]	421747
gga-miR-27b-3p	XM_419827	ENSGALG00000015517	ENSGALT00000025017	ensembl	KLHL32	kelch-like family member 32 [Source:HGNC Symbol;Acc:HGNC:21221]	421801
gga-miR-27b-3p	XM_419835	ENSGALG00000015733	ENSGALT00000025373	ensembl	MDN1	midasin AAA ATPase 1 [Source:HGNC Symbol;Acc:HGNC:18302]	421811
gga-miR-27b-3p	XM_419844	ENSGALG00000019917	ENSGALT00000031680	ensembl	SPACA1	sperm acrosome associated 1 [Source:HGNC Symbol;Acc:HGNC:14967]	421820
gga-miR-27b-3p	XM_419862	ENSGALG00000015854	ENSGALT00000025559	ensembl	PGM3	phosphoglucomutase 3 [Source:HGNC Symbol;Acc:HGNC:8907]	421841
gga-miR-27b-3p	XM_419923	ENSGALG00000016356	ENSGALT00000026386	ensembl	TDRP	testis development related protein [Source:HGNC Symbol;Acc:HGNC:26951]	421905
gga-miR-27b-3p	XM_419938	ENSGALG00000028709	ENSGALT00000044995	ensembl	RNF144A	ring finger protein 144A [Source:HGNC Symbol;Acc:HGNC:20457]	421922
gga-miR-27b-3p	XM_421132	ENSGALG00000008514	ENSGALT00000013867	ensembl	DLL4	delta-like 4 (Drosophila) [Source:HGNC Symbol;Acc:HGNC:2910]	423208
gga-miR-27b-3p	XM_421248	ENSGALG00000010118	ENSGALT00000016459	ensembl	MIPOL1	mirror-image polydactyly 1 [Source:HGNC Symbol;Acc:HGNC:21460]	423331
gga-miR-27b-3p	XM_421438	ENSGALG00000012089	ENSGALT00000019746	ensembl	C14orf37	chromosome 14 open reading frame 37 [Source:HGNC Symbol;Acc:HGNC:19846]	423545
gga-miR-27b-3p	XM_421462	ENSGALG00000012282	ENSGALT00000020072	ensembl	L2HGDH	L-2-hydroxyglutarate dehydrogenase [Source:HGNC Symbol;Acc:HGNC:20499]	423573
gga-miR-27b-3p	XM_421615	ENSGALG00000005156	ENSGALT00000008280	ensembl		Uncharacterized protein [Source:UniProtKB/TrEMBL;Acc:F1NVZ2]	423740
gga-miR-27b-3p	XM_421664	ENSGALG00000006431	ENSGALT00000010382	ensembl	PANK1	pantothenate kinase 1 [Source:HGNC Symbol;Acc:HGNC:8598]	423792
gga-miR-27b-3p	XM_421754	ENSGALG00000008581	ENSGALT00000013972	ensembl	DUSP5	dual specificity phosphatase 5 [Source:HGNC Symbol;Acc:HGNC:3071]	423890
gga-miR-27b-3p	XM_421757	ENSGALG00000008795	ENSGALT00000014299	ensembl	GPAM	glycerol-3-phosphate acyltransferase, mitochondrial [Source:HGNC Symbol;Acc:HGNC:24865]	423895
gga-miR-27b-3p	XM_421965	ENSGALG00000008818	ENSGALT00000014333	ensembl	IDH1	isocitrate dehydrogenase 1 (NADP+), soluble [Source:HGNC Symbol;Acc:HGNC:5382]	424112
gga-miR-27b-3p	XM_422111	ENSGALG00000012067	ENSGALT00000019713	ensembl	LMLN	leishmanolysin-like (metallopeptidase M8 family) [Source:HGNC Symbol;Acc:HGNC:15991]	424264
gga-miR-27b-3p	XM_422186	ENSGALG00000002106	ENSGALT00000003286	ensembl	CLCC1	chloride channel CLIC-like 1 [Source:HGNC Symbol;Acc:HGNC:29675]	424343
gga-miR-27b-3p	XM_422229	ENSGALG00000003081	ENSGALT00000000626	ensembl	SUCO	SUN domain containing ossification factor [Source:HGNC Symbol;Acc:HGNC:1240]	424385
gga-miR-27b-3p	XM_422269	ENSGALG00000004213	ENSGALT00000006699	ensembl	ABL2	ABL proto-oncogene 2, non-receptor tyrosine kinase [Source:HGNC Symbol;Acc:HGNC:77]	395410
gga-miR-27b-3p	XM_422326	ENSGALG00000005597	ENSGALT00000039077	ensembl	CNN3	calponin 3, acidic [Source:HGNC Symbol;Acc:HGNC:2157]	424485
gga-miR-27b-3p	XM_422368	ENSGALG00000008722	ENSGALT00000014191	ensembl	MCOLN2	mucolipin 2 [Source:HGNC Symbol;Acc:HGNC:13357]	424531
gga-miR-27b-3p	XM_422394	ENSGALG00000009027	ENSGALT00000014688	ensembl	ST6GALNAC3	ST6 (alpha-N-acetyl-neuraminyl-2,3-beta-galactosyl-1,3)-N-acetylgalactosaminide alpha-2,6-sialyltransferase 3 [Source:HGNC Symbol;Acc:HGNC:19343]	404746
gga-miR-27b-3p	XM_422453	ENSGALG00000010444	ENSGALT00000017005	ensembl	ATPAF1	ATP synthase mitochondrial F1 complex assembly factor 1 [Source:HGNC Symbol;Acc:HGNC:18803]	424616
gga-miR-27b-3p	XM_422558	ENSGALG00000001277	ENSGALT00000001949	ensembl	STAG1	stromal antigen 1 [Source:HGNC Symbol;Acc:HGNC:11354]	424735
gga-miR-27b-3p	XM_422654	ENSGALG00000005809	ENSGALT00000009328	ensembl	SEPT2	septin 2 [Source:HGNC Symbol;Acc:HGNC:7729]	424843
gga-miR-27b-3p	XM_423669	ENSGALG00000013272	ENSGALT00000021680	ensembl	PRMT8	protein arginine methyltransferase 8 [Source:HGNC Symbol;Acc:HGNC:5188]	425989
gga-miR-27b-3p	XM_423893	ENSGALG00000000296	ENSGALT00000000388	ensembl	PCNX	pecanex homolog (Drosophila) [Source:HGNC Symbol;Acc:HGNC:19740]	426230
gga-miR-27b-3p	XM_424529	ENSGALG00000001608	ENSGALT00000002447	ensembl	UNC5D	unc-5 netrin receptor D [Source:HGNC Symbol;Acc:HGNC:18634]	426920
gga-miR-27b-3p	XM_424591	ENSGALG00000001772	ENSGALT00000002721	ensembl	MAPK8IP3	mitogen-activated protein kinase 8 interacting protein 3 [Source:HGNC Symbol;Acc:HGNC:6884]	426986
gga-miR-27b-3p	XM_424719	ENSGALG00000014699	ENSGALT00000023694	ensembl	MEGF10	multiple EGF-like-domains 10 [Source:HGNC Symbol;Acc:HGNC:29634]	427126
gga-miR-27b-3p	XM_424739	ENSGALG00000014725	ENSGALT00000023748	ensembl	PLK2	polo-like kinase 2 [Source:HGNC Symbol;Acc:HGNC:19699]	427150
gga-miR-27b-3p	XM_424747	ENSGALG00000026028	ENSGALT00000045606	ensembl	SREK1IP1	SREK1-interacting protein 1 [Source:HGNC Symbol;Acc:HGNC:26716]	427158
gga-miR-27b-3p	XM_424752	ENSGALG00000014765	ENSGALT00000023814	ensembl	TRIM23	tripartite motif containing 23 [Source:HGNC Symbol;Acc:HGNC:660]	427164
gga-miR-27b-3p	XM_424789	ENSGALG00000014923	ENSGALT00000024069	ensembl	ARHGEF28	Rho guanine nucleotide exchange factor (GEF) 28 [Source:HGNC Symbol;Acc:HGNC:30322]	427201
gga-miR-27b-3p	XM_424888	ENSGALG00000015542	ENSGALT00000025054	ensembl		Uncharacterized protein [Source:UniProtKB/TrEMBL;Acc:F1N9B6]	427306
gga-miR-27b-3p	XM_424893	ENSGALG00000015572	ENSGALT00000025105	ensembl	CCDC125	coiled-coil domain containing 125 [Source:HGNC Symbol;Acc:HGNC:28924]	427313
gga-miR-27b-3p	XM_424975	ENSGALG00000005814	ENSGALT00000009335	ensembl		Uncharacterized protein [Source:UniProtKB/TrEMBL;Acc:F1NB98]	427401
gga-miR-27b-3p	XM_425183	ENSGALG00000001239	ENSGALT00000001881	ensembl	SLC26A2	solute carrier family 26 (anion exchanger), member 2 [Source:HGNC Symbol;Acc:HGNC:10994]	427611
gga-miR-27b-3p	XM_425379	ENSGALG00000003227	ENSGALT00000005109	ensembl	RAB11FIP4	RAB11 family interacting protein 4 (class II) [Source:HGNC Symbol;Acc:HGNC:30267]	427808
gga-miR-27b-3p	XM_425414	ENSGALG00000005830	ENSGALT00000009362	ensembl	MNT	MAX network transcriptional repressor [Source:HGNC Symbol;Acc:HGNC:7188]	427840
gga-miR-27b-3p	XM_425424	ENSGALG00000008193	ENSGALT00000013344	ensembl	RELN	reelin [Source:HGNC Symbol;Acc:HGNC:9957]	427850
gga-miR-27b-3p	XM_425553	ENSGALG00000016054	ENSGALT00000025867	ensembl	KCNJ6	potassium channel, inwardly rectifying subfamily J, member 6 [Source:HGNC Symbol;Acc:HGNC:6267]	427983
gga-miR-27b-3p	XM_425633	ENSGALG00000017076	ENSGALT00000027584	ensembl	B3GLCT	beta 3-glucosyltransferase [Source:HGNC Symbol;Acc:HGNC:20207]	428075
gga-miR-27b-3p	XM_425725	ENSGALG00000007768	ENSGALT00000033524	ensembl	AURKA	aurora kinase A [Source:HGNC Symbol;Acc:HGNC:11393]	428167
gga-miR-27b-3p	XM_425925	ENSGALG00000015673	ENSGALT00000025275	ensembl	ZFHX4	zinc finger homeobox 4 [Source:HGNC Symbol;Acc:HGNC:30939]	395904
gga-miR-27b-3p	XM_425996	ENSGALG00000011145	ENSGALT00000018177	ensembl	TRIL	TLR4 interactor with leucine-rich repeats [Source:HGNC Symbol;Acc:HGNC:22200]	428436
gga-miR-27b-3p	XM_426254	ENSGALG00000004619	ENSGALT00000007354	ensembl		Uncharacterized protein [Source:UniProtKB/TrEMBL;Acc:F1NK50]	428696
gga-miR-27b-3p	XM_426289	ENSGALG00000009758	ENSGALT00000015877	ensembl	SLC7A11	solute carrier family 7 (anionic amino acid transporter light chain, xc- system), member 11 [Source:HGNC Symbol;Acc:HGNC:11059]	428731
gga-miR-27b-3p	XM_426443	ENSGALG00000010192	ENSGALT00000016569	ensembl	FBXO33	F-box protein 33 [Source:HGNC Symbol;Acc:HGNC:19833]	428887
gga-miR-27b-3p	XM_426454	ENSGALG00000010562	ENSGALT00000017187	ensembl	CEP128	centrosomal protein 128kDa [Source:HGNC Symbol;Acc:HGNC:20359]	428899
gga-miR-27b-3p	XM_426468	ENSGALG00000023025	ENSGALT00000037442	ensembl			428913
gga-miR-27b-3p	XM_426567	ENSGALG00000020869	ENSGALT00000033467	ensembl	FAM126B	family with sequence similarity 126, member B [Source:HGNC Symbol;Acc:HGNC:28593]	429010
gga-miR-27b-3p	XM_426634	ENSGALG00000005073	ENSGALT00000008131	ensembl	PDC	phosducin [Source:HGNC Symbol;Acc:HGNC:8759]	429078
gga-miR-27b-3p	XM_428222	ENSGALG00000013698	ENSGALT00000022275	ensembl	EFHD2	EF-hand domain family, member D2 [Source:HGNC Symbol;Acc:HGNC:28670]	430669
gga-miR-30a-5p	NM_214672	ENSGALG00000009719	ENSGALT00000015818	ensembl	PCDH10	protocadherin-10 precursor [Source:RefSeq peptide;Acc:NP_999837]	408048
gga-miR-30a-5p	XM_413721	ENSGALG00000002471	ENSGALT00000003900	ensembl	ZNF592	zinc finger protein 592 [Source:HGNC Symbol;Acc:HGNC:28986]	415335
gga-miR-30a-5p	XM_413889	ENSGALG00000026468	ENSGALT00000045614	ensembl	CHSY1	chondroitin sulfate synthase 1 [Source:HGNC Symbol;Acc:HGNC:17198]	415521
gga-miR-30a-5p	XM_413899	ENSGALG00000007349	ENSGALT00000011886	ensembl	RASL12	RAS-like, family 12 [Source:HGNC Symbol;Acc:HGNC:30289]	415530
gga-miR-30a-5p	XM_413911	ENSGALG00000007500	ENSGALT00000012122	ensembl	DENND4A	DENN/MADD domain containing 4A [Source:HGNC Symbol;Acc:HGNC:24321]	415541
gga-miR-30a-5p	XM_413971	ENSGALG00000000208	ENSGALT00000000276	ensembl	MCC	mutated in colorectal cancers [Source:HGNC Symbol;Acc:HGNC:6935]	415603
gga-miR-30a-5p	XM_413983	ENSGALG00000000276	ENSGALT00000000365	ensembl	FBXL17	F-box and leucine-rich repeat protein 17 [Source:HGNC Symbol;Acc:HGNC:13615]	415615
gga-miR-30a-5p	XM_414136	ENSGALG00000004729	ENSGALT00000007532	ensembl	SLC7A10	solute carrier family 7 (neutral amino acid transporter light chain, asc system), member 10 [Source:HGNC Symbol;Acc:HGNC:11058]	415774
gga-miR-30a-5p	XM_414417	ENSGALG00000007392	ENSGALT00000011955	ensembl	ADAMTS9	ADAM metallopeptidase with thrombospondin type 1 motif, 9 [Source:HGNC Symbol;Acc:HGNC:13202]	416080
gga-miR-30a-5p	XM_414437	ENSGALG00000008274	ENSGALT00000013466	ensembl	CRBN	cereblon [Source:HGNC Symbol;Acc:HGNC:30185]	416104
gga-miR-30a-5p	XM_414479	ENSGALG00000001246	ENSGALT00000001892	ensembl	PPARGC1B	peroxisome proliferator-activated receptor gamma, coactivator 1 beta [Source:HGNC Symbol;Acc:HGNC:30022]	416148
gga-miR-30a-5p	XM_414564	ENSGALG00000003723	ENSGALT00000005911	ensembl	SOX30	SRY (sex determining region Y)-box 30 [Source:HGNC Symbol;Acc:HGNC:30635]	416243
gga-miR-30a-5p	XM_414612	ENSGALG00000006026	ENSGALT00000009699	ensembl	CNOT6	CCR4-NOT transcription complex, subunit 6 [Source:HGNC Symbol;Acc:HGNC:14099]	416293
gga-miR-30a-5p	XM_414696	ENSGALG00000001766	ENSGALT00000002710	ensembl	RNF165	ring finger protein 165 [Source:HGNC Symbol;Acc:HGNC:31696]	416382
gga-miR-30a-5p	XM_414734	ENSGALG00000002981	ENSGALT00000004716	ensembl	ERCC4	excision repair cross-complementation group 4 [Source:HGNC Symbol;Acc:HGNC:3436]	416420
gga-miR-30a-5p	XM_414832	ENSGALG00000005281	ENSGALT00000008468	ensembl	LMF1	lipase maturation factor 1 [Source:HGNC Symbol;Acc:HGNC:14154]	416528
gga-miR-30a-5p	XM_415161	ENSGALG00000004550	ENSGALT00000007244	ensembl	PPTC7	PTC7 protein phosphatase homolog [Source:HGNC Symbol;Acc:HGNC:30695]	416869
gga-miR-30a-5p	XM_415233	ENSGALG00000006390	ENSGALT00000010319	ensembl	CRKL	v-crk avian sarcoma virus CT10 oncogene homolog-like [Source:HGNC Symbol;Acc:HGNC:2363]	416939
gga-miR-30a-5p	XM_415391	ENSGALG00000001225	ENSGALT00000001858	ensembl	RABGAP1	RAB GTPase activating protein 1 [Source:HGNC Symbol;Acc:HGNC:17155]	417106
gga-miR-30a-5p	XM_415569	ENSGALG00000009079	ENSGALT00000014774	ensembl	MAN1B1	mannosidase, alpha, class 1B, member 1 [Source:HGNC Symbol;Acc:HGNC:6823]	417296
gga-miR-30a-5p	XM_415649	ENSGALG00000003059	ENSGALT00000004832	ensembl	HLF	hepatic leukemia factor [Source:HGNC Symbol;Acc:HGNC:4977]	417395
gga-miR-30a-5p	XM_415679	ENSGALG00000021439	ENSGALT00000005876	ensembl		Uncharacterized protein [Source:UniProtKB/TrEMBL;Acc:F1NPN9]	100857488
gga-miR-30a-5p	XM_415679	ENSGALG00000021439	ENSGALT00000005876	ensembl		Uncharacterized protein [Source:UniProtKB/TrEMBL;Acc:F1NPN9]	417427
gga-miR-30a-5p	XM_415829	ENSGALG00000004082	ENSGALT00000006491	ensembl	TAOK1	TAO kinase 1 [Source:HGNC Symbol;Acc:HGNC:29259]	417583
gga-miR-30a-5p	XM_415853	ENSGALG00000004669	ENSGALT00000007439	ensembl	ASPA	aspartoacylase [Source:HGNC Symbol;Acc:HGNC:756]	417609
gga-miR-30a-5p	XM_415912	ENSGALG00000005567	ENSGALT00000008930	ensembl	MSI2	musashi RNA-binding protein 2 [Source:HGNC Symbol;Acc:HGNC:18585]	417667
gga-miR-30a-5p	XM_415914	ENSGALG00000005660	ENSGALT00000009081	ensembl	NF1	neurofibromin 1 [Source:HGNC Symbol;Acc:HGNC:7765]	396085
gga-miR-30a-5p	XM_416149	ENSGALG00000011342	ENSGALT00000018508	ensembl	FGD6	FYVE, RhoGEF and PH domain containing 6 [Source:HGNC Symbol;Acc:HGNC:21740]	417908
gga-miR-30a-5p	XM_416259	ENSGALG00000019317	ENSGALT00000019957	ensembl	JOSD1	Josephin domain containing 1 [Source:HGNC Symbol;Acc:HGNC:28953]	418023
gga-miR-30a-5p	XM_416375	ENSGALG00000012969	ENSGALT00000021158	ensembl	DDX11	DEAD/H (Asp-Glu-Ala-Asp/His) box helicase 11 [Source:HGNC Symbol;Acc:HGNC:2736]	418144
gga-miR-30a-5p	XM_416389	ENSGALG00000013024	ENSGALT00000037496	ensembl	IL17RA	interleukin 17 receptor A [Source:HGNC Symbol;Acc:HGNC:5985]	418158
gga-miR-30a-5p	XM_416447	ENSGALG00000019262	ENSGALT00000030515	ensembl		Uncharacterized protein [Source:UniProtKB/TrEMBL;Acc:F1NP01]	418222
gga-miR-30a-5p	XM_416465	ENSGALG00000014226	ENSGALT00000023003	ensembl	KIAA0930	KIAA0930 [Source:HGNC Symbol;Acc:HGNC:1314]	418241
gga-miR-30a-5p	XM_416621	ENSGALG00000015351	ENSGALT00000024772	ensembl	CBLB	Cbl proto-oncogene B, E3 ubiquitin protein ligase [Source:HGNC Symbol;Acc:HGNC:1542]	418406
gga-miR-30a-5p	XM_416666	ENSGALG00000015484	ENSGALT00000024971	ensembl	BCL9	B-cell CLL/lymphoma 9 [Source:HGNC Symbol;Acc:HGNC:1008]	418456
gga-miR-30a-5p	XM_416741	ENSGALG00000016148	ENSGALT00000026021	ensembl	C2CD2	C2 calcium-dependent domain containing 2 [Source:HGNC Symbol;Acc:HGNC:1266]	418532
gga-miR-30a-5p	XM_416786	ENSGALG00000027198	ENSGALT00000045548	ensembl	TMEM47	transmembrane protein 47 [Source:HGNC Symbol;Acc:HGNC:18515]	418585
gga-miR-30a-5p	XM_416857	ENSGALG00000016655	ENSGALT00000026884	ensembl	GYG2	glycogenin 2 [Source:HGNC Symbol;Acc:HGNC:4700]	418660
gga-miR-30a-5p	XM_416938	ENSGALG00000016823	ENSGALT00000027160	ensembl		Uncharacterized protein [Source:UniProtKB/TrEMBL;Acc:F1P3E8]	418739
gga-miR-30a-5p	XM_416967	ENSGALG00000016868	ENSGALT00000027248	ensembl	NALCN	sodium leak channel, non selective [Source:HGNC Symbol;Acc:HGNC:19082]	418770
gga-miR-30a-5p	XM_416987	ENSGALG00000016897	ENSGALT00000027314	ensembl	GPR180	G protein-coupled receptor 180 [Source:HGNC Symbol;Acc:HGNC:28899]	418792
gga-miR-30a-5p	XM_416999	ENSGALG00000016911	ENSGALT00000027336	ensembl	RNF219	ring finger protein 219 [Source:HGNC Symbol;Acc:HGNC:20308]	418805
gga-miR-30a-5p	XM_417114	ENSGALG00000017083	ENSGALT00000027595	ensembl	KATNAL1	katanin p60 subunit A-like 1 [Source:HGNC Symbol;Acc:HGNC:28361]	418920
gga-miR-30a-5p	XM_417237	ENSGALG00000017296	ENSGALT00000027951	ensembl	KLHL42	kelch-like family member 42 [Source:HGNC Symbol;Acc:HGNC:29252]	419046
gga-miR-30a-5p	XM_417246	ENSGALG00000017309	ENSGALT00000027969	ensembl	RNF169	ring finger protein 169 [Source:HGNC Symbol;Acc:HGNC:26961]	419055
gga-miR-30a-5p	XM_417286	ENSGALG00000011558	ENSGALT00000018841	ensembl	LRP6	low density lipoprotein receptor-related protein 6 [Source:HGNC Symbol;Acc:HGNC:6698]	419097
gga-miR-30a-5p	XM_417384	ENSGALG00000004542	ENSGALT00000007232	ensembl	ZMYND8	zinc finger, MYND-type containing 8 [Source:HGNC Symbol;Acc:HGNC:9397]	419207
gga-miR-30a-5p	XM_417424	ENSGALG00000027965	ENSGALT00000042626	ensembl	OPRL1	opiate receptor-like 1 [Source:HGNC Symbol;Acc:HGNC:8155]	419251
gga-miR-30a-5p	XM_417525	ENSGALG00000000535	ENSGALT00000000739	ensembl	ERRFI1	ERBB receptor feedback inhibitor 1 [Source:HGNC Symbol;Acc:HGNC:18185]	419364
gga-miR-30a-5p	XM_417741	ENSGALG00000001262	ENSGALT00000001916	ensembl	CLIC4	chloride intracellular channel 4 [Source:HGNC Symbol;Acc:HGNC:13518]	419595
gga-miR-30a-5p	XM_417878	ENSGALG00000001521	ENSGALT00000002312	ensembl	VPS26B	VPS26 retromer complex component B [Source:HGNC Symbol;Acc:HGNC:28119]	419738
gga-miR-30a-5p	XM_417985	ENSGALG00000001264	ENSGALT00000001931	ensembl	PLXNA2	plexin A2 [Source:HGNC Symbol;Acc:HGNC:9100]	419857
gga-miR-30a-5p	XM_418373	ENSGALG00000016071	ENSGALT00000025892	ensembl	CTHRC1	collagen triple helix repeat containing 1 [Source:HGNC Symbol;Acc:HGNC:18831]	420262
gga-miR-30a-5p	XM_418558	ENSGALG00000006652	ENSGALT00000010760	ensembl	DIP2C	disco-interacting protein 2 homolog C [Source:HGNC Symbol;Acc:HGNC:29150]	420456
gga-miR-30a-5p	XM_418573	ENSGALG00000007169	ENSGALT00000011610	ensembl	EPC1	enhancer of polycomb homolog 1 (Drosophila) [Source:HGNC Symbol;Acc:HGNC:19876]	420471
gga-miR-30a-5p	XM_418668	ENSGALG00000009686	ENSGALT00000015764	ensembl	PPP1R9A	protein phosphatase 1, regulatory subunit 9A [Source:HGNC Symbol;Acc:HGNC:14946]	420568
gga-miR-30a-5p	XM_418745	ENSGALG00000011251	ENSGALT00000018357	ensembl	TBC1D5	TBC1 domain family, member 5 [Source:HGNC Symbol;Acc:HGNC:19166]	420646
gga-miR-30a-5p	XM_418787	ENSGALG00000011678	ENSGALT00000019087	ensembl	DNAJC13	DnaJ (Hsp40) homolog, subfamily C, member 13 [Source:HGNC Symbol;Acc:HGNC:30343]	420688
gga-miR-30a-5p	XM_418852	ENSGALG00000012235	ENSGALT00000019978	ensembl	NEUROD6	neuronal differentiation 6 [Source:HGNC Symbol;Acc:HGNC:13804]	420754
gga-miR-30a-5p	XM_418856	ENSGALG00000012258	ENSGALT00000037470	ensembl	GOLGA4	golgin A4 [Source:HGNC Symbol;Acc:HGNC:4427]	420758
gga-miR-30a-5p	XM_418913	ENSGALG00000012670	ENSGALT00000020679	ensembl	NRSN1	neurensin 1 [Source:HGNC Symbol;Acc:HGNC:17881]	420822
gga-miR-30a-5p	XM_418944	ENSGALG00000012739	ENSGALT00000020790	ensembl	HIVEP1	human immunodeficiency virus type I enhancer binding protein 1 [Source:HGNC Symbol;Acc:HGNC:4920]	420856
gga-miR-30a-5p	XM_418967	ENSGALG00000012814	ENSGALT00000020905	ensembl	PXDC1	PX domain containing 1 [Source:HGNC Symbol;Acc:HGNC:21361]	420880
gga-miR-30a-5p	XM_419132	ENSGALG00000013889	ENSGALT00000022519	ensembl	RNMT	RNA (guanine-7-) methyltransferase [Source:HGNC Symbol;Acc:HGNC:10075]	421046
gga-miR-30a-5p	XM_419498	ENSGALG00000027871	ENSGALT00000043313	ensembl	MAD2L1BP	MAD2L1 binding protein [Source:HGNC Symbol;Acc:HGNC:21059]	421448
gga-miR-30a-5p	XM_419581	ENSGALG00000011106	ENSGALT00000018092	ensembl	GALNT2	polypeptide N-acetylgalactosaminyltransferase 2 [Source:HGNC Symbol;Acc:HGNC:4124]	421540
gga-miR-30a-5p	XM_419697	ENSGALG00000013736	ENSGALT00000022322	ensembl	TULP4	tubby like protein 4 [Source:HGNC Symbol;Acc:HGNC:15530]	421658
gga-miR-30a-5p	XM_419766	ENSGALG00000014899	ENSGALT00000024033	ensembl	NUS1	NUS1 dehydrodolichyl diphosphate synthase subunit [Source:HGNC Symbol;Acc:HGNC:21042]	421733
gga-miR-30a-5p	XM_419769	ENSGALG00000014918	ENSGALT00000024061	ensembl	RFX6	regulatory factor X, 6 [Source:HGNC Symbol;Acc:HGNC:21478]	421737
gga-miR-30a-5p	XM_419781	ENSGALG00000015017	ENSGALT00000024218	ensembl	TUBE1	tubulin, epsilon 1 [Source:HGNC Symbol;Acc:HGNC:20775]	421750
gga-miR-30a-5p	XM_419786	ENSGALG00000015051	ENSGALT00000024270	ensembl	CDK19	cyclin-dependent kinase 19 [Source:HGNC Symbol;Acc:HGNC:19338]	421756
gga-miR-30a-5p	XM_419827	ENSGALG00000015517	ENSGALT00000025017	ensembl	KLHL32	kelch-like family member 32 [Source:HGNC Symbol;Acc:HGNC:21221]	421801
gga-miR-30a-5p	XM_419966	ENSGALG00000016471	ENSGALT00000026575	ensembl		Uncharacterized protein [Source:UniProtKB/TrEMBL;Acc:F1NV37]	421954
gga-miR-30a-5p	XM_421132	ENSGALG00000008514	ENSGALT00000013867	ensembl	DLL4	delta-like 4 (Drosophila) [Source:HGNC Symbol;Acc:HGNC:2910]	423208
gga-miR-30a-5p	XM_421195	ENSGALG00000028762	ENSGALT00000045316	ensembl		Uncharacterized protein [Source:UniProtKB/TrEMBL;Acc:R4GF98]	423276
gga-miR-30a-5p	XM_421238	ENSGALG00000023135	ENSGALT00000016327	ensembl	SRP54	signal recognition particle 54kDa [Source:HGNC Symbol;Acc:HGNC:11301]	423322
gga-miR-30a-5p	XM_421484	ENSGALG00000012489	ENSGALT00000020402	ensembl	KLHL28	kelch-like family member 28 [Source:HGNC Symbol;Acc:HGNC:19741]	423596
gga-miR-30a-5p	XM_421749	ENSGALG00000008434	ENSGALT00000013741	ensembl	SORCS3	sortilin-related VPS10 domain containing receptor 3 [Source:HGNC Symbol;Acc:HGNC:16699]	423884
gga-miR-30a-5p	XM_421769	ENSGALG00000008980	ENSGALT00000014609	ensembl	VWA2	von Willebrand factor A domain containing 2 [Source:HGNC Symbol;Acc:HGNC:24709]	423907
gga-miR-30a-5p	XM_421792	ENSGALG00000009445	ENSGALT00000015375	ensembl	INPP5F	inositol polyphosphate-5-phosphatase F [Source:HGNC Symbol;Acc:HGNC:17054]	423932
gga-miR-30a-5p	XM_421837	ENSGALG00000002280	ENSGALT00000003581	ensembl	MFSD6	major facilitator superfamily domain containing 6 [Source:HGNC Symbol;Acc:HGNC:24711]	423978
gga-miR-30a-5p	XM_421947	ENSGALG00000008479	ENSGALT00000013817	ensembl	PLEKHM3	pleckstrin homology domain containing, family M, member 3 [Source:HGNC Symbol;Acc:HGNC:34006]	424092
gga-miR-30a-5p	XM_421991	ENSGALG00000009283	ENSGALT00000015103	ensembl	KIAA1715	KIAA1715 [Source:HGNC Symbol;Acc:HGNC:21610]	424141
gga-miR-30a-5p	XM_422118	ENSGALG00000012092	ENSGALT00000019750	ensembl	ESYT3	extended synaptotagmin-like protein 3 [Source:HGNC Symbol;Acc:HGNC:24295]	424271
gga-miR-30a-5p	XM_422154	ENSGALG00000012453	ENSGALT00000020355	ensembl	EPC2	enhancer of polycomb homolog 2 (Drosophila) [Source:HGNC Symbol;Acc:HGNC:24543]	424309
gga-miR-30a-5p	XM_422194	ENSGALG00000002246	ENSGALT00000003516	ensembl	DENND1B	DENN/MADD domain containing 1B [Source:HGNC Symbol;Acc:HGNC:28404]	424351
gga-miR-30a-5p	XM_422352	ENSGALG00000020805	ENSGALT00000033345	ensembl	LRRC8D	leucine rich repeat containing 8 family, member D [Source:HGNC Symbol;Acc:HGNC:16992]	424513
gga-miR-30a-5p	XM_422473	ENSGALG00000010613	ENSGALT00000017269	ensembl	ZFYVE9	zinc finger, FYVE domain containing 9 [Source:HGNC Symbol;Acc:HGNC:6775]	424639
gga-miR-30a-5p	XM_422519	ENSGALG00000010967	ENSGALT00000017852	ensembl	DOCK7	dedicator of cytokinesis 7 [Source:HGNC Symbol;Acc:HGNC:19190]	424687
gga-miR-30a-5p	XM_422582	ENSGALG00000002193	ENSGALT00000003431	ensembl	ARHGEF4	Rho guanine nucleotide exchange factor (GEF) 4 [Source:HGNC Symbol;Acc:HGNC:684]	424761
gga-miR-30a-5p	XM_422689	ENSGALG00000006655	ENSGALT00000010764	ensembl	MAP3K13	mitogen-activated protein kinase kinase kinase 13 [Source:HGNC Symbol;Acc:HGNC:6852]	424876
gga-miR-30a-5p	XM_422763	ENSGALG00000008545	ENSGALT00000013921	ensembl	SENP5	SUMO1/sentrin specific peptidase 5 [Source:HGNC Symbol;Acc:HGNC:28407]	424955
gga-miR-30a-5p	XM_422982	ENSGALG00000015516	ENSGALT00000025015	ensembl	PDE7A	phosphodiesterase 7A [Source:HGNC Symbol;Acc:HGNC:8791]	425199
gga-miR-30a-5p	XM_423696	ENSGALG00000013306	ENSGALT00000021732	ensembl	DAGLA	diacylglycerol lipase, alpha [Source:HGNC Symbol;Acc:HGNC:1165]	426017
gga-miR-30a-5p	XM_424195	ENSGALG00000026263	ENSGALT00000042774	ensembl	RGS8	regulator of G-protein signaling 8 [Source:HGNC Symbol;Acc:HGNC:16810]	426557
gga-miR-30a-5p	XM_424462	ENSGALG00000002917	ENSGALT00000004605	ensembl	NEDD4L	neural precursor cell expressed, developmentally down-regulated 4-like, E3 ubiquitin protein ligase [Source:HGNC Symbol;Acc:HGNC:7728]	374119
gga-miR-30a-5p	XM_424462	ENSGALG00000002917	ENSGALT00000004605	ensembl	NEDD4L	neural precursor cell expressed, developmentally down-regulated 4-like, E3 ubiquitin protein ligase [Source:HGNC Symbol;Acc:HGNC:7728]	777044
gga-miR-30a-5p	XM_424477	ENSGALG00000006060	ENSGALT00000017935	ensembl	SCN8A	sodium channel, voltage gated, type VIII alpha subunit [Source:HGNC Symbol;Acc:HGNC:10596]	426869
gga-miR-30a-5p	XM_424486	ENSGALG00000006184	ENSGALT00000009980	ensembl	CERS5	ceramide synthase 5 [Source:HGNC Symbol;Acc:HGNC:23749]	426879
gga-miR-30a-5p	XM_424697	ENSGALG00000014650	ENSGALT00000023611	ensembl	POLR3G	polymerase (RNA) III (DNA directed) polypeptide G (32kD) [Source:HGNC Symbol;Acc:HGNC:30075]	427105
gga-miR-30a-5p	XM_424749	ENSGALG00000014751	ENSGALT00000023786	ensembl	ADAMTS6	ADAM metallopeptidase with thrombospondin type 1 motif, 6 [Source:HGNC Symbol;Acc:HGNC:222]	427160
gga-miR-30a-5p	XM_424757	ENSGALG00000014784	ENSGALT00000023851	ensembl	MAST4	microtubule associated serine/threonine kinase family member 4 [Source:HGNC Symbol;Acc:HGNC:19037]	427169
gga-miR-30a-5p	XM_424796	ENSGALG00000014952	ENSGALT00000024118	ensembl	COL4A3BP	collagen, type IV, alpha 3 (Goodpasture antigen) binding protein [Source:HGNC Symbol;Acc:HGNC:2205]	427209
gga-miR-30a-5p	XM_424799	ENSGALG00000014983	ENSGALT00000024170	ensembl	F2R	coagulation factor II (thrombin) receptor [Source:HGNC Symbol;Acc:HGNC:3537]	427212
gga-miR-30a-5p	XM_424859	ENSGALG00000015264	ENSGALT00000024638	ensembl	PPIP5K2	diphosphoinositol pentakisphosphate kinase 2 [Source:HGNC Symbol;Acc:HGNC:29035]	427276
gga-miR-30a-5p	XM_425217	ENSGALG00000012322	ENSGALT00000020138	ensembl	KCTD16	potassium channel tetramerization domain containing 16 [Source:HGNC Symbol;Acc:HGNC:29244]	427644
gga-miR-30a-5p	XM_425553	ENSGALG00000016054	ENSGALT00000025867	ensembl	KCNJ6	potassium channel, inwardly rectifying subfamily J, member 6 [Source:HGNC Symbol;Acc:HGNC:6267]	427983
gga-miR-30a-5p	XM_425679	ENSGALG00000000838	ENSGALT00000001229	ensembl	PRKRIR	protein-kinase, interferon-inducible double stranded RNA dependent inhibitor, repressor of (P58 repressor) [Source:HGNC Symbol;Acc:HGNC:9440]	428122
gga-miR-30a-5p	XM_425996	ENSGALG00000011145	ENSGALT00000018177	ensembl	TRIL	TLR4 interactor with leucine-rich repeats [Source:HGNC Symbol;Acc:HGNC:22200]	428436
gga-miR-30a-5p	XM_426137	ENSGALG00000010705	ENSGALT00000017414	ensembl	ZBTB18	zinc finger and BTB domain containing 18 [Source:HGNC Symbol;Acc:HGNC:13030]	428580
gga-miR-30a-5p	XM_426171	ENSGALG00000028522	ENSGALT00000044742	ensembl	SLC35D3	solute carrier family 35, member D3 [Source:HGNC Symbol;Acc:HGNC:15621]	428614
gga-miR-30a-5p	XM_426179	ENSGALG00000015033	ENSGALT00000024245	ensembl	REV3L	REV3-like, polymerase (DNA directed), zeta, catalytic subunit [Source:HGNC Symbol;Acc:HGNC:9968]	428622
gga-miR-30a-5p	XM_426283	ENSGALG00000009451	ENSGALT00000015382	ensembl	PPID	peptidylprolyl isomerase D [Source:HGNC Symbol;Acc:HGNC:9257]	428725
gga-miR-30a-5p	XM_426287	ENSGALG00000009667	ENSGALT00000015737	ensembl	MFAP3L	microfibrillar-associated protein 3-like [Source:HGNC Symbol;Acc:HGNC:29083]	428729
gga-miR-30a-5p	XM_426398	ENSGALG00000027184	ENSGALT00000044367	ensembl	OLFML1	olfactomedin-like 1 [Source:HGNC Symbol;Acc:HGNC:24473]	428842
gga-miR-30a-5p	XM_426423	ENSGALG00000008440	ENSGALT00000013750	ensembl	CHST1	carbohydrate (keratan sulfate Gal-6) sulfotransferase 1 [Source:HGNC Symbol;Acc:HGNC:1969]	428866
gga-miR-30a-5p	XM_426512	ENSGALG00000005975	ENSGALT00000040006	ensembl	ZNF488	zinc finger protein 488 [Source:HGNC Symbol;Acc:HGNC:23535]	428956
gga-miR-30a-5p	XM_426567	ENSGALG00000020869	ENSGALT00000033467	ensembl	FAM126B	family with sequence similarity 126, member B [Source:HGNC Symbol;Acc:HGNC:28593]	429010
gga-miR-30a-5p	XM_426685	ENSGALG00000017371	ENSGALT00000028055	ensembl	SPSB4	splA/ryanodine receptor domain and SOCS box containing 4 [Source:HGNC Symbol;Acc:HGNC:30630]	429129
gga-miR-30a-5p	XM_426711	ENSGALG00000023670	ENSGALT00000039478	ensembl	NAALADL2	N-acetylated alpha-linked acidic dipeptidase-like 2 [Source:HGNC Symbol;Acc:HGNC:23219]	429156
gga-miR-30a-5p	XM_429916	ENSGALG00000019757	ENSGALT00000031381	ensembl		Uncharacterized protein [Source:UniProtKB/TrEMBL;Acc:E1C402]	422106
gga-miR-30d	NM_214672	ENSGALG00000009719	ENSGALT00000015818	ensembl	PCDH10	protocadherin-10 precursor [Source:RefSeq peptide;Acc:NP_999837]	408048
gga-miR-30d	XM_413721	ENSGALG00000002471	ENSGALT00000003900	ensembl	ZNF592	zinc finger protein 592 [Source:HGNC Symbol;Acc:HGNC:28986]	415335
gga-miR-30d	XM_413889	ENSGALG00000026468	ENSGALT00000045614	ensembl	CHSY1	chondroitin sulfate synthase 1 [Source:HGNC Symbol;Acc:HGNC:17198]	415521
gga-miR-30d	XM_413899	ENSGALG00000007349	ENSGALT00000011886	ensembl	RASL12	RAS-like, family 12 [Source:HGNC Symbol;Acc:HGNC:30289]	415530
gga-miR-30d	XM_413911	ENSGALG00000007500	ENSGALT00000012122	ensembl	DENND4A	DENN/MADD domain containing 4A [Source:HGNC Symbol;Acc:HGNC:24321]	415541
gga-miR-30d	XM_413971	ENSGALG00000000208	ENSGALT00000000276	ensembl	MCC	mutated in colorectal cancers [Source:HGNC Symbol;Acc:HGNC:6935]	415603
gga-miR-30d	XM_413983	ENSGALG00000000276	ENSGALT00000000365	ensembl	FBXL17	F-box and leucine-rich repeat protein 17 [Source:HGNC Symbol;Acc:HGNC:13615]	415615
gga-miR-30d	XM_414136	ENSGALG00000004729	ENSGALT00000007532	ensembl	SLC7A10	solute carrier family 7 (neutral amino acid transporter light chain, asc system), member 10 [Source:HGNC Symbol;Acc:HGNC:11058]	415774
gga-miR-30d	XM_414417	ENSGALG00000007392	ENSGALT00000011955	ensembl	ADAMTS9	ADAM metallopeptidase with thrombospondin type 1 motif, 9 [Source:HGNC Symbol;Acc:HGNC:13202]	416080
gga-miR-30d	XM_414437	ENSGALG00000008274	ENSGALT00000013466	ensembl	CRBN	cereblon [Source:HGNC Symbol;Acc:HGNC:30185]	416104
gga-miR-30d	XM_414479	ENSGALG00000001246	ENSGALT00000001892	ensembl	PPARGC1B	peroxisome proliferator-activated receptor gamma, coactivator 1 beta [Source:HGNC Symbol;Acc:HGNC:30022]	416148
gga-miR-30d	XM_414564	ENSGALG00000003723	ENSGALT00000005911	ensembl	SOX30	SRY (sex determining region Y)-box 30 [Source:HGNC Symbol;Acc:HGNC:30635]	416243
gga-miR-30d	XM_414612	ENSGALG00000006026	ENSGALT00000009699	ensembl	CNOT6	CCR4-NOT transcription complex, subunit 6 [Source:HGNC Symbol;Acc:HGNC:14099]	416293
gga-miR-30d	XM_414696	ENSGALG00000001766	ENSGALT00000002710	ensembl	RNF165	ring finger protein 165 [Source:HGNC Symbol;Acc:HGNC:31696]	416382
gga-miR-30d	XM_414734	ENSGALG00000002981	ENSGALT00000004716	ensembl	ERCC4	excision repair cross-complementation group 4 [Source:HGNC Symbol;Acc:HGNC:3436]	416420
gga-miR-30d	XM_414832	ENSGALG00000005281	ENSGALT00000008468	ensembl	LMF1	lipase maturation factor 1 [Source:HGNC Symbol;Acc:HGNC:14154]	416528
gga-miR-30d	XM_415161	ENSGALG00000004550	ENSGALT00000007244	ensembl	PPTC7	PTC7 protein phosphatase homolog [Source:HGNC Symbol;Acc:HGNC:30695]	416869
gga-miR-30d	XM_415233	ENSGALG00000006390	ENSGALT00000010319	ensembl	CRKL	v-crk avian sarcoma virus CT10 oncogene homolog-like [Source:HGNC Symbol;Acc:HGNC:2363]	416939
gga-miR-30d	XM_415391	ENSGALG00000001225	ENSGALT00000001858	ensembl	RABGAP1	RAB GTPase activating protein 1 [Source:HGNC Symbol;Acc:HGNC:17155]	417106
gga-miR-30d	XM_415569	ENSGALG00000009079	ENSGALT00000014774	ensembl	MAN1B1	mannosidase, alpha, class 1B, member 1 [Source:HGNC Symbol;Acc:HGNC:6823]	417296
gga-miR-30d	XM_415649	ENSGALG00000003059	ENSGALT00000004832	ensembl	HLF	hepatic leukemia factor [Source:HGNC Symbol;Acc:HGNC:4977]	417395
gga-miR-30d	XM_415679	ENSGALG00000021439	ENSGALT00000005876	ensembl		Uncharacterized protein [Source:UniProtKB/TrEMBL;Acc:F1NPN9]	100857488
gga-miR-30d	XM_415679	ENSGALG00000021439	ENSGALT00000005876	ensembl		Uncharacterized protein [Source:UniProtKB/TrEMBL;Acc:F1NPN9]	417427
gga-miR-30d	XM_415829	ENSGALG00000004082	ENSGALT00000006491	ensembl	TAOK1	TAO kinase 1 [Source:HGNC Symbol;Acc:HGNC:29259]	417583
gga-miR-30d	XM_415853	ENSGALG00000004669	ENSGALT00000007439	ensembl	ASPA	aspartoacylase [Source:HGNC Symbol;Acc:HGNC:756]	417609
gga-miR-30d	XM_415912	ENSGALG00000005567	ENSGALT00000008930	ensembl	MSI2	musashi RNA-binding protein 2 [Source:HGNC Symbol;Acc:HGNC:18585]	417667
gga-miR-30d	XM_415914	ENSGALG00000005660	ENSGALT00000009081	ensembl	NF1	neurofibromin 1 [Source:HGNC Symbol;Acc:HGNC:7765]	396085
gga-miR-30d	XM_416149	ENSGALG00000011342	ENSGALT00000018508	ensembl	FGD6	FYVE, RhoGEF and PH domain containing 6 [Source:HGNC Symbol;Acc:HGNC:21740]	417908
gga-miR-30d	XM_416259	ENSGALG00000019317	ENSGALT00000019957	ensembl	JOSD1	Josephin domain containing 1 [Source:HGNC Symbol;Acc:HGNC:28953]	418023
gga-miR-30d	XM_416375	ENSGALG00000012969	ENSGALT00000021158	ensembl	DDX11	DEAD/H (Asp-Glu-Ala-Asp/His) box helicase 11 [Source:HGNC Symbol;Acc:HGNC:2736]	418144
gga-miR-30d	XM_416389	ENSGALG00000013024	ENSGALT00000037496	ensembl	IL17RA	interleukin 17 receptor A [Source:HGNC Symbol;Acc:HGNC:5985]	418158
gga-miR-30d	XM_416447	ENSGALG00000019262	ENSGALT00000030515	ensembl		Uncharacterized protein [Source:UniProtKB/TrEMBL;Acc:F1NP01]	418222
gga-miR-30d	XM_416465	ENSGALG00000014226	ENSGALT00000023003	ensembl	KIAA0930	KIAA0930 [Source:HGNC Symbol;Acc:HGNC:1314]	418241
gga-miR-30d	XM_416621	ENSGALG00000015351	ENSGALT00000024772	ensembl	CBLB	Cbl proto-oncogene B, E3 ubiquitin protein ligase [Source:HGNC Symbol;Acc:HGNC:1542]	418406
gga-miR-30d	XM_416666	ENSGALG00000015484	ENSGALT00000024971	ensembl	BCL9	B-cell CLL/lymphoma 9 [Source:HGNC Symbol;Acc:HGNC:1008]	418456
gga-miR-30d	XM_416741	ENSGALG00000016148	ENSGALT00000026021	ensembl	C2CD2	C2 calcium-dependent domain containing 2 [Source:HGNC Symbol;Acc:HGNC:1266]	418532
gga-miR-30d	XM_416786	ENSGALG00000027198	ENSGALT00000045548	ensembl	TMEM47	transmembrane protein 47 [Source:HGNC Symbol;Acc:HGNC:18515]	418585
gga-miR-30d	XM_416857	ENSGALG00000016655	ENSGALT00000026884	ensembl	GYG2	glycogenin 2 [Source:HGNC Symbol;Acc:HGNC:4700]	418660
gga-miR-30d	XM_416938	ENSGALG00000016823	ENSGALT00000027160	ensembl		Uncharacterized protein [Source:UniProtKB/TrEMBL;Acc:F1P3E8]	418739
gga-miR-30d	XM_416967	ENSGALG00000016868	ENSGALT00000027248	ensembl	NALCN	sodium leak channel, non selective [Source:HGNC Symbol;Acc:HGNC:19082]	418770
gga-miR-30d	XM_416987	ENSGALG00000016897	ENSGALT00000027314	ensembl	GPR180	G protein-coupled receptor 180 [Source:HGNC Symbol;Acc:HGNC:28899]	418792
gga-miR-30d	XM_416999	ENSGALG00000016911	ENSGALT00000027336	ensembl	RNF219	ring finger protein 219 [Source:HGNC Symbol;Acc:HGNC:20308]	418805
gga-miR-30d	XM_417114	ENSGALG00000017083	ENSGALT00000027595	ensembl	KATNAL1	katanin p60 subunit A-like 1 [Source:HGNC Symbol;Acc:HGNC:28361]	418920
gga-miR-30d	XM_417237	ENSGALG00000017296	ENSGALT00000027951	ensembl	KLHL42	kelch-like family member 42 [Source:HGNC Symbol;Acc:HGNC:29252]	419046
gga-miR-30d	XM_417246	ENSGALG00000017309	ENSGALT00000027969	ensembl	RNF169	ring finger protein 169 [Source:HGNC Symbol;Acc:HGNC:26961]	419055
gga-miR-30d	XM_417286	ENSGALG00000011558	ENSGALT00000018841	ensembl	LRP6	low density lipoprotein receptor-related protein 6 [Source:HGNC Symbol;Acc:HGNC:6698]	419097
gga-miR-30d	XM_417384	ENSGALG00000004542	ENSGALT00000007232	ensembl	ZMYND8	zinc finger, MYND-type containing 8 [Source:HGNC Symbol;Acc:HGNC:9397]	419207
gga-miR-30d	XM_417424	ENSGALG00000027965	ENSGALT00000042626	ensembl	OPRL1	opiate receptor-like 1 [Source:HGNC Symbol;Acc:HGNC:8155]	419251
gga-miR-30d	XM_417525	ENSGALG00000000535	ENSGALT00000000739	ensembl	ERRFI1	ERBB receptor feedback inhibitor 1 [Source:HGNC Symbol;Acc:HGNC:18185]	419364
gga-miR-30d	XM_417741	ENSGALG00000001262	ENSGALT00000001916	ensembl	CLIC4	chloride intracellular channel 4 [Source:HGNC Symbol;Acc:HGNC:13518]	419595
gga-miR-30d	XM_417878	ENSGALG00000001521	ENSGALT00000002312	ensembl	VPS26B	VPS26 retromer complex component B [Source:HGNC Symbol;Acc:HGNC:28119]	419738
gga-miR-30d	XM_417985	ENSGALG00000001264	ENSGALT00000001931	ensembl	PLXNA2	plexin A2 [Source:HGNC Symbol;Acc:HGNC:9100]	419857
gga-miR-30d	XM_418373	ENSGALG00000016071	ENSGALT00000025892	ensembl	CTHRC1	collagen triple helix repeat containing 1 [Source:HGNC Symbol;Acc:HGNC:18831]	420262
gga-miR-30d	XM_418558	ENSGALG00000006652	ENSGALT00000010760	ensembl	DIP2C	disco-interacting protein 2 homolog C [Source:HGNC Symbol;Acc:HGNC:29150]	420456
gga-miR-30d	XM_418573	ENSGALG00000007169	ENSGALT00000011610	ensembl	EPC1	enhancer of polycomb homolog 1 (Drosophila) [Source:HGNC Symbol;Acc:HGNC:19876]	420471
gga-miR-30d	XM_418668	ENSGALG00000009686	ENSGALT00000015764	ensembl	PPP1R9A	protein phosphatase 1, regulatory subunit 9A [Source:HGNC Symbol;Acc:HGNC:14946]	420568
gga-miR-30d	XM_418745	ENSGALG00000011251	ENSGALT00000018357	ensembl	TBC1D5	TBC1 domain family, member 5 [Source:HGNC Symbol;Acc:HGNC:19166]	420646
gga-miR-30d	XM_418787	ENSGALG00000011678	ENSGALT00000019087	ensembl	DNAJC13	DnaJ (Hsp40) homolog, subfamily C, member 13 [Source:HGNC Symbol;Acc:HGNC:30343]	420688
gga-miR-30d	XM_418852	ENSGALG00000012235	ENSGALT00000019978	ensembl	NEUROD6	neuronal differentiation 6 [Source:HGNC Symbol;Acc:HGNC:13804]	420754
gga-miR-30d	XM_418856	ENSGALG00000012258	ENSGALT00000037470	ensembl	GOLGA4	golgin A4 [Source:HGNC Symbol;Acc:HGNC:4427]	420758
gga-miR-30d	XM_418913	ENSGALG00000012670	ENSGALT00000020679	ensembl	NRSN1	neurensin 1 [Source:HGNC Symbol;Acc:HGNC:17881]	420822
gga-miR-30d	XM_418944	ENSGALG00000012739	ENSGALT00000020790	ensembl	HIVEP1	human immunodeficiency virus type I enhancer binding protein 1 [Source:HGNC Symbol;Acc:HGNC:4920]	420856
gga-miR-30d	XM_418967	ENSGALG00000012814	ENSGALT00000020905	ensembl	PXDC1	PX domain containing 1 [Source:HGNC Symbol;Acc:HGNC:21361]	420880
gga-miR-30d	XM_419132	ENSGALG00000013889	ENSGALT00000022519	ensembl	RNMT	RNA (guanine-7-) methyltransferase [Source:HGNC Symbol;Acc:HGNC:10075]	421046
gga-miR-30d	XM_419498	ENSGALG00000027871	ENSGALT00000043313	ensembl	MAD2L1BP	MAD2L1 binding protein [Source:HGNC Symbol;Acc:HGNC:21059]	421448
gga-miR-30d	XM_419581	ENSGALG00000011106	ENSGALT00000018092	ensembl	GALNT2	polypeptide N-acetylgalactosaminyltransferase 2 [Source:HGNC Symbol;Acc:HGNC:4124]	421540
gga-miR-30d	XM_419697	ENSGALG00000013736	ENSGALT00000022322	ensembl	TULP4	tubby like protein 4 [Source:HGNC Symbol;Acc:HGNC:15530]	421658
gga-miR-30d	XM_419766	ENSGALG00000014899	ENSGALT00000024033	ensembl	NUS1	NUS1 dehydrodolichyl diphosphate synthase subunit [Source:HGNC Symbol;Acc:HGNC:21042]	421733
gga-miR-30d	XM_419769	ENSGALG00000014918	ENSGALT00000024061	ensembl	RFX6	regulatory factor X, 6 [Source:HGNC Symbol;Acc:HGNC:21478]	421737
gga-miR-30d	XM_419781	ENSGALG00000015017	ENSGALT00000024218	ensembl	TUBE1	tubulin, epsilon 1 [Source:HGNC Symbol;Acc:HGNC:20775]	421750
gga-miR-30d	XM_419786	ENSGALG00000015051	ENSGALT00000024270	ensembl	CDK19	cyclin-dependent kinase 19 [Source:HGNC Symbol;Acc:HGNC:19338]	421756
gga-miR-30d	XM_419827	ENSGALG00000015517	ENSGALT00000025017	ensembl	KLHL32	kelch-like family member 32 [Source:HGNC Symbol;Acc:HGNC:21221]	421801
gga-miR-30d	XM_419966	ENSGALG00000016471	ENSGALT00000026575	ensembl		Uncharacterized protein [Source:UniProtKB/TrEMBL;Acc:F1NV37]	421954
gga-miR-30d	XM_421132	ENSGALG00000008514	ENSGALT00000013867	ensembl	DLL4	delta-like 4 (Drosophila) [Source:HGNC Symbol;Acc:HGNC:2910]	423208
gga-miR-30d	XM_421195	ENSGALG00000028762	ENSGALT00000045316	ensembl		Uncharacterized protein [Source:UniProtKB/TrEMBL;Acc:R4GF98]	423276
gga-miR-30d	XM_421238	ENSGALG00000023135	ENSGALT00000016327	ensembl	SRP54	signal recognition particle 54kDa [Source:HGNC Symbol;Acc:HGNC:11301]	423322
gga-miR-30d	XM_421484	ENSGALG00000012489	ENSGALT00000020402	ensembl	KLHL28	kelch-like family member 28 [Source:HGNC Symbol;Acc:HGNC:19741]	423596
gga-miR-30d	XM_421749	ENSGALG00000008434	ENSGALT00000013741	ensembl	SORCS3	sortilin-related VPS10 domain containing receptor 3 [Source:HGNC Symbol;Acc:HGNC:16699]	423884
gga-miR-30d	XM_421769	ENSGALG00000008980	ENSGALT00000014609	ensembl	VWA2	von Willebrand factor A domain containing 2 [Source:HGNC Symbol;Acc:HGNC:24709]	423907
gga-miR-30d	XM_421792	ENSGALG00000009445	ENSGALT00000015375	ensembl	INPP5F	inositol polyphosphate-5-phosphatase F [Source:HGNC Symbol;Acc:HGNC:17054]	423932
gga-miR-30d	XM_421837	ENSGALG00000002280	ENSGALT00000003581	ensembl	MFSD6	major facilitator superfamily domain containing 6 [Source:HGNC Symbol;Acc:HGNC:24711]	423978
gga-miR-30d	XM_421947	ENSGALG00000008479	ENSGALT00000013817	ensembl	PLEKHM3	pleckstrin homology domain containing, family M, member 3 [Source:HGNC Symbol;Acc:HGNC:34006]	424092
gga-miR-30d	XM_421991	ENSGALG00000009283	ENSGALT00000015103	ensembl	KIAA1715	KIAA1715 [Source:HGNC Symbol;Acc:HGNC:21610]	424141
gga-miR-30d	XM_422118	ENSGALG00000012092	ENSGALT00000019750	ensembl	ESYT3	extended synaptotagmin-like protein 3 [Source:HGNC Symbol;Acc:HGNC:24295]	424271
gga-miR-30d	XM_422154	ENSGALG00000012453	ENSGALT00000020355	ensembl	EPC2	enhancer of polycomb homolog 2 (Drosophila) [Source:HGNC Symbol;Acc:HGNC:24543]	424309
gga-miR-30d	XM_422194	ENSGALG00000002246	ENSGALT00000003516	ensembl	DENND1B	DENN/MADD domain containing 1B [Source:HGNC Symbol;Acc:HGNC:28404]	424351
gga-miR-30d	XM_422352	ENSGALG00000020805	ENSGALT00000033345	ensembl	LRRC8D	leucine rich repeat containing 8 family, member D [Source:HGNC Symbol;Acc:HGNC:16992]	424513
gga-miR-30d	XM_422473	ENSGALG00000010613	ENSGALT00000017269	ensembl	ZFYVE9	zinc finger, FYVE domain containing 9 [Source:HGNC Symbol;Acc:HGNC:6775]	424639
gga-miR-30d	XM_422519	ENSGALG00000010967	ENSGALT00000017852	ensembl	DOCK7	dedicator of cytokinesis 7 [Source:HGNC Symbol;Acc:HGNC:19190]	424687
gga-miR-30d	XM_422582	ENSGALG00000002193	ENSGALT00000003431	ensembl	ARHGEF4	Rho guanine nucleotide exchange factor (GEF) 4 [Source:HGNC Symbol;Acc:HGNC:684]	424761
gga-miR-30d	XM_422689	ENSGALG00000006655	ENSGALT00000010764	ensembl	MAP3K13	mitogen-activated protein kinase kinase kinase 13 [Source:HGNC Symbol;Acc:HGNC:6852]	424876
gga-miR-30d	XM_422763	ENSGALG00000008545	ENSGALT00000013921	ensembl	SENP5	SUMO1/sentrin specific peptidase 5 [Source:HGNC Symbol;Acc:HGNC:28407]	424955
gga-miR-30d	XM_422982	ENSGALG00000015516	ENSGALT00000025015	ensembl	PDE7A	phosphodiesterase 7A [Source:HGNC Symbol;Acc:HGNC:8791]	425199
gga-miR-30d	XM_423696	ENSGALG00000013306	ENSGALT00000021732	ensembl	DAGLA	diacylglycerol lipase, alpha [Source:HGNC Symbol;Acc:HGNC:1165]	426017
gga-miR-30d	XM_424195	ENSGALG00000026263	ENSGALT00000042774	ensembl	RGS8	regulator of G-protein signaling 8 [Source:HGNC Symbol;Acc:HGNC:16810]	426557
gga-miR-30d	XM_424462	ENSGALG00000002917	ENSGALT00000004605	ensembl	NEDD4L	neural precursor cell expressed, developmentally down-regulated 4-like, E3 ubiquitin protein ligase [Source:HGNC Symbol;Acc:HGNC:7728]	374119
gga-miR-30d	XM_424462	ENSGALG00000002917	ENSGALT00000004605	ensembl	NEDD4L	neural precursor cell expressed, developmentally down-regulated 4-like, E3 ubiquitin protein ligase [Source:HGNC Symbol;Acc:HGNC:7728]	777044
gga-miR-30d	XM_424477	ENSGALG00000006060	ENSGALT00000017935	ensembl	SCN8A	sodium channel, voltage gated, type VIII alpha subunit [Source:HGNC Symbol;Acc:HGNC:10596]	426869
gga-miR-30d	XM_424486	ENSGALG00000006184	ENSGALT00000009980	ensembl	CERS5	ceramide synthase 5 [Source:HGNC Symbol;Acc:HGNC:23749]	426879
gga-miR-30d	XM_424697	ENSGALG00000014650	ENSGALT00000023611	ensembl	POLR3G	polymerase (RNA) III (DNA directed) polypeptide G (32kD) [Source:HGNC Symbol;Acc:HGNC:30075]	427105
gga-miR-30d	XM_424749	ENSGALG00000014751	ENSGALT00000023786	ensembl	ADAMTS6	ADAM metallopeptidase with thrombospondin type 1 motif, 6 [Source:HGNC Symbol;Acc:HGNC:222]	427160
gga-miR-30d	XM_424757	ENSGALG00000014784	ENSGALT00000023851	ensembl	MAST4	microtubule associated serine/threonine kinase family member 4 [Source:HGNC Symbol;Acc:HGNC:19037]	427169
gga-miR-30d	XM_424796	ENSGALG00000014952	ENSGALT00000024118	ensembl	COL4A3BP	collagen, type IV, alpha 3 (Goodpasture antigen) binding protein [Source:HGNC Symbol;Acc:HGNC:2205]	427209
gga-miR-30d	XM_424799	ENSGALG00000014983	ENSGALT00000024170	ensembl	F2R	coagulation factor II (thrombin) receptor [Source:HGNC Symbol;Acc:HGNC:3537]	427212
gga-miR-30d	XM_424859	ENSGALG00000015264	ENSGALT00000024638	ensembl	PPIP5K2	diphosphoinositol pentakisphosphate kinase 2 [Source:HGNC Symbol;Acc:HGNC:29035]	427276
gga-miR-30d	XM_425217	ENSGALG00000012322	ENSGALT00000020138	ensembl	KCTD16	potassium channel tetramerization domain containing 16 [Source:HGNC Symbol;Acc:HGNC:29244]	427644
gga-miR-30d	XM_425553	ENSGALG00000016054	ENSGALT00000025867	ensembl	KCNJ6	potassium channel, inwardly rectifying subfamily J, member 6 [Source:HGNC Symbol;Acc:HGNC:6267]	427983
gga-miR-30d	XM_425679	ENSGALG00000000838	ENSGALT00000001229	ensembl	PRKRIR	protein-kinase, interferon-inducible double stranded RNA dependent inhibitor, repressor of (P58 repressor) [Source:HGNC Symbol;Acc:HGNC:9440]	428122
gga-miR-30d	XM_425996	ENSGALG00000011145	ENSGALT00000018177	ensembl	TRIL	TLR4 interactor with leucine-rich repeats [Source:HGNC Symbol;Acc:HGNC:22200]	428436
gga-miR-30d	XM_426137	ENSGALG00000010705	ENSGALT00000017414	ensembl	ZBTB18	zinc finger and BTB domain containing 18 [Source:HGNC Symbol;Acc:HGNC:13030]	428580
gga-miR-30d	XM_426171	ENSGALG00000028522	ENSGALT00000044742	ensembl	SLC35D3	solute carrier family 35, member D3 [Source:HGNC Symbol;Acc:HGNC:15621]	428614
gga-miR-30d	XM_426179	ENSGALG00000015033	ENSGALT00000024245	ensembl	REV3L	REV3-like, polymerase (DNA directed), zeta, catalytic subunit [Source:HGNC Symbol;Acc:HGNC:9968]	428622
gga-miR-30d	XM_426283	ENSGALG00000009451	ENSGALT00000015382	ensembl	PPID	peptidylprolyl isomerase D [Source:HGNC Symbol;Acc:HGNC:9257]	428725
gga-miR-30d	XM_426287	ENSGALG00000009667	ENSGALT00000015737	ensembl	MFAP3L	microfibrillar-associated protein 3-like [Source:HGNC Symbol;Acc:HGNC:29083]	428729
gga-miR-30d	XM_426398	ENSGALG00000027184	ENSGALT00000044367	ensembl	OLFML1	olfactomedin-like 1 [Source:HGNC Symbol;Acc:HGNC:24473]	428842
gga-miR-30d	XM_426423	ENSGALG00000008440	ENSGALT00000013750	ensembl	CHST1	carbohydrate (keratan sulfate Gal-6) sulfotransferase 1 [Source:HGNC Symbol;Acc:HGNC:1969]	428866
gga-miR-30d	XM_426512	ENSGALG00000005975	ENSGALT00000040006	ensembl	ZNF488	zinc finger protein 488 [Source:HGNC Symbol;Acc:HGNC:23535]	428956
gga-miR-30d	XM_426567	ENSGALG00000020869	ENSGALT00000033467	ensembl	FAM126B	family with sequence similarity 126, member B [Source:HGNC Symbol;Acc:HGNC:28593]	429010
gga-miR-30d	XM_426685	ENSGALG00000017371	ENSGALT00000028055	ensembl	SPSB4	splA/ryanodine receptor domain and SOCS box containing 4 [Source:HGNC Symbol;Acc:HGNC:30630]	429129
gga-miR-30d	XM_426711	ENSGALG00000023670	ENSGALT00000039478	ensembl	NAALADL2	N-acetylated alpha-linked acidic dipeptidase-like 2 [Source:HGNC Symbol;Acc:HGNC:23219]	429156
gga-miR-30d	XM_429916	ENSGALG00000019757	ENSGALT00000031381	ensembl		Uncharacterized protein [Source:UniProtKB/TrEMBL;Acc:E1C402]	422106
gga-miR-451	XM_421675	ENSGALG00000006639	ENSGALT00000010724	ensembl	CEP55	centrosomal protein 55kDa [Source:HGNC Symbol;Acc:HGNC:1161]	423804
gga-miR-92-3p	XM_413881	ENSGALG00000007012	ENSGALT00000011347	ensembl	ARRDC4	arrestin domain containing 4 [Source:HGNC Symbol;Acc:HGNC:28087]	415509
gga-miR-92-3p	XM_413922	ENSGALG00000007736	ENSGALT00000012541	ensembl	ZWILCH	zwilch kinetochore protein [Source:HGNC Symbol;Acc:HGNC:25468]	415552
gga-miR-92-3p	XM_414345	ENSGALG00000005537	ENSGALT00000008882	ensembl	ASB14	ankyrin repeat and SOCS box containing 14 [Source:HGNC Symbol;Acc:HGNC:19766]	416003
gga-miR-92-3p	XM_414471	ENSGALG00000000884	ENSGALT00000001298	ensembl	CXXC5	CXXC finger protein 5 [Source:HGNC Symbol;Acc:HGNC:26943]	416138
gga-miR-92-3p	XM_414728	ENSGALG00000002796	ENSGALT00000004425	ensembl	PDXDC1	pyridoxal-dependent decarboxylase domain containing 1 [Source:HGNC Symbol;Acc:HGNC:28995]	416413
gga-miR-92-3p	XM_414753	ENSGALG00000003640	ENSGALT00000005765	ensembl	FAM20C	family with sequence similarity 20, member C [Source:HGNC Symbol;Acc:HGNC:22140]	416445
gga-miR-92-3p	XM_415241	ENSGALG00000006607	ENSGALT00000010666	ensembl	GUCD1	guanylyl cyclase domain containing 1 [Source:HGNC Symbol;Acc:HGNC:14237]	416948
gga-miR-92-3p	XM_415449	ENSGALG00000003500	ENSGALT00000005537	ensembl	TSC1	tuberous sclerosis 1 [Source:HGNC Symbol;Acc:HGNC:12362]	417166
gga-miR-92-3p	XM_415459	ENSGALG00000003776	ENSGALT00000005992	ensembl	PRRC2B	proline-rich coiled-coil 2B [Source:HGNC Symbol;Acc:HGNC:28121]	417177
gga-miR-92-3p	XM_415583	ENSGALG00000001001	ENSGALT00000001477	ensembl	MAP2K4	mitogen-activated protein kinase kinase 4 [Source:HGNC Symbol;Acc:HGNC:6844]	417312
gga-miR-92-3p	XM_415667	ENSGALG00000003496	ENSGALT00000034662	ensembl	TEX2	testis expressed 2 [Source:HGNC Symbol;Acc:HGNC:30884]	417415
gga-miR-92-3p	XM_415889	ENSGALG00000005295	ENSGALT00000008492	ensembl	BCAS3	breast carcinoma amplified sequence 3 [Source:HGNC Symbol;Acc:HGNC:14347]	417643
gga-miR-92-3p	XM_415914	ENSGALG00000005660	ENSGALT00000009081	ensembl	NF1	neurofibromin 1 [Source:HGNC Symbol;Acc:HGNC:7765]	396085
gga-miR-92-3p	XM_415915	ENSGALG00000005699	ENSGALT00000009143	ensembl	NLK	nemo-like kinase [Source:HGNC Symbol;Acc:HGNC:29858]	417669
gga-miR-92-3p	XM_415929	ENSGALG00000006034	ENSGALT00000009716	ensembl	PITPNM3	PITPNM family member 3 [Source:HGNC Symbol;Acc:HGNC:21043]	417684
gga-miR-92-3p	XM_416259	ENSGALG00000019317	ENSGALT00000019957	ensembl	JOSD1	Josephin domain containing 1 [Source:HGNC Symbol;Acc:HGNC:28953]	418023
gga-miR-92-3p	XM_416644	ENSGALG00000015418	ENSGALT00000024870	ensembl			374008
gga-miR-92-3p	XM_416669	ENSGALG00000015492	ENSGALT00000024985	ensembl	PDZK1	PDZ domain containing 1 [Source:HGNC Symbol;Acc:HGNC:8821]	418460
gga-miR-92-3p	XM_416724	ENSGALG00000016044	ENSGALT00000025849	ensembl	SIM2	single-minded family bHLH transcription factor 2 [Source:HGNC Symbol;Acc:HGNC:10883]	418515
gga-miR-92-3p	XM_416974	ENSGALG00000016883	ENSGALT00000027273	ensembl	DOCK9	dedicator of cytokinesis 9 [Source:HGNC Symbol;Acc:HGNC:14132]	418779
gga-miR-92-3p	XM_416987	ENSGALG00000016897	ENSGALT00000027314	ensembl	GPR180	G protein-coupled receptor 180 [Source:HGNC Symbol;Acc:HGNC:28899]	418792
gga-miR-92-3p	XM_417122	ENSGALG00000017096	ENSGALT00000027616	ensembl	LNX2	ligand of numb-protein X 2 [Source:HGNC Symbol;Acc:HGNC:20421]	418928
gga-miR-92-3p	XM_417143	ENSGALG00000017130	ENSGALT00000027673	ensembl	LATS2	large tumor suppressor kinase 2 [Source:HGNC Symbol;Acc:HGNC:6515]	418949
gga-miR-92-3p	XM_417347	ENSGALG00000003541	ENSGALT00000005603	ensembl	SLC32A1	solute carrier family 32 (GABA vesicular transporter), member 1 [Source:HGNC Symbol;Acc:HGNC:11018]	419167
gga-miR-92-3p	XM_417611	ENSGALG00000002888	ENSGALT00000004554	ensembl	CASZ1	castor zinc finger 1 [Source:HGNC Symbol;Acc:HGNC:26002]	419452
gga-miR-92-3p	XM_417679	ENSGALG00000000314	ENSGALT00000000420	ensembl	NEFL	neurofilament, light polypeptide [Source:HGNC Symbol;Acc:HGNC:7739]	419528
gga-miR-92-3p	XM_417888	ENSGALG00000006567	ENSGALT00000010602	ensembl	UBASH3B	ubiquitin associated and SH3 domain containing B [Source:HGNC Symbol;Acc:HGNC:29884]	419748
gga-miR-92-3p	XM_417964	ENSGALG00000000695	ENSGALT00000000983	ensembl	MFSD4	major facilitator superfamily domain containing 4 [Source:HGNC Symbol;Acc:HGNC:25433]	419831
gga-miR-92-3p	XM_417965	ENSGALG00000000701	ENSGALT00000000994	ensembl	ELK4	ELK4, ETS-domain protein (SRF accessory protein 1) [Source:HGNC Symbol;Acc:HGNC:3326]	419832
gga-miR-92-3p	XM_417968	ENSGALG00000000721	ENSGALT00000001018	ensembl	SLC41A1	solute carrier family 41 (magnesium transporter), member 1 [Source:HGNC Symbol;Acc:HGNC:19429]	419837
gga-miR-92-3p	XM_418113	ENSGALG00000001315	ENSGALT00000002003	ensembl	UBE2Z	ubiquitin-conjugating enzyme E2Z [Source:HGNC Symbol;Acc:HGNC:25847]	419991
gga-miR-92-3p	XM_418574	ENSGALG00000007215	ENSGALT00000011680	ensembl	KIF5B	kinesin family member 5B [Source:HGNC Symbol;Acc:HGNC:6324]	420472
gga-miR-92-3p	XM_418613	ENSGALG00000007956	ENSGALT00000012922	ensembl	PLXDC2	plexin domain containing 2 [Source:HGNC Symbol;Acc:HGNC:21013]	420511
gga-miR-92-3p	XM_418652	ENSGALG00000009394	ENSGALT00000015304	ensembl	ANKIB1	ankyrin repeat and IBR domain containing 1 [Source:HGNC Symbol;Acc:HGNC:22215]	420550
gga-miR-92-3p	XM_418856	ENSGALG00000012258	ENSGALT00000037470	ensembl	GOLGA4	golgin A4 [Source:HGNC Symbol;Acc:HGNC:4427]	420758
gga-miR-92-3p	XM_418892	ENSGALG00000012508	ENSGALT00000020433	ensembl	TRIP13	thyroid hormone receptor interactor 13 [Source:HGNC Symbol;Acc:HGNC:12307]	420798
gga-miR-92-3p	XM_418944	ENSGALG00000012739	ENSGALT00000020790	ensembl	HIVEP1	human immunodeficiency virus type I enhancer binding protein 1 [Source:HGNC Symbol;Acc:HGNC:4920]	420856
gga-miR-92-3p	XM_419316	ENSGALG00000008445	ENSGALT00000013756	ensembl	SLC24A3	solute carrier family 24 (sodium/potassium/calcium exchanger), member 3 [Source:HGNC Symbol;Acc:HGNC:10977]	421244
gga-miR-92-3p	XM_419349	ENSGALG00000008847	ENSGALT00000014378	ensembl	VPS54	vacuolar protein sorting 54 homolog (S. cerevisiae) [Source:HGNC Symbol;Acc:HGNC:18652]	421280
gga-miR-92-3p	XM_419464	ENSGALG00000010000	ENSGALT00000016247	ensembl	PRKCE	protein kinase C, epsilon [Source:HGNC Symbol;Acc:HGNC:9401]	421409
gga-miR-92-3p	XM_419518	ENSGALG00000010571	ENSGALT00000017201	ensembl	HEATR5B	HEAT repeat containing 5B [Source:HGNC Symbol;Acc:HGNC:29273]	421469
gga-miR-92-3p	XM_419552	ENSGALG00000010773	ENSGALT00000017520	ensembl	GREM2	gremlin 2, DAN family BMP antagonist [Source:HGNC Symbol;Acc:HGNC:17655]	421507
gga-miR-92-3p	XM_419558	ENSGALG00000010987	ENSGALT00000017897	ensembl	LYST	lysosomal trafficking regulator [Source:HGNC Symbol;Acc:HGNC:1968]	421514
gga-miR-92-3p	XM_419697	ENSGALG00000013736	ENSGALT00000022322	ensembl	TULP4	tubby like protein 4 [Source:HGNC Symbol;Acc:HGNC:15530]	421658
gga-miR-92-3p	XM_419879	ENSGALG00000015910	ENSGALT00000025644	ensembl	CD109	CD109 molecule [Source:HGNC Symbol;Acc:HGNC:21685]	421862
gga-miR-92-3p	XM_419928	ENSGALG00000016364	ENSGALT00000026397	ensembl	FAM150B	family with sequence similarity 150, member B [Source:HGNC Symbol;Acc:HGNC:27683]	421910
gga-miR-92-3p	XM_421467	ENSGALG00000012341	ENSGALT00000020164	ensembl	SAV1	salvador family WW domain containing protein 1 [Source:HGNC Symbol;Acc:HGNC:17795]	423578
gga-miR-92-3p	XM_421555	ENSGALG00000003634	ENSGALT00000005757	ensembl	PTEN	phosphatase and tensin homolog [Source:HGNC Symbol;Acc:HGNC:9588]	423675
gga-miR-92-3p	XM_421754	ENSGALG00000008581	ENSGALT00000013972	ensembl	DUSP5	dual specificity phosphatase 5 [Source:HGNC Symbol;Acc:HGNC:3071]	423890
gga-miR-92-3p	XM_421937	ENSGALG00000008370	ENSGALT00000013633	ensembl	TRAK2	trafficking protein, kinesin binding 2 [Source:HGNC Symbol;Acc:HGNC:13206]	424082
gga-miR-92-3p	XM_421965	ENSGALG00000008818	ENSGALT00000014333	ensembl	IDH1	isocitrate dehydrogenase 1 (NADP+), soluble [Source:HGNC Symbol;Acc:HGNC:5382]	424112
gga-miR-92-3p	XM_422126	ENSGALG00000012156	ENSGALT00000019852	ensembl	DPP10	dipeptidyl-peptidase 10 (non-functional) [Source:HGNC Symbol;Acc:HGNC:20823]	424280
gga-miR-92-3p	XM_422151	ENSGALG00000012440	ENSGALT00000020339	ensembl	ZEB2	zinc finger E-box binding homeobox 2 [Source:HGNC Symbol;Acc:HGNC:14881]	424306
gga-miR-92-3p	XM_422319	ENSGALG00000025896	ENSGALT00000045311	ensembl		Uncharacterized protein [Source:UniProtKB/TrEMBL;Acc:R4GL67]	424476
gga-miR-92-3p	XM_422363	ENSGALG00000006864	ENSGALT00000011110	ensembl	COL24A1	collagen, type XXIV, alpha 1 [Source:HGNC Symbol;Acc:HGNC:20821]	424526
gga-miR-92-3p	XM_422458	ENSGALG00000027655	ENSGALT00000043593	ensembl	TRABD2B	TraB domain containing 2B [Source:HGNC Symbol;Acc:HGNC:44200]	424623
gga-miR-92-3p	XM_423749	ENSGALG00000013408	ENSGALT00000021871	ensembl	TMF1	TATA element modulatory factor 1 [Source:HGNC Symbol;Acc:HGNC:11870]	426072
gga-miR-92-3p	XM_424423	ENSGALG00000008237	ENSGALT00000013404	ensembl	GRAMD3	GRAM domain containing 3 [Source:HGNC Symbol;Acc:HGNC:24911]	426813
gga-miR-92-3p	XM_424462	ENSGALG00000002917	ENSGALT00000004605	ensembl	NEDD4L	neural precursor cell expressed, developmentally down-regulated 4-like, E3 ubiquitin protein ligase [Source:HGNC Symbol;Acc:HGNC:7728]	374119
gga-miR-92-3p	XM_424462	ENSGALG00000002917	ENSGALT00000004605	ensembl	NEDD4L	neural precursor cell expressed, developmentally down-regulated 4-like, E3 ubiquitin protein ligase [Source:HGNC Symbol;Acc:HGNC:7728]	777044
gga-miR-92-3p	XM_424534	ENSGALG00000001712	ENSGALT00000002628	ensembl	VATB	Uncharacterized protein [Source:UniProtKB/TrEMBL;Acc:F1NID6]	395497
gga-miR-92-3p	XM_424757	ENSGALG00000014784	ENSGALT00000023851	ensembl	MAST4	microtubule associated serine/threonine kinase family member 4 [Source:HGNC Symbol;Acc:HGNC:19037]	427169
gga-miR-92-3p	XM_424994	ENSGALG00000002854	ENSGALT00000004498	ensembl	PDZD2	PDZ domain containing 2 [Source:HGNC Symbol;Acc:HGNC:18486]	427421
gga-miR-92-3p	XM_425553	ENSGALG00000016054	ENSGALT00000025867	ensembl	KCNJ6	potassium channel, inwardly rectifying subfamily J, member 6 [Source:HGNC Symbol;Acc:HGNC:6267]	427983
gga-miR-92-3p	XM_425571	ENSGALG00000016529	ENSGALT00000026675	ensembl	CDKL5	cyclin-dependent kinase-like 5 [Source:HGNC Symbol;Acc:HGNC:11411]	428001
gga-miR-92-3p	XM_425647	ENSGALG00000017204	ENSGALT00000027810	ensembl	SESN3	sestrin 3 [Source:HGNC Symbol;Acc:HGNC:23060]	428089
gga-miR-92-3p	XM_425725	ENSGALG00000007768	ENSGALT00000033524	ensembl	AURKA	aurora kinase A [Source:HGNC Symbol;Acc:HGNC:11393]	428167
gga-miR-92-3p	XM_425827	ENSGALG00000001343	ENSGALT00000002051	ensembl	LAMB3	laminin, beta 3 [Source:HGNC Symbol;Acc:HGNC:6490]	428268
gga-miR-92-3p	XM_425925	ENSGALG00000015673	ENSGALT00000025275	ensembl	ZFHX4	zinc finger homeobox 4 [Source:HGNC Symbol;Acc:HGNC:30939]	395904
gga-miR-92-3p	XM_426134	ENSGALG00000010551	ENSGALT00000017169	ensembl	CDC42EP3	CDC42 effector protein (Rho GTPase binding) 3 [Source:HGNC Symbol;Acc:HGNC:16943]	428577
gga-miR-92-3p	XM_426179	ENSGALG00000015033	ENSGALT00000024245	ensembl	REV3L	REV3-like, polymerase (DNA directed), zeta, catalytic subunit [Source:HGNC Symbol;Acc:HGNC:9968]	428622
gga-miR-92-3p	XM_426423	ENSGALG00000008440	ENSGALT00000013750	ensembl	CHST1	carbohydrate (keratan sulfate Gal-6) sulfotransferase 1 [Source:HGNC Symbol;Acc:HGNC:1969]	428866
gga-miR-92-3p	XM_426541	ENSGALG00000029095	ENSGALT00000043918	ensembl	PDZD8	PDZ domain containing 8 [Source:HGNC Symbol;Acc:HGNC:26974]	428984
gga-miR-92-3p	XM_428816	ENSGALG00000008204	ENSGALT00000013361	ensembl	FEM1C	fem-1 homolog c (C. elegans) [Source:HGNC Symbol;Acc:HGNC:16933]	431262
gga-miR-92-3p	XM_429159	ENSGALG00000015113	ENSGALT00000024385	ensembl	PTAR1	protein prenyltransferase alpha subunit repeat containing 1 [Source:HGNC Symbol;Acc:HGNC:30449]	431607
